# Supplementary material for: An Ex Vivo Model for Studying Hepatic Schistosomiasis and the Effect of Released Protein from Dying Eggs
Source: PLoS Negl Trop Dis. 2015 May 12;9(5):e0003760. doi: 10.1371/journal.pntd.0003760 (PMC4428699; doi:10.1371/journal.pntd.0003760)
Supplement: S1 Table — (XLSX) [file pntd.0003760.s001.xlsx]

## Sheet: Sheet1
Supplementary Table 1	Primer list used for real time PCR analysis of gene subset.
Gene	Primer Design Source	Name of Primer Pair	Sequence 5' → 3'
Tlr4	Primer 3	TLR4_F	GGCAGCAGGTGGAATTGTAT
		TLR4_R	AGGCCCCAGAGTTTTGTTCT
TIMP1	Primer 3	TIMP1-F	ATTCAAGGCTGTGGGAAATG
		TIMP1-R	CTCAGAGTACGCCAGGGAAC
Ppar-γ	Primer 3	PPARg-F	GATGGAAGACCACTCGCATT
		PPARg-R	AACCATTGGGTCAGCTCTTG
IL1α	[20]	IL1a-F	CCCGTCCTTAAAGCTGTCTG
		IL1a-R	AATTGGAATCCAGGGGAAAC
IL1β	[20]	IL1b-F	GGGCCTCAAAGGAAAGAATC
		IL1b-R	TACCAGTTGGGGAACTCTGC
MMP9	[21]	MMP9_F	CTTCTGGCGTGTGAGTTTCCA
		MMP9_R	ACTGCACGGTTGAAGCAAAGA
MMP13	[22]	MMP13 _R	GATGGCACTGCTGACATCAT
		MMP13 _F	CCCACCATAGTTTGGTCCAG
S100a8	[23]	S100A8_F	GGAAATCACCATGCCCTCTAC
		S100A8_R	GCCACACCCACTTTTATCACC
Col1a1	[24]	COL1A1_F	AACTGGACTGTCCCAACCCC
		COL1A1_R	TCCCTCGACTCCTACATCTTCTG
HPRT	[25]	HPRT_F	GTTGGATACAGGCCAGACTTTGTTG
		HPRT_R	GATTCAACTTGCGCTCATCTTAGGC
