# Supplementary material for: An Ex Vivo Model for Studying Hepatic Schistosomiasis and the Effect of Released Protein from Dying Eggs
Source: PLoS Negl Trop Dis. 2015 May 12;9(5):e0003760. doi: 10.1371/journal.pntd.0003760 (PMC4428699; doi:10.1371/journal.pntd.0003760)
Supplement: S2 Table — Column A- Gene Symbol. Columns B/C- Gene expression fold Change (FC) and associated p-value, at 4hrs for liver tissue exposed to soluble egg antigen (SEA) relative to control liver tissue at the same time point. Columns D/E- FC and associated p-value, at 24hrs for liver tissue exposed to SEA relative to control liver tissue at the same time point. Columns F/G- FC and associated p-value, at 48hrs for liver tissue exposed to SEA relative to control liver tissue at the same time point. Column H- Gene definition. Column I- Illumina microarray identifier. Column J- NCBI Reference Sequence (RefSeq) identifier. Column K- Synonyms or alternative gene names. Column L Genes identified from 1 Way ANOVA based on Time. (XLSX) [file pntd.0003760.s002.xlsx]

## Sheet: Sheet1
Supplementary Table 2	All 13,746 genes identified after filtering for flags and detection score. Column A- Gene Symbol. Columns B/C- Gene expression fold Change (FC) and associated p-value, at 4hrs for liver tissue exposed to soluble egg antigen (SEA) relative to control liver tissue at the same time point. Columns D/E- FC and associated p-value, at 24hrs for liver tissue exposed to SEA relative to control liver tissu…
	FC SEA / control (hours)
Symbol	4	p-Value	24	p-Value	48	p-Value	Definition	Probe_Id	RefSeq_ID	Synonyms	Modulated over Time?
0610006i08rik	1.2	0.0776501	-1.2	0.086723	1.1	0.561558	RIKEN cDNA 0610006I08 gene (0610006I08Rik).	ILMN_2721178	NM_025791.1		TRUE
0610006i08rik	1.1	0.224785	-1.1	0.196338	1.1	0.545778	RIKEN cDNA 0610006I08 gene (0610006I08Rik).	ILMN_2896528	NM_025791.1		TRUE
0610007c21rik	1.2	0.0717541	-1.2	0.0969482	1	0.675502	RIKEN cDNA 0610007C21 gene (0610007C21Rik), transcript variant 1.	ILMN_3033922	NM_027855.2	AI316792; HSPC013; Apr3; p18	TRUE
0610007c21rik	1.2	0.156	-1.1	0.355647	1	0.853051	RIKEN cDNA 0610007C21 gene (0610007C21Rik), transcript variant 2.	ILMN_3092673	NM_212470.2	AI316792; HSPC013; Apr3; p18	TRUE
0610007p08rik	1	0.906	1.1	0.0756125	1	0.746258	RIKEN cDNA 0610007P08 gene (0610007P08Rik), transcript variant 2.	ILMN_2816356	NM_023507.3	RAD26L; 1700019D06Rik	TRUE
0610007p14rik	1.2	0.0857042	-1.1	0.388988	-1.1	0.493621	RIKEN cDNA 0610007P14 gene (0610007P14Rik).	ILMN_2808939	NM_021446.1	AU019315; C77855; 1190004E09Rik; ORF11	TRUE
0610007p22rik	1	0.808667	1	0.646293	1.1	0.202875	RIKEN cDNA 0610007P22 gene (0610007P22Rik).	ILMN_2634564	NM_026676.1	AL022759; MGC113771; 1110014B11Rik	TRUE
0610009b22rik	1	0.933	1	0.804367	-1.1	0.358767	RIKEN cDNA 0610009B22 gene (0610009B22Rik).	ILMN_2734484	NM_025319.2	RP23-79E13.7	TRUE
0610009d07rik	1	0.748	1	0.619956	1.1	0.579061	RIKEN cDNA 0610009D07 gene (0610009D07Rik).	ILMN_2952292	NM_025323.2	6030419K15Rik; AV001342; Sf3b14	TRUE
0610009o20rik	1.1	0.175	-1.1	0.453733	1	0.798335	RIKEN cDNA 0610009O20 gene (0610009O20Rik).	ILMN_1213681	NM_024179.4	2700004E22Rik	TRUE
0610010d20rik	1.2	0.0765	-1.1	0.449259	1	0.809453	RIKEN cDNA 0610010D20 gene (0610010D20Rik).	ILMN_2735413	NM_026152.1		TRUE
0610010d20rik	1.2	0.121	1	0.776437	1	0.726045	RIKEN cDNA 0610010D20 gene (0610010D20Rik).	ILMN_2735415	NM_026152.1		TRUE
0610010e21rik	1.1	0.209	1	0.702942	-1.1	0.565051	RIKEN cDNA 0610010E21 gene (0610010E21Rik).	ILMN_2891688	NM_001033140.3	AW490662; AI430885	TRUE
0610010k06rik	-1.1	0.428	1	0.92246	-1.1	0.455238	RIKEN cDNA 0610010K06 gene (0610010K06Rik).	ILMN_2637698	NM_027861.2		TRUE
0610010k14rik	1.1	0.451	1	0.512828	-1.1	0.507851	RIKEN cDNA 0610010K14 gene (0610010K14Rik).	ILMN_2674228	NM_026757.1	AL033328; RP23-198E14.7; AU045833; 1110020A23Rik	TRUE
0610012d14rik	1.3	0.0119115	1	0.918891	1	0.846903	RIKEN cDNA 0610012D14 gene (0610012D14Rik).	ILMN_1248518	NM_026690.1		TRUE
0610012d14rik	1.3	0.0521972	1	0.742849	1	0.641802	RIKEN cDNA 0610012D14 gene (0610012D14Rik).	ILMN_2848071	NM_026690.1		TRUE
0610012g03rik	-1.1	0.66	-1.1	0.75589	1	0.894385		ILMN_2658619			TRUE
0610012h03rik	1	0.59	1	0.769605	1	0.875216	RIKEN cDNA 0610012H03 gene (0610012H03Rik).	ILMN_2682917	NM_028747.1	RP23-444H3.1	TRUE
0610012h03rik	1.1	0.733	-1.1	0.284472	-1.1	0.237681	RIKEN cDNA 0610012H03 gene (0610012H03Rik).	ILMN_2972403	NM_028747.1	RP23-444H3.1	TRUE
0610013e23rik	1	0.604	1	0.902229	1.1	0.475989	RIKEN cDNA 0610013E23 gene (0610013E23Rik).	ILMN_2973337	NM_029788.2	AV007605; RP23-467J12.1	TRUE
0610031j06rik	1.1	0.145	-1.1	0.423113	1	0.990841	RIKEN cDNA 0610031J06 gene (0610031J06Rik).	ILMN_2628021	NM_020003.1	AB027141; NCU-G1	TRUE
0610031j06rik	1	0.63766	1	0.72511	1.1	0.515389	RIKEN cDNA 0610031J06 gene (0610031J06Rik).	ILMN_2727437	NM_020003.1	AB027141; NCU-G1	TRUE
0610031j06rik	1.1	0.226	-1.1	0.590039	1	0.628676	RIKEN cDNA 0610031J06 gene (0610031J06Rik).	ILMN_2793281	NM_020003.1	AB027141; NCU-G1	TRUE
0610037l13rik	1	0.83	1	0.70141	1	0.636317	RIKEN cDNA 0610037L13 gene (0610037L13Rik).	ILMN_2611352	NM_028754.2	1110008H16Rik; RP23-40G2.3	TRUE
0610037l13rik	1.1	0.147	-1.1	0.640067	-1.1	0.417165		ILMN_2622630	NM_028754.1		FALSE
0610040j01rik	1.1	0.426	-1.1	0.246614	1.1	0.44334	RIKEN cDNA 0610040J01 gene (0610040J01Rik).	ILMN_2915716	NM_029554.2	AI662686	TRUE
0910001a06rik	1	0.818	1	0.696605	1	0.766818	RIKEN cDNA 0910001A06 gene (0910001A06Rik).	ILMN_1235939	NM_144846.4	AW122079	TRUE
0910001a06rik	1	0.963	1.1	0.295958	1	0.838508	RIKEN cDNA 0910001A06 gene (0910001A06Rik).	ILMN_2607196	NM_144846.4	AW122079	FALSE
0910001l09rik	1.2	0.134	-1.2	0.0789522	-1.1	0.54873	RIKEN cDNA 0910001L09 gene (0910001L09Rik).	ILMN_2621882	NM_001081108.1	AV006840	TRUE
1100001g20rik	-1.1	0.793	1.1	0.702958	1	0.882995	RIKEN cDNA 1100001G20 gene (1100001G20Rik).	ILMN_2651743	NM_183249.2		TRUE
1110001a07rik	-1.1	0.293975	1.1	0.0984037	1	0.607378	RIKEN cDNA 1110001A07 gene (1110001A07Rik).	ILMN_2789047	NM_025377.1	C78640; MGC151378	TRUE
1110001j03rik	1.1	0.538814	-1.1	0.584953	1.1	0.394051	RIKEN cDNA 1110001J03 gene (1110001J03Rik).	ILMN_2958076	NM_025363.2		TRUE
1110002n22rik	1.1	0.278	1	0.837749	1	0.877865	RIKEN cDNA 1110002N22 gene (1110002N22Rik).	ILMN_2938179	NM_183275.1	FLJ22729	TRUE
1110003e01rik	1.1	0.284	-1.2	0.120905	1	0.913089	RIKEN cDNA 1110003E01 gene (1110003E01Rik).	ILMN_1225158	NM_133697.3	MGC7185; 1700127H04Rik; 5430439C17Rik	TRUE
1110007a13rik	1	0.576322	1.1	0.521096	1	0.96627	RIKEN cDNA 1110007A13 gene (1110007A13Rik).	ILMN_1258421	NM_145955.3	AU017382; MGC36596; BC025641	TRUE
1110007a13rik	-1.1	0.455	1	0.911641	1.1	0.45063	RIKEN cDNA 1110007A13 gene (1110007A13Rik).	ILMN_2660082	NM_145955.3	AU017382; MGC36596; BC025641	TRUE
1110007l15rik	1.1	0.218091	-1.1	0.484961	-1.1	0.387966	RIKEN cDNA 1110007L15 gene (1110007L15Rik).	ILMN_2621471	NM_026269.1	AW412535	TRUE
1110007l15rik	1.1	0.32952	-1.1	0.331947	1	0.917134	RIKEN cDNA 1110007L15 gene (1110007L15Rik).	ILMN_2621472	NM_026269.1	AW412535	TRUE
1110007l15rik	1	0.78923	-1.1	0.242499	1	0.712185	RIKEN cDNA 1110007L15 gene (1110007L15Rik).	ILMN_2622829	NM_026269.1	AW412535	TRUE
1110007l15rik	1	0.910726	-1.1	0.296648	1	0.686734	RIKEN cDNA 1110007L15 gene (1110007L15Rik).	ILMN_2745954	NM_026269.1	AW412535	TRUE
1110007m04rik	1	0.718	-1.2	0.12282	-1.2	0.312837	RIKEN cDNA 1110007M04 gene (1110007M04Rik).	ILMN_2734060	NM_026742.3	RP23-372J10.1; AW214064; 3000003G13Rik	TRUE
1110008f13rik	1.1	0.251591	-1.2	0.0294748	-1.1	0.521362	RIKEN cDNA 1110008F13 gene (1110008F13Rik).	ILMN_2919489	NM_026124.1	AI316789	TRUE
1110008p14rik	1.1	0.51	1	0.772927	1.1	0.45667	RIKEN cDNA 1110008P14 gene (1110008P14Rik).	ILMN_1225594	NM_198001.1	C79326; RP23-161B9.10	TRUE
1110012d08rik	1	0.704	1	0.563653	1	0.667206	RIKEN cDNA 1110012D08 gene (1110012D08Rik).	ILMN_1221251	NM_178066.2		TRUE
1110012j17rik	1	0.743083	1	0.853699	1.1	0.373504	RIKEN cDNA 1110012J17 gene (1110012J17Rik).	ILMN_1257630	NM_172963.3	t8219b25; mKIAA0802; MGC77963; D130071O13	TRUE
1110012l19rik	1	0.721458	1	0.48048	-1.1	0.334098	RIKEN cDNA 1110012L19 gene (1110012L19Rik).	ILMN_2604806	NM_026787.1		TRUE
1110012l19rik	1	0.659474	1	0.636946	1	0.975443	RIKEN cDNA 1110012L19 gene (1110012L19Rik).	ILMN_3144761	NM_026787.1		TRUE
1110017d15rik	-1.1	0.277	1.1	0.155074	1	0.782036	RIKEN cDNA 1110017D15 gene (1110017D15Rik), transcript variant 2.	ILMN_2617920	NM_028624.1	Cbe1; smrp1; RP23-100C7.3	TRUE
1110017d15rik	-1.1	0.52	1.1	0.14617	1	0.726535	RIKEN cDNA 1110017D15 gene (1110017D15Rik), transcript variant 2.	ILMN_3118081	NM_028624.1	Cbe1; smrp1; RP23-100C7.3	TRUE
1110018g07rik	-1.1	0.506	1.1	0.111735	1.1	0.260497	RIKEN cDNA 1110018G07 gene (1110018G07Rik).	ILMN_2661005	NM_178065.3	AI649076; mKIAA0317; AW610792	TRUE
1110018j18rik	1.1	0.196192	-1.1	0.112176	1	0.808242	RIKEN cDNA 1110018J18 gene (1110018J18Rik).	ILMN_2647669	NM_025370.2	AI849003	TRUE
1110018j18rik	1	0.906	1	0.674438	1	0.994106	RIKEN cDNA 1110018J18 gene (1110018J18Rik).	ILMN_2674655	NM_025370.2	AI849003	TRUE
1110019n10rik	1	0.927	-1.1	0.374115	-1.1	0.447934	RIKEN cDNA 1110019N10 gene (1110019N10Rik).	ILMN_2637066	NM_026753.2		TRUE
1110019n10rik	1.2	0.165	1	0.846522	-1.1	0.507429	RIKEN cDNA 1110019N10 gene (1110019N10Rik).	ILMN_2849359	NM_026753.1		TRUE
1110020p15rik	1.1	0.268571	-1.2	0.101619	1.1	0.585789	RIKEN cDNA 1110020P15 gene (1110020P15Rik).	ILMN_2636384	NM_197979.2	RP23-280J3.4; AA960494	TRUE
1110020p15rik	1.1	0.234	-1.1	0.160602	1	0.882023	RIKEN cDNA 1110020P15 gene (1110020P15Rik).	ILMN_3142224	NM_197979.2	RP23-280J3.4; AA960494	TRUE
1110031b06rik	1.1	0.341	1	0.721625	1.1	0.497454	RIKEN cDNA 1110031B06 gene (1110031B06Rik).	ILMN_2710151	NM_144521.2	RP23-378H5.4	TRUE
1110031i02rik	1	0.667	1.1	0.349033	1.1	0.276951	RIKEN cDNA 1110031I02 gene (1110031I02Rik).	ILMN_2960474	NM_025402.1		TRUE
1110032a13rik	1.2	0.188	-1.1	0.293321	-1.1	0.189387	RIKEN cDNA 1110032A13 gene (1110032A13Rik).	ILMN_2759652	NM_199197.1	AI595940	TRUE
1110032a13rik	1.2	0.061	-1.1	0.289324	1	0.763983	RIKEN cDNA 1110032A13 gene (1110032A13Rik).	ILMN_2955214	NM_199197.1	AI595940	TRUE
1110032e23rik	1	0.91	1	0.465829	1	0.936432	RIKEN cDNA 1110032E23 gene (1110032E23Rik).	ILMN_1235811	NM_133187.2	AV011458	TRUE
1110036o03rik	1	0.838	1	0.450672	1.1	0.164494	RIKEN cDNA 1110036O03 gene (1110036O03Rik).	ILMN_1231457	NM_176830.2	AI413214; Sc65; RP23-392I3.4	TRUE
1110038d17rik	1.2	0.289122	-1.1	0.574809	1	0.965658	RIKEN cDNA 1110038D17 gene (1110038D17Rik).	ILMN_3000080	NM_175133.1		TRUE
1110038f14rik	1.1	0.301156	1	0.567033	1	0.738474	RIKEN cDNA 1110038F14 gene (1110038F14Rik).	ILMN_2629375	NM_054099.2		TRUE
1110038f14rik	1	0.75	1	0.989185	-1.1	0.374189	RIKEN cDNA 1110038F14 gene (1110038F14Rik).	ILMN_2863437	NM_054099.2		TRUE
1110039b18rik	1	0.639	1	0.902416	1	0.741667		ILMN_2739128			TRUE
1110039b18rik	1.2	0.133721	-1.1	0.167139	-1.1	0.493416	RIKEN cDNA 1110039B18 gene (1110039B18Rik).	ILMN_2790512	NM_144525.2	AI841294; 4921530J21Rik; C76280; FLJ20254; AU018742	TRUE
1110049f12rik	-1.1	0.353	1	0.989823	1	0.877602	RIKEN cDNA 1110049F12 gene (1110049F12Rik).	ILMN_1221838	NM_025411.3	RP23-161N17.10; AA408179; Trp26	FALSE
1110049f12rik	1	0.963721	-1.1	0.231656	1	0.788424	RIKEN cDNA 1110049F12 gene (1110049F12Rik).	ILMN_1255697	NM_025411.3	RP23-161N17.10; AA408179; Trp26	TRUE
1110054o05rik	-1.1	0.428619	1.1	0.0745807	1.1	0.406251	RIKEN cDNA 1110054O05 gene (1110054O05Rik).	ILMN_2983565	NM_001013577.1	AA399876; 2610312O17Rik	TRUE
1110057k04rik	1	0.881477	1.1	0.370035	1.1	0.500306	RIKEN cDNA 1110057K04 gene (1110057K04Rik).	ILMN_2633457	NM_172401.2		TRUE
1110057k04rik	-1.1	0.598363	1.1	0.40537	-1.1	0.295165	RIKEN cDNA 1110057K04 gene (1110057K04Rik).	ILMN_2756686	NM_172401.2		TRUE
1110057k04rik	1	0.736754	-1.1	0.503021	1	0.835427	RIKEN cDNA 1110057K04 gene (1110057K04Rik).	ILMN_2967362	NM_172401.2		TRUE
1110058l19rik	1.1	0.603	1	0.743901	-1.1	0.352477	RIKEN cDNA 1110058L19 gene (1110058L19Rik).	ILMN_2679428	NM_026503.2	C6orf57; AI847425; 1700001E18Rik	TRUE
1110059e24rik	-1.1	0.337	1	0.713414	1	0.703126	RIKEN cDNA 1110059E24 gene (1110059E24Rik).	ILMN_2846731	NM_025423.1		TRUE
1110067d22rik	1	0.843	1	0.850982	1	0.690444	RIKEN cDNA 1110067D22 gene (1110067D22Rik).	ILMN_1222356	NM_173752.3	RP23-455B19.1; A530071M23	TRUE
1190002a17rik	1	0.725193	1.1	0.410262	1	0.794371	RIKEN cDNA 1190002A17 gene (1190002A17Rik).	ILMN_2590894	NM_001033874.2	RP23-362N19.5; MGC118311; MGC130365	TRUE
1190002h23rik	-1.1	0.381	1	0.710558	1	0.950146	RIKEN cDNA 1190002H23 gene (1190002H23Rik).	ILMN_2593774	NM_025427.2	Rgc-32; Rgc32	TRUE
1190002n15rik	-1.1	0.215	1.1	0.149519	1	0.660597	RIKEN cDNA 1190002N15 gene (1190002N15Rik).	ILMN_3162133	NM_001033145.2		TRUE
1190003j15rik	1.2	0.114	-1.3	0.128609	1	0.938792	RIKEN cDNA 1190003J15 gene (1190003J15Rik).	ILMN_2734924	NM_029821.2	Urah; 2810420C16Rik	TRUE
1190005f20rik	1	0.728998	1	0.612062	1.1	0.416546	RIKEN cDNA 1190005F20 gene (1190005F20Rik).	ILMN_2963792	NM_026876.1	C1orf25; AW226554; Trm1-like; MGC70241	TRUE
1190005i06rik	1	0.879544	1	0.896779	1	0.834595	RIKEN cDNA 1190005I06 gene (1190005I06Rik).	ILMN_2699367	NM_197988.1		TRUE
1190007f08rik	1	0.597	1	0.847972	1	0.749955	RIKEN cDNA 1190007F08 gene (1190007F08Rik).	ILMN_2893564	NM_001033144.1	2700009I11Rik; 0610011H04Rik	TRUE
1190017o12rik	1.1	0.0868746	-1.2	0.122724	1	0.883748	RIKEN cDNA 1190017O12 gene (1190017O12Rik).	ILMN_2795854	NM_138743.2	C21orf51	TRUE
1200002n14rik	1	0.863	1.1	0.239143	1.2	0.0836879	RIKEN cDNA 1200002N14 gene (1200002N14Rik).	ILMN_1219820	NM_027878.2	Dram	TRUE
1200003c05rik	1	0.73	-1.1	0.114262	1	0.97024	RIKEN cDNA 1200003C05 gene (1200003C05Rik).	ILMN_1223051	NM_024205.1	AI256468; Jamp	TRUE
1200003c05rik	1	0.996	-1.2	0.268393	-1.1	0.650155	RIKEN cDNA 1200003C05 gene (1200003C05Rik).	ILMN_2734290	NM_024205.1	AI256468; Jamp	TRUE
1200003c05rik	1	0.943	-1.2	0.00859942	1	0.770978	RIKEN cDNA 1200003C05 gene (1200003C05Rik).	ILMN_2943319	NM_024205.1	AI256468; Jamp	TRUE
1200009i06rik	1.1	0.189	-1.1	0.561769	-1.1	0.150538		ILMN_2740207	NM_028807.1		TRUE
1200011o22rik	1	0.825	1	0.730692	1	0.901083	RIKEN cDNA 1200011O22 gene (1200011O22Rik).	ILMN_2679477	NM_027891.3	AW548074; AU042569	TRUE
1200014j11rik	1	0.726	1	0.499382	1.1	0.364704	RIKEN cDNA 1200014J11 gene (1200014J11Rik).	ILMN_2623480	NM_025818.2	RP23-263M10.5	TRUE
1200015f23rik	1.1	0.306	-1.1	0.109411	1	0.944106	RIKEN cDNA 1200015F23 gene (1200015F23Rik).	ILMN_3071764	NM_001033136.2	RP23-15I21.5; AI131757	TRUE
1200015f23rik	1.1	0.408	1.1	0.342971	1	0.821043	RIKEN cDNA 1200015F23 gene (1200015F23Rik).	ILMN_3150536	NM_001033136.2	RP23-15I21.5; AI131757	TRUE
1200016b10rik	1	0.945	1	0.898024	1	0.88188	RIKEN cDNA 1200016B10 gene (1200016B10Rik).	ILMN_1236716	NM_025819.3	C1orf26	TRUE
1200016b10rik	1	0.637	1	0.486605	1	0.826461	RIKEN cDNA 1200016B10 gene (1200016B10Rik).	ILMN_2798079	NM_025819.2	C1orf26	TRUE
1200016d23rik	1	0.898	1.1	0.315288	1	0.768851		ILMN_1235616	NM_028776.3		TRUE
1300001i01rik	1.2	0.141045	1	0.836195	-1.1	0.350553	RIKEN cDNA 1300001I01 gene (1300001I01Rik).	ILMN_1217040	NM_001081158.2	mKIAA0664; RP23-194P5.1	TRUE
1300007f04rik	-1.1	0.399	1	0.514361	1	0.910427	RIKEN cDNA 1300007F04 gene (1300007F04Rik).	ILMN_1234692	NM_026185.4		TRUE
1300007l22rik	1.2	0.0443593	-1.1	0.260881	1.1	0.458213		ILMN_2632839	NM_027917.1		TRUE
1300013j15rik	1	0.993	1	0.89418	1.1	0.596973	RIKEN cDNA 1300013J15 gene (1300013J15Rik).	ILMN_2749842	NM_026183.2	RP23-451A6.3; AI036982	TRUE
1300013j15rik	1.1	0.618464	-1.1	0.589208	1	0.654629	RIKEN cDNA 1300013J15 gene (1300013J15Rik).	ILMN_2849016	NM_026183.2	RP23-451A6.3; AI036982	TRUE
1300014i06rik	1.1	0.478	1.2	0.29753	1.1	0.488586	RIKEN cDNA 1300014I06 gene (1300014I06Rik).	ILMN_1219591	NM_025831.3		TRUE
1300017j02rik	1	0.698	-1.2	0.0575868	1	0.663117	RIKEN cDNA 1300017J02 gene (1300017J02Rik).	ILMN_3004177	NM_027918.1		TRUE
1300018i05rik	1	0.821304	1.1	0.457983	1.1	0.606906	RIKEN cDNA 1300018I05 gene (1300018I05Rik).	ILMN_2681984	NM_028791.5	mKIAA0082; AI451264	TRUE
1300018j18rik	1.1	0.254	1.1	0.355309	1	0.853907	RIKEN cDNA 1300018J18 gene (1300018J18Rik).	ILMN_2687854	NM_027905.2	Selo	TRUE
1500001a10rik	1.1	0.177	1	0.954814	1	0.865138	RIKEN cDNA 1500001A10 gene (1500001A10Rik).	ILMN_1216168	NM_026886.3	mKIAA1853; B230202K19Rik	TRUE
1500001a10rik	1.2	0.0686982	1.1	0.164652	1.1	0.526692		ILMN_2775213	NM_026886.1		TRUE
1500001m20rik	1	0.531	1	0.500595	-1.1	0.519702	RIKEN cDNA 1500001M20 gene (1500001M20Rik).	ILMN_1258543	NM_026894.1		TRUE
1500001m20rik	-1.1	0.353678	1	0.812011	1	0.898656	RIKEN cDNA 1500001M20 gene (1500001M20Rik).	ILMN_2523256	NM_026894.1		TRUE
1500001m20rik	1	0.912207	1	0.672338	1	0.754856	RIKEN cDNA 1500001M20 gene (1500001M20Rik).	ILMN_2984793	NM_026894.1		TRUE
1500002o20rik	-1.1	0.177248	1.1	0.128956	1	0.827811	RIKEN cDNA 1500002O20 gene (1500002O20Rik).	ILMN_1228208	NM_028047.2	N28092; AI429693	TRUE
1500003o03rik	1	0.909	1	0.831804	1.1	0.4035		ILMN_1250000	NM_019769.2		TRUE
1500010j02rik	1	0.928	1.1	0.422541	1	0.869806	RIKEN cDNA 1500010J02 gene (1500010J02Rik), transcript variant 1.	ILMN_2766279	NM_026889.2	RP23-19I2.2	TRUE
1500010j02rik	1	0.671	1	0.83655	-1.1	0.467802	RIKEN cDNA 1500010J02 gene (1500010J02Rik), transcript variant 1.	ILMN_3127704	NM_026889.2	RP23-19I2.2	TRUE
1500011h22rik	1	0.860695	1	0.551413	1.1	0.361905	RIKEN cDNA 1500011H22 gene (1500011H22Rik).	ILMN_2973024	NM_026883.1		TRUE
1500012f01rik	-1.2	0.0473	-1.2	0.0302687	1	0.77735	RIKEN cDNA 1500012F01 gene (1500012F01Rik).	ILMN_2939012	NM_001081005.1		TRUE
1500019c06rik	1	0.696	1.1	0.26934	1	0.985409		ILMN_1218880	NM_177323.2		TRUE
1500019g21rik	1	0.922905	-1.1	0.30171	1	0.801368	RIKEN cDNA 1500019G21 gene (1500019G21Rik).	ILMN_2680463	NM_024172.2	Hspbp1	TRUE
1500031l02rik	1	0.99221	1	0.549396	1	0.990033	RIKEN cDNA 1500031L02 gene (1500031L02Rik).	ILMN_2982736	NM_025892.1	AL022620; AI428934	TRUE
1500032d16rik	1.2	0.0272	1	0.791814	1	0.937619	RIKEN cDNA 1500032D16 gene (1500032D16Rik), transcript variant 2.	ILMN_2668977	NM_001083891.1		TRUE
1500032d16rik	1.1	0.459	1.1	0.138267	1	0.947245	RIKEN cDNA 1500032D16 gene (1500032D16Rik), transcript variant 1.	ILMN_2688822	NM_030087.2		TRUE
1500032d16rik	1.2	0.224	-1.1	0.163795	1.1	0.489551	RIKEN cDNA 1500032D16 gene (1500032D16Rik).	ILMN_3008277	NM_030087.1		TRUE
1500032l24rik	1.2	0.134	-1.1	0.276875	1	0.807807	RIKEN cDNA 1500032L24 gene (1500032L24Rik).	ILMN_2648580	NM_026914.1	MGC106724	TRUE
1500041j02rik	1	0.678	1	0.676619	1.1	0.584247		ILMN_2639498			TRUE
1500041n16rik	1	0.867	1	0.628056	-1.1	0.548306		ILMN_2664993			TRUE
1520401a03rik	-1.1	0.46403	1	0.826073	-1.1	0.607774	RIKEN cDNA 1520401A03 gene (1520401A03Rik).	ILMN_3157177	NM_177132.2		TRUE
1600002k03rik	1	0.736341	1.1	0.326906	1.2	0.111348	RIKEN cDNA 1600002K03 gene (1600002K03Rik).	ILMN_3004151	NM_027207.1		TRUE
1600014c10rik	-1.1	0.477	1	0.450233	1	0.705754	RIKEN cDNA 1600014C10 gene (1600014C10Rik).	ILMN_2822842	NM_028166.2	AI428873	TRUE
1600016n20rik	1	0.836476	1.1	0.276151	1	0.640526	RIKEN cDNA 1600016N20 gene (1600016N20Rik).	ILMN_1242629	NM_028050.1		TRUE
1600021p15rik	1	0.773	1.1	0.289488	1.1	0.332104	RIKEN cDNA 1600021P15 gene (1600021P15Rik).	ILMN_1212632	NM_177718.3	A430031N04; C87006; MGC103296	TRUE
1600027n09rik	1	0.948	1	0.511892	1	0.887839	RIKEN cDNA 1600027N09 gene (1600027N09Rik).	ILMN_2805631	NM_028479.1	RP23-74K21.4; MGC118164; AW060503; C80444	TRUE
1700001c19rik	1	0.68588	1	0.782883	1	0.808192	RIKEN cDNA 1700001C19 gene (1700001C19Rik).	ILMN_1215822	NM_029296.1		TRUE
1700001c19rik	1	0.971562	1	0.51021	1	0.633016	RIKEN cDNA 1700001C19 gene (1700001C19Rik).	ILMN_2955312	NM_029296.1		TRUE
1700003f12rik	1	0.58915	1	0.47124	1	0.787135	RIKEN cDNA 1700003F12 gene (1700003F12Rik).	ILMN_2868440	NM_029305.1		TRUE
1700012h05rik	1	0.983	1.1	0.230706	1	0.984876	RIKEN cDNA 1700012H05 gene (1700012H05Rik).	ILMN_3152061	NM_029660.1	HNRNPG-T	TRUE
1700012l04rik	-1.1	0.441	1.1	0.441458	1	0.819289	RIKEN cDNA 1700012L04 gene (1700012L04Rik).	ILMN_2804407	NM_029588.1	H2al1	TRUE
1700013n18rik	-1.1	0.547	1	0.50949	1	0.634339	RIKEN cDNA 1700013N18 gene (1700013N18Rik), non-coding RNA.	ILMN_2660924	NR_003639.1		TRUE
1700016k19rik	1	0.987	1.1	0.300702	1.1	0.520047	RIKEN cDNA 1700016K19 gene (1700016K19Rik).	ILMN_2694110	NM_198637.1	RP23-96I9.2	TRUE
1700019e19rik	1.1	0.391972	-1.1	0.540116	1.2	0.14292	RIKEN cDNA 1700019E19 gene (1700019E19Rik).	ILMN_1236344	NM_029601.1	R75064	TRUE
1700019g17rik	1	0.85248	1.1	0.15474	1	0.760626	RIKEN cDNA 1700019G17 gene (1700019G17Rik).	ILMN_2631180	NM_029331.2		TRUE
1700019g17rik	1.2	0.0885809	1.1	0.653514	1	0.780696	RIKEN cDNA 1700019G17 gene (1700019G17Rik).	ILMN_2758803	NM_029331.2		TRUE
1700020c11rik	1	0.687	1.1	0.221547	1.1	0.56346	RIKEN cDNA 1700020C11 gene (1700020C11Rik).	ILMN_2624145	NM_026443.4	Mtp18; RP23-81P12.9; 2610507A21Rik; AV005788	TRUE
1700021c14rik	1	0.692273	1	0.755714	1	0.857054	RIKEN cDNA 1700021C14 gene (1700021C14Rik).	ILMN_1232146	NM_029801.2	MGC130252	TRUE
1700021f05rik	1.1	0.508	-1.2	0.00863592	-1.1	0.472918	RIKEN cDNA 1700021F05 gene (1700021F05Rik).	ILMN_2761181	NM_026411.1		TRUE
1700021k19rik	1	0.903498	-1.1	0.251848	-1.1	0.563294	RIKEN cDNA 1700021K19 gene (1700021K19Rik).	ILMN_2741006	NM_172615.3	5330403K09; mKIAA0226	TRUE
1700022c21rik	1	0.808	1	0.672711	-1.1	0.542524	RIKEN cDNA 1700022C21 gene (1700022C21Rik).	ILMN_2645917	NM_029602.1	AI746295	TRUE
1700023b02rik	1	0.973	-1.1	0.212368	1	0.711708	RIKEN cDNA 1700023B02 gene (1700023B02Rik).	ILMN_3030470	NM_025854.1	Cir; MGC117636; Cicr; 2810021A19Rik	TRUE
1700023b02rik	1.1	0.378279	1	0.5985	1.1	0.387985	RIKEN cDNA 1700023B02 gene (1700023B02Rik).	ILMN_3103784	NM_025854.1	Cir; MGC117636; Cicr; 2810021A19Rik	FALSE
1700023m03rik	1	0.572	1	0.46024	-1.1	0.502979		ILMN_2621909	NM_027078.1		TRUE
1700025g04rik	-1.1	0.322	-1.1	0.18173	1	0.900921	RIKEN cDNA 1700025G04 gene (1700025G04Rik).	ILMN_2669982	NM_197990.2	2900042O04Rik; AV212693	TRUE
1700025k23rik	1	0.756	1	0.851741	1.1	0.577227	RIKEN cDNA 1700025K23 gene (1700025K23Rik).	ILMN_1214517	NM_183254.1		TRUE
1700027d21rik	1	0.648851	1	0.703753	1	0.668605	RIKEN cDNA 1700027D21 gene (1700027D21Rik).	ILMN_1255463	NM_029661.1	AA062323; 1700022B01Rik	TRUE
1700027n10rik	1	0.688134	1	0.920643	1	0.793934	RIKEN cDNA 1700027N10 gene (1700027N10Rik).	ILMN_2935237	NM_029338.1		TRUE
1700029g01rik	1.1	0.370112	1	0.787156	1.1	0.579154	RIKEN cDNA 1700029G01 gene (1700029G01Rik).	ILMN_1250435	NM_025856.2	AU019788	TRUE
1700029p11rik	1.2	0.0335	1	0.81381	1	0.972546	RIKEN cDNA 1700029P11 gene (1700029P11Rik).	ILMN_3121687	NM_025503.1		TRUE
1700030k09rik	1	0.978136	1	0.943207	1	0.787593	RIKEN cDNA 1700030K09 gene (1700030K09Rik).	ILMN_2705655	NM_028170.1		TRUE
1700034h14rik	1	0.581	1.1	0.241837	1	0.83818	RIKEN cDNA 1700034H14 gene (1700034H14Rik).	ILMN_2684388	NM_025969.3	2700002I20Rik	TRUE
1700034h14rik	1	0.66208	1	0.780285	1	0.66776	RIKEN cDNA 1700034H14 gene (1700034H14Rik).	ILMN_2685133	NM_025969.3	2700002I20Rik	TRUE
1700034h14rik	1	0.652	-1.1	0.0803678	1	0.966977	RIKEN cDNA 1700034H14 gene (1700034H14Rik).	ILMN_2732877	NM_025969.3	2700002I20Rik	TRUE
1700034h14rik	1	0.616513	-1.1	0.156669	1	0.634882	RIKEN cDNA 1700034H14 gene (1700034H14Rik).	ILMN_2897476	NM_025969.1	2700002I20Rik	TRUE
1700037h04rik	-1.2	0.103	-1.1	0.231798	1	0.806518	RIKEN cDNA 1700037H04 gene (1700037H04Rik).	ILMN_1213070	NM_026091.2	RP23-32L15.2	TRUE
1700040i03rik	1	0.697	1	0.797854	1	0.696127	RIKEN cDNA 1700040I03 gene (1700040I03Rik).	ILMN_2881024	NM_028505.1		TRUE
1700047i17rik1	1	0.892	1	0.990051	-1.1	0.649617	RIKEN cDNA 1700047I17 gene 1 (1700047I17Rik1).	ILMN_3034034	NM_028527.1	D730001C10Rik; 1700047I17Rik; C14orf24	TRUE
1700047i17rik1	1.1	0.552	1	0.486392	1	0.962814	RIKEN cDNA 1700047I17 gene 1 (1700047I17Rik1).	ILMN_3107690	NM_028527.1	D730001C10Rik; 1700047I17Rik; C14orf24	TRUE
1700049g17rik	-1.1	0.544	1	0.787123	1.1	0.465451	RIKEN cDNA 1700049G17 gene (1700049G17Rik).	ILMN_2986059	NM_028538.1		TRUE
1700052n19rik	1	0.807	1	0.704268	1	0.997353	RIKEN cDNA 1700052N19 gene (1700052N19Rik).	ILMN_1260593	NM_024261.2	MGC102037	TRUE
1700052n19rik	-1.1	0.475	1	0.596392	1	0.870501	RIKEN cDNA 1700052N19 gene (1700052N19Rik).	ILMN_2985579	NM_024261.2	MGC102037	TRUE
1700057g04rik	1	0.949494	1	0.768555	1	0.816753	RIKEN cDNA 1700057G04 gene (1700057G04Rik).	ILMN_2903992	NM_001033184.1		TRUE
1700065o13rik	-1.1	0.330877	1	0.598408	1	0.870843	RIKEN cDNA 1700065O13 gene (1700065O13Rik).	ILMN_2845839	NM_028543.1	AI839635	TRUE
1700088e04rik	1	0.583	-1.1	0.206507	1.1	0.499435	RIKEN cDNA 1700088E04 gene (1700088E04Rik).	ILMN_1239196	NM_138581.2	ESTJ0827E04; MGC106949	TRUE
1700102p08rik	1	0.664	1.1	0.383534	1	0.820543	RIKEN cDNA 1700102P08 gene (1700102P08Rik).	ILMN_2646254	NM_053216.1	AI593206	TRUE
1700113o17rik	1	0.836	1.1	0.267087	1.1	0.312483	RIKEN cDNA 1700113O17 gene (1700113O17Rik).	ILMN_2689749	NM_026627.1	RP23-350C1.1; H2al2	TRUE
1700123d08rik	1	0.793	1	0.442443	1	0.987555	RIKEN cDNA 1700123D08 gene (1700123D08Rik).	ILMN_2863712	NM_029687.1		TRUE
1700123o20rik	-1.1	0.625	1	0.804918	1.1	0.588454	RIKEN cDNA 1700123O20 gene (1700123O20Rik).	ILMN_2999447	NM_021437.1	MNCb-2990	TRUE
1810007m14rik	1	0.837	1	0.408752	1	0.71577	RIKEN cDNA 1810007M14 gene, transcript variant 5 (1810007M14Rik).	ILMN_2681311	XM_904433.2		TRUE
1810008a18rik	1	0.808	-1.1	0.443837	1	0.848842	RIKEN cDNA 1810008A18 gene (1810008A18Rik).	ILMN_2839142	NM_133998.1	AI303072	TRUE
1810008a18rik	1.1	0.238	1	0.99844	1.1	0.327894	RIKEN cDNA 1810008A18 gene (1810008A18Rik).	ILMN_2839145	NM_133998.1	AI303072	TRUE
1810009a15rik	1.1	0.288	-1.2	0.137717	1	0.95048	RIKEN cDNA 1810009A15 gene (1810009A15Rik).	ILMN_1221262	NM_025463.2		TRUE
1810009a15rik	1	0.925	1	0.682696	-1.1	0.602202	RIKEN cDNA 1810009A15 gene (1810009A15Rik).	ILMN_2872246	NM_025463.1		TRUE
1810009n02rik	1	0.504	1	0.5372	-1.1	0.233382	RIKEN cDNA 1810009N02 gene (1810009N02Rik).	ILMN_2764607	NM_026939.1		TRUE
1810009o10rik	1	0.858058	1	0.970866	1	0.805092		ILMN_2742293			TRUE
1810009o10rik	1	0.570964	1	0.510651	1	0.927423	RIKEN cDNA 1810009O10 gene (1810009O10Rik).	ILMN_2757087	NM_197989.1	RP23-404C20.1	TRUE
1810014f10rik	-1.1	0.129	1	0.874432	-1.1	0.444887	RIKEN cDNA 1810014F10 gene (1810014F10Rik).	ILMN_1251065	NM_026928.2		TRUE
1810015a11rik	-1.1	0.413646	1.1	0.168985	1	0.792535	RIKEN cDNA 1810015A11 gene (1810015A11Rik).	ILMN_2883952	NM_026940.1	4930521M19Rik; MGC144470	TRUE
1810020d17rik	1	0.572	-1.1	0.196319	-1.1	0.566307	RIKEN cDNA 1810020D17 gene (1810020D17Rik).	ILMN_2896944	NM_183251.2	1810037D19Rik	TRUE
1810022c23rik	1	0.900506	1	0.984361	1.1	0.423264	RIKEN cDNA 1810022C23 gene (1810022C23Rik).	ILMN_2604310	NM_026947.4		TRUE
1810026j23rik	1	0.535558	1	0.535203	-1.1	0.585149	RIKEN cDNA 1810026J23 gene (1810026J23Rik).	ILMN_2912439	NM_178619.3		TRUE
1810027o10rik	1.1	0.564	-1.1	0.537245	1.1	0.279362	RIKEN cDNA 1810027O10 gene (1810027O10Rik).	ILMN_2875089	NM_026982.1	RP23-422L16.23; 3110009M16Rik	TRUE
1810030j14rik	1	0.799419	1	0.695075	1	0.935698	RIKEN cDNA 1810030J14 gene (1810030J14Rik).	ILMN_2980898	NM_025470.1	AV054416	TRUE
1810030n24rik	-1.1	0.662	1	0.922176	1	0.809072	RIKEN cDNA 1810030N24 gene (1810030N24Rik).	ILMN_1221983	NM_025471.2	RP23-76M15.5; 2810406B13Rik	TRUE
1810030n24rik	1	0.950243	1	0.459404	1	0.674036	RIKEN cDNA 1810030N24 gene (1810030N24Rik).	ILMN_1246756	NM_025471.2	RP23-76M15.5; 2810406B13Rik	FALSE
1810030n24rik	1.1	0.631	-1.1	0.182714	1	0.853104	RIKEN cDNA 1810030N24 gene (1810030N24Rik).	ILMN_2873180	NM_025471.1	RP23-76M15.5; 2810406B13Rik	TRUE
1810033m07rik	1	0.663	1.1	0.296563	1	0.873379	RIKEN cDNA 1810033M07 gene (1810033M07Rik).	ILMN_2888940	NM_026983.1	MGC129514; MGC129515; 1810047B09Rik	TRUE
1810035l17rik	-1.1	0.576	-1.1	0.725331	-1.2	0.476921	RIKEN cDNA 1810035L17 gene (1810035L17Rik).	ILMN_1239860	NM_026958.2		FALSE
1810035l17rik	1	0.94	-1.2	0.00252796	-1.2	0.190714	RIKEN cDNA 1810035L17 gene (1810035L17Rik).	ILMN_2684667	NM_026958.2		TRUE
1810037c20rik	1	0.811	1	0.927938	-1.1	0.493091	RIKEN cDNA 1810037C20 gene (1810037C20Rik).	ILMN_2724415	NM_025473.2	RP23-436K3.15; MGC30343; Fam3A	TRUE
1810043g02rik	1	0.977344	1	0.980669	1	0.604092	RIKEN cDNA 1810043G02 gene (1810043G02Rik).	ILMN_2706652	NM_026431.2	D10Jhu13e; AV026620	TRUE
1810046j19rik	1.1	0.572	-1.1	0.717108	1.1	0.236771	RIKEN cDNA 1810046J19 gene (1810046J19Rik).	ILMN_1250709	NM_025559.2	Rdx12; AI463380	TRUE
1810048j11rik	-1.1	0.455955	1	0.44632	1	0.645509	RIKEN cDNA 1810048J11 gene (1810048J11Rik).	ILMN_2856187	NM_026327.3	AU017192; 4932413O10	TRUE
1810049h13rik	1.1	0.195917	1	0.48375	-1.1	0.535286	RIKEN cDNA 1810049H13 gene (1810049H13Rik).	ILMN_2680665	NM_025560.2	RP23-82I5.9	TRUE
1810055e12rik	1	0.966609	1	0.968071	1	0.815665	RIKEN cDNA 1810055E12 gene (1810055E12Rik).	ILMN_2620131	NM_026437.2		TRUE
1810055e12rik	1	0.693	1.1	0.617672	-1.1	0.394792	RIKEN cDNA 1810055E12 gene (1810055E12Rik).	ILMN_2637624	NM_026437.2		FALSE
1810055e12rik	1	0.843546	1	0.82345	-1.1	0.349891	RIKEN cDNA 1810055E12 gene (1810055E12Rik).	ILMN_2805697	NM_026437.1		TRUE
1810063b05rik	1	0.809	-1.3	0.017612	-1.1	0.63041	RIKEN cDNA 1810063B05 gene (1810063B05Rik).	ILMN_1235281	NM_174987.3	AI447995	TRUE
1810074p20rik	1.1	0.511	-1.1	0.316976	-1.1	0.511301	RIKEN cDNA 1810074P20 gene (1810074P20Rik).	ILMN_1238246	NM_026194.3	AI429228; mKIAA0776	TRUE
1810074p20rik	1	0.711	1.1	0.537709	-1.2	0.0922409	RIKEN cDNA 1810074P20 gene (1810074P20Rik).	ILMN_2927924	NM_026194.2	mKIAA0776; AI429228	FALSE
2010001j22rik	1.1	0.485	1	0.733891	1	0.757747	RIKEN cDNA 2010001J22 gene (2010001J22Rik).	ILMN_1251371	NM_001013022.1		TRUE
2010001j22rik	1.1	0.564	1.1	0.237906	1	0.954347	RIKEN cDNA 2010001J22 gene (2010001J22Rik).	ILMN_2759088	NM_001013022.1		TRUE
2010002n04rik	-1.1	0.286	1.1	0.0405577	1.1	0.513958	RIKEN cDNA 2010002N04 gene (2010002N04Rik).	ILMN_2706014	NM_134133.2	AW561905; AI195350; Nid67; cI-41	TRUE
2010003j03rik	1	0.982913	1	0.903399	-1.1	0.346715	RIKEN cDNA 2010003J03 gene (2010003J03Rik).	ILMN_2968032	NM_027236.1	AI131644	TRUE
2010003o18rik	1.1	0.236	-1.1	0.225735	1	0.903626	RIKEN cDNA 2010003O18 gene (2010003O18Rik).	ILMN_2807665	NM_029645.2		TRUE
2010005j08rik	1	0.497176	1	0.31443	1	0.957114	RIKEN cDNA 2010005J08 gene (2010005J08Rik), transcript variant 1.	ILMN_1219459	NM_178623.3	9130001I21Rik; mKIAA1507; RP23-385C16.7; AW060359	TRUE
2010005j08rik	1	0.758	1	0.817292	1	0.769539		ILMN_1226228	NM_178623.2		TRUE
2010005j08rik	1	0.907	1.1	0.19538	1	0.789376	RIKEN cDNA 2010005J08 gene (2010005J08Rik), transcript variant 1.	ILMN_3128270	NM_178623.3	9130001I21Rik; mKIAA1507; RP23-385C16.7; AW060359	TRUE
2010007h12rik	1	0.565	1	0.469556	1	0.990401	RIKEN cDNA 2010007H12 gene (2010007H12Rik).	ILMN_1227103	NM_027242.3	AL024004; 2010011D20Rik	TRUE
2010007h12rik	1.1	0.325	-1.1	0.164277	1	0.894634	RIKEN cDNA 2010007H12 gene (2010007H12Rik).	ILMN_2662283	NM_027242.3	AL024004; 2010011D20Rik	TRUE
2010011i20rik	1.1	0.506	1	0.867144	-1.1	0.251931	RIKEN cDNA 2010011I20 gene (2010011I20Rik).	ILMN_2702016	NM_025912.3	AI430961; AV108736	TRUE
2010015l04rik	-1.1	0.26973	1	0.798223	1	0.920408	RIKEN cDNA 2010015L04 gene (2010015L04Rik).	ILMN_3162434	NM_177674.4	KIAA1751; A530045M11	TRUE
2010100o12rik	1	0.980702	1	0.750975	1.1	0.467965	RIKEN cDNA 2010100O12 gene (2010100O12Rik).	ILMN_1228094	NM_025946.3	Romo1; AI853864; RP23-107C23.2	TRUE
2010100o12rik	1.1	0.204146	1	0.590338	-1.1	0.375147	RIKEN cDNA 2010100O12 gene (2010100O12Rik).	ILMN_2670427	NM_025946.3	Romo1; AI853864; RP23-107C23.2	TRUE
2010106g01rik	-1.1	0.397	1	0.822811	1.3	0.193293	RIKEN cDNA 2010106G01 gene (2010106G01Rik).	ILMN_1252689	NM_023220.1	C130089K23Rik; Sppl2A	TRUE
2010107e04rik	1.1	0.637	-1.2	0.00921138	-1.1	0.398197	RIKEN cDNA 2010107E04 gene (2010107E04Rik).	ILMN_1239677	NM_027360.2	AU043134; 9430003J03Rik; AV124504	TRUE
2010111i01rik	1	0.738532	1	0.993146	1.1	0.554265	RIKEN cDNA 2010111I01 gene (2010111I01Rik).	ILMN_2838372	NM_028079.1	2300006M17Rik; Aopep	TRUE
2010305a19rik	1	0.73	1.1	0.428467	1	0.694291	RIKEN cDNA 2010305A19 gene (2010305A19Rik).	ILMN_2869524	NM_027250.2	AI451324	TRUE
2010308m01rik	1	0.582522	1	0.589372	1.1	0.544154		ILMN_2657682	XM_131083.2		TRUE
2010311d03rik	1.1	0.433808	-1.1	0.614676	1.1	0.564562	RIKEN cDNA 2010311D03 gene (2010311D03Rik).	ILMN_1241035	NM_133839.2	AI314967	TRUE
2010321m09rik	-1.2	0.222	1.1	0.490744	1	0.902805	RIKEN cDNA 2010321M09 gene (2010321M09Rik), transcript variant 1.	ILMN_1217039	NM_175153.3		TRUE
2010321m09rik	1	0.94	1.1	0.0576603	1.1	0.41495	RIKEN cDNA 2010321M09 gene (2010321M09Rik), transcript variant 2.	ILMN_3124226	NM_001077631.1		TRUE
2200001i15rik	1.2	0.239974	1	0.736309	-2.5	2.71818e-05	RIKEN cDNA 2200001I15 gene (2200001I15Rik).	ILMN_2678637	NM_183278.2		TRUE
2210009g21rik	-1.1	0.326437	1	0.568734	1	0.937867	RIKEN cDNA 2210009G21 gene (2210009G21Rik), transcript variant 3.	ILMN_3151129	NM_028201.1	2410004I22Rik; C85661	TRUE
2210010l05rik	-1.1	0.413	1	0.43512	1.1	0.364051	RIKEN cDNA 2210010L05 gene (2210010L05Rik), transcript variant 1.	ILMN_2612238	NM_133829.1	AI836200; 9630025I22Rik; MMR2; AW212394	TRUE
2210012g02rik	-1.1	0.227	1	0.701286	1.1	0.477097	RIKEN cDNA 2210012G02 gene (2210012G02Rik).	ILMN_1226642	NM_025617.2	2210010B22Rik; 6330404A07Rik; AU015593	TRUE
2210012g02rik	-1.1	0.365794	1.1	0.391454	1.1	0.432461	RIKEN cDNA 2210012G02 gene (2210012G02Rik).	ILMN_1247919	NM_025617.2	2210010B22Rik; 6330404A07Rik; AU015593	TRUE
2210012g02rik	1.1	0.336139	-1.1	0.204136	1	0.824658		ILMN_2751248	NM_025617.1		TRUE
2210016l21rik	1	0.55503	-1.1	0.13223	-1.1	0.442683	RIKEN cDNA 2210016L21 gene (2210016L21Rik).	ILMN_1247760	NM_028211.1		TRUE
2210016l21rik	1	0.840658	1	0.675096	-1.1	0.330016	RIKEN cDNA 2210016L21 gene (2210016L21Rik).	ILMN_2622891	NM_028211.1		TRUE
2210021j22rik	1	0.965	1	0.397743	1	0.919489	RIKEN cDNA 2210021J22 gene (2210021J22Rik).	ILMN_2781118	NM_197998.1		TRUE
2210023g05rik	1	0.693	1.1	0.35306	1	0.686699	RIKEN cDNA 2210023G05 gene (2210023G05Rik).	ILMN_1247906	NM_197999.1		TRUE
2210023g05rik	1	0.634348	1	0.949007	-1.1	0.26817	RIKEN cDNA 2210023G05 gene (2210023G05Rik).	ILMN_2895284	NM_197999.1		TRUE
2210038l17rik	1	0.715	1.1	0.311743	1.1	0.458107	RIKEN cDNA 2210038L17 gene (2210038L17Rik).	ILMN_2809656	NM_001033529.1		TRUE
2210417d09rik	-1.1	0.413	1.1	0.275104	1	0.807466	RIKEN cDNA 2210417D09 gene (2210417D09Rik).	ILMN_2594066	NM_025620.2		TRUE
2210418o10rik	1.1	0.461	-1.2	0.0696066	1	0.764035	RIKEN cDNA 2210418O10 gene (2210418O10Rik), transcript variant 1.	ILMN_3129372	NM_029813.2	MGC116027; C230069C04	TRUE
2310001a20rik	1.1	0.0797	-1.1	0.291335	1	0.963617	RIKEN cDNA 2310001A20 gene (2310001A20Rik).	ILMN_2799667	NM_027977.1	AI314817	TRUE
2310003c23rik	1.2	0.133	1	0.553352	1	0.634009	RIKEN cDNA 2310003C23 gene (2310003C23Rik).	ILMN_1244393	NM_029607.1	RP24-209P15.2	TRUE
2310003f16rik	1	0.646	-1.2	0.0641637	1	0.862685	RIKEN cDNA 2310003F16 gene (2310003F16Rik).	ILMN_1257360	NM_026318.2	RP23-433P19.12; HSPC136; HYPK	TRUE
2310003h01rik	-1.1	0.507	1	0.882034	1.1	0.34591	RIKEN cDNA 2310003H01 gene (2310003H01Rik).	ILMN_1238640	NM_027980.1	RP23-82I5.4	TRUE
2310003l22rik	-1.1	0.18626	1.1	0.251244	1	0.725685	RIKEN cDNA 2310003L22 gene (2310003L22Rik).	ILMN_1216813	NM_027093.3		TRUE
2310003l22rik	1	0.683693	1	0.71925	1	0.841035	RIKEN cDNA 2310003L22 gene (2310003L22Rik).	ILMN_2747677	NM_027093.3		TRUE
2310003p10rik	1	0.684157	1.1	0.262388	1	0.901491		ILMN_2594567	NM_175145.2		TRUE
2310004i24rik	1	0.842	-1.1	0.257315	-1.1	0.206287	RIKEN cDNA 2310004I24 gene (2310004I24Rik).	ILMN_1226476	NM_025510.2	RP23-67J22.7; MDS006	TRUE
2310005e10rik	-1.1	0.257311	1	0.766546	1	0.604829	RIKEN cDNA 2310005E10 gene (2310005E10Rik).	ILMN_2616422	NM_172398.3	Akr1b10	TRUE
2310005e10rik	-1.1	0.140553	-1.2	0.0067266	-1.1	0.160166	RIKEN cDNA 2310005E10 gene (2310005E10Rik).	ILMN_2733753	NM_172398.3	Akr1b10	TRUE
2310005n01rik	1	0.654	-1.1	0.254375	1	0.980877	RIKEN cDNA 2310005N01 gene (2310005N01Rik).	ILMN_2730249	NM_027310.3	2810036M01Rik	TRUE
2310005n03rik	1	0.858	-1.2	0.129004	-1.2	0.155517	RIKEN cDNA 2310005N03 gene (2310005N03Rik).	ILMN_2693258	NM_025511.2		TRUE
2310005p05rik	1	0.734548	1	0.592107	1.1	0.39626		ILMN_2709179	NM_026189.2		TRUE
2310007b03rik	1	0.720777	1	0.802549	1.1	0.203439	RIKEN cDNA 2310007B03 gene (2310007B03Rik).	ILMN_2767039	NM_172411.3	MGC107226	TRUE
2310007f21rik	1.1	0.152	1	0.921524	1	0.860678	RIKEN cDNA 2310007F21 gene (2310007F21Rik).	ILMN_1238583	NM_025857.2		TRUE
2310007f21rik	-1.1	0.473799	1	0.913815	1	0.710242	RIKEN cDNA 2310007F21 gene (2310007F21Rik).	ILMN_2892904	NM_025857.1		TRUE
2310008h09rik	1	0.946551	1	0.933907	1	0.629217	RIKEN cDNA 2310008H09 gene (2310008H09Rik).	ILMN_1225520	NM_023197.1	Tsg118	TRUE
2310008h09rik	1.1	0.478	1	0.438332	1	0.611052	RIKEN cDNA 2310008H09 gene (2310008H09Rik).	ILMN_2699624	NM_023197.1	Tsg118	FALSE
2310008m10rik	1	0.95	-1.2	0.0930029	1.1	0.609933	RIKEN cDNA 2310008M10 gene (2310008M10Rik).	ILMN_2904961	NM_025509.2	5730557H03Rik	TRUE
2310009e04rik	-1.1	0.401	1	0.698464	1	0.989945	RIKEN cDNA 2310009E04 gene (2310009E04Rik).	ILMN_2999158	NM_029347.1	RP23-472I13.1	TRUE
2310010b21rik	1	0.699729	1.1	0.374725	1	0.961458		ILMN_2696360	NM_027123.2		TRUE
2310014l17rik	1	0.676	1	0.816388	1.1	0.611673	RIKEN cDNA 2310014L17 gene (2310014L17Rik).	ILMN_2946672	NM_029809.1	C77118; AV237412	TRUE
2310016c08rik	-1.1	0.6279	1	0.916945	1.2	0.0298548	RIKEN cDNA 2310016C08 gene (2310016C08Rik).	ILMN_1239221	NM_023516.3	AW049004; MGC103106	TRUE
2310016c08rik	-1.4	0.0183	-1.1	0.229148	1.1	0.304586	RIKEN cDNA 2310016C08 gene (2310016C08Rik).	ILMN_2926198	NM_023516.3	AW049004; MGC103106	TRUE
2310016c16rik	-1.1	0.430846	-1.2	0.208523	1.1	0.507769	RIKEN cDNA 2310016C16 gene (2310016C16Rik).	ILMN_2625854	NM_027127.1	AU017063	TRUE
2310016e02rik	1.1	0.176	-1.3	0.0804326	1	0.764078	RIKEN cDNA 2310016E02 gene (2310016E02Rik), transcript variant 1.	ILMN_2885293	NM_024460.3		TRUE
2310016m24rik	1.2	0.166	-1.2	0.00210971	1	0.86312	RIKEN cDNA 2310016M24 gene (2310016M24Rik).	ILMN_1249408	NM_183256.2	MGC106475; AA959804	TRUE
2310021p13rik	1	0.94	-1.1	0.52656	-1.1	0.42088		ILMN_1217926	XM_127591.4		TRUE
2310022b05rik	1	0.762096	1	0.772568	1.2	0.150045	RIKEN cDNA 2310022B05 gene (2310022B05Rik).	ILMN_1257333	NM_175149.3		TRUE
2310033e01rik	1	0.706	1	0.383719	1	0.926625	RIKEN cDNA 2310033E01 gene (2310033E01Rik).	ILMN_2878161	NM_001037143.1		TRUE
2310033p09rik	1	0.713	-1.2	0.0153988	-1.1	0.214966	RIKEN cDNA 2310033P09 gene (2310033P09Rik).	ILMN_1232120	NM_024210.2	RP23-192P17.3; MGC7354	TRUE
2310033p09rik	1	0.679	1	0.497823	1	0.659544	RIKEN cDNA 2310033P09 gene (2310033P09Rik).	ILMN_2751887	NM_024210.2	RP23-192P17.3; MGC7354	TRUE
2310035c23rik	1	0.874	1	0.510302	1	0.702246	RIKEN cDNA 2310035C23 gene (2310035C23Rik).	ILMN_2642411	NM_173187.2	6430401N10; mKIAA1468	TRUE
2310035k24rik	1	0.677	1	0.987183	1.1	0.575792	RIKEN cDNA 2310035K24 gene (2310035K24Rik).	ILMN_2646771	NM_027129.2	AW060727; RP23-387C21.2; 0610038L13Rik	TRUE
2310036d22rik	-1.1	0.340468	1.1	0.209048	1	0.747885		ILMN_1231096			TRUE
2310036o22rik	1.1	0.442	-1.1	0.284238	1.1	0.577579	RIKEN cDNA 2310036O22 gene (2310036O22Rik).	ILMN_1229716	NM_026760.2	1110002H14Rik; AI854688	TRUE
2310037i24rik	1	0.698	1	0.677185	1	0.734404	RIKEN cDNA 2310037I24 gene (2310037I24Rik).	ILMN_1230221	NM_133714.4	MGC101985; B930009D17; MGC102368	TRUE
2310037i24rik	1	0.793	-1.1	0.331559	1	0.843824	RIKEN cDNA 2310037I24 gene (2310037I24Rik).	ILMN_2625058	NM_133714.4	MGC101985; B930009D17; MGC102368	TRUE
2310037i24rik	1	0.596	1.1	0.372054	1	0.980563	RIKEN cDNA 2310037I24 gene (2310037I24Rik).	ILMN_2711229	NM_133714.2	MGC101985; B930009D17; MGC102368	FALSE
2310037i24rik	-1.1	0.548	1.2	0.120343	1.1	0.55971	RIKEN cDNA 2310037I24 gene (2310037I24Rik).	ILMN_2879506	NM_133714.2	MGC101985; B930009D17; MGC102368	TRUE
2310039h08rik	1.1	0.26	-1.1	0.115622	-1.1	0.588982	RIKEN cDNA 2310039H08 gene (2310039H08Rik).	ILMN_2619836	NM_025966.3		TRUE
2310040c09rik	-1.1	0.193	1.1	0.0781491	1.1	0.486944	RIKEN cDNA 2310040C09 gene (2310040C09Rik).	ILMN_1256927	NM_178618.3	AI506990; RP23-278F12.4	TRUE
2310042d19rik	-1.1	0.281	1.1	0.426804	1	0.670694	RIKEN cDNA 2310042D19 gene (2310042D19Rik).	ILMN_2957987	NM_172417.1	MGC143962; MGC143963	TRUE
2310044g17rik	1	0.805	1.1	0.269561	1.1	0.294327	RIKEN cDNA 2310044G17 gene (2310044G17Rik).	ILMN_2689138	NM_173735.2	AI842544; AI853744; mKIAA1737	TRUE
2310044h10rik	1.1	0.153175	1	0.928163	1	0.766665	RIKEN cDNA 2310044H10 gene (2310044H10Rik).	ILMN_2783457	NM_197991.1	5430410O10Rik	TRUE
2310045a20rik	-1.1	0.25	1	0.425198	1	0.808649	RIKEN cDNA 2310045A20 gene (2310045A20Rik).	ILMN_2663281	NM_172710.3	AI429585; mKIAA0746	TRUE
2310047c04rik	1	0.959	1	0.715301	1	0.636956	RIKEN cDNA 2310047C04 gene (2310047C04Rik).	ILMN_2942314	NM_027341.1	6430549P11Rik; A230104G20	TRUE
2310047d13rik	1	0.796	1	0.981676	1	0.810735		ILMN_2543108			TRUE
2310047d13rik	1.1	0.288332	1.1	0.32355	1	0.714503	RIKEN cDNA 2310047D13 gene (2310047D13Rik).	ILMN_2909105	NM_027773.1	5430402E13Rik; Wdt3; RP23-147P4.4; 5430420K21Rik	TRUE
2310047o13rik	-1.1	0.149	1.1	0.147365	1	0.694944	RIKEN cDNA 2310047O13 gene (2310047O13Rik).	ILMN_1259621	NM_024185.4	5830410F13Rik; 1810041E18Rik; AW111958; AI447827; RP23-232K16.1	TRUE
2310057j16rik	-1.1	0.430581	1	0.76816	1	0.9984	RIKEN cDNA 2310057J16 gene (2310057J16Rik).	ILMN_1235207	NM_027171.2		TRUE
2310058j06rik	1	0.868543	1	0.798413	-1.1	0.418374		ILMN_2732997			TRUE
2310061c15rik	1	0.565	1	0.696909	1	0.895957	RIKEN cDNA 2310061C15 gene (2310061C15Rik).	ILMN_2703204	NM_026844.3	1110046L09Rik; DC13	TRUE
2310061f22rik	1	0.808601	-1.1	0.523951	-1.1	0.293136	RIKEN cDNA 2310061F22 gene (2310061F22Rik).	ILMN_1221168	NM_153775.1		TRUE
2310061f22rik	1.1	0.56872	1	0.802197	1	0.887323	RIKEN cDNA 2310061F22 gene (2310061F22Rik).	ILMN_2860725	NM_153775.1		FALSE
2310065k24rik	1	0.838	1	0.868049	1	0.805144	RIKEN cDNA 2310065K24 gene (2310065K24Rik).	ILMN_1254027	NM_028221.2	1700001O11Rik; AI596259	TRUE
2310065k24rik	1	0.513158	1.1	0.52145	1	0.700679	RIKEN cDNA 2310065K24 gene (2310065K24Rik).	ILMN_2688834	NM_028221.3	1700001O11Rik; AI596259	TRUE
2310066e14rik	1.1	0.384506	1	0.52722	1	0.722355	RIKEN cDNA 2310066E14 gene (2310066E14Rik).	ILMN_1235324	NM_001081241.2	AI837433; MGC100216	TRUE
2310067b10rik	1.1	0.422	1	0.847292	1.1	0.6314	RIKEN cDNA 2310067B10 gene (2310067B10Rik).	ILMN_1245489	NM_028014.3	RP23-354K2.3; mKIAA0195	TRUE
2310076l09rik	1.1	0.422	1.1	0.428114	1	0.789367		ILMN_2607215	NM_025874.2		TRUE
2310076l09rik	1.1	0.132562	1	0.967129	1	0.996075	RIKEN cDNA 2310076L09 gene (2310076L09Rik), transcript variant 1.	ILMN_3158565	NM_025874.3	MLDP; PAT-1; Lsdp5; AW109675; AI415325	TRUE
2310079n02rik	1.1	0.462	-1.1	0.108414	-1.1	0.265399	RIKEN cDNA 2310079N02 gene (2310079N02Rik).	ILMN_2635801	NM_025636.3	AI449709	TRUE
2400001e08rik	1	0.656771	1	0.847689	-1.1	0.327214	RIKEN cDNA 2400001E08 gene (2400001E08Rik).	ILMN_2673380	NM_025605.2	MGC144254; MGC144253; MGC102412; MGC144270	TRUE
2400003c14rik	-1.1	0.266	1.2	0.137582	1	0.717081	RIKEN cDNA 2400003C14 gene (2400003C14Rik).	ILMN_1260112	NM_028018.1	AW536298; mKIAA0174	FALSE
2400003c14rik	1	0.761957	1	0.839195	1	0.725197	RIKEN cDNA 2400003C14 gene (2400003C14Rik).	ILMN_2749955	NM_028018.1	AW536298; mKIAA0174	TRUE
2400003c14rik	-1.3	0.178	1.2	0.17573	1	0.96792	RIKEN cDNA 2400003C14 gene (2400003C14Rik).	ILMN_2976120	NM_028018.1	AW536298; mKIAA0174	TRUE
2400010d15rik	1	0.911	1	0.964502	1	0.835579		ILMN_2747331	NM_029623.1		TRUE
2410001c21rik	1	0.57	1	0.911637	1	0.828491	RIKEN cDNA 2410001C21 gene (2410001C21Rik).	ILMN_2596259	NM_025542.2	RP23-228E2.5; 1700067C04Rik; AA589417; 5730427M17Rik	TRUE
2410001c21rik	1.1	0.143	1.1	0.146984	-1.1	0.263725	RIKEN cDNA 2410001C21 gene (2410001C21Rik).	ILMN_2845974	NM_025542.1	1700067C04Rik; AA589417; 5730427M17Rik	TRUE
2410001c21rik	1	0.709	1	0.93621	1	0.743032	RIKEN cDNA 2410001C21 gene (2410001C21Rik).	ILMN_2845980	NM_025542.1	1700067C04Rik; AA589417; 5730427M17Rik	TRUE
2410002f23rik	1	0.542	1	0.861388	1.1	0.491543	RIKEN cDNA 2410002F23 gene (2410002F23Rik).	ILMN_2629648	NM_025880.3		TRUE
2410002f23rik	1	0.746	1.1	0.127368	1	0.751943	RIKEN cDNA 2410002F23 gene (2410002F23Rik).	ILMN_2965641	NM_025880.3		TRUE
2410003p15rik	1	0.925007	1	0.505206	1	0.629184	RIKEN cDNA 2410003P15 gene (2410003P15Rik).	ILMN_2870950	NM_018888.1	Bfzp; mbFZb; 2310079L17Rik; Bfzb; 3110038N19Rik	TRUE
2410004l22rik	1	0.612272	1	0.680708	1	0.95898	RIKEN cDNA 2410004L22 gene (2410004L22Rik).	ILMN_2749747	NM_029621.2		TRUE
2410005o16rik	1	0.881631	1	0.965451	1	0.888648		ILMN_2482896			TRUE
2410005o16rik	1	0.618	1.1	0.196579	1	0.951466	RIKEN cDNA 2410005O16 gene (2410005O16Rik).	ILMN_2987015	NM_025476.3	6430576D04Rik; AI449062; 5730501K14Rik; 5033415E11Rik	TRUE
2410008k03rik	1.1	0.281	-1.1	0.537513	1.1	0.165206	RIKEN cDNA 2410008K03 gene (2410008K03Rik).	ILMN_2759563	NM_028022.1	RP23-453B22.6	TRUE
2410014a08rik	1	0.556419	1	0.984418	1	0.820189	RIKEN cDNA 2410014A08 gene (2410014A08Rik).	ILMN_1222602	NM_175403.2	mKIAA0152; AI850530; ESTM19; X83352	TRUE
2410014a08rik	-1.1	0.477	1	0.772419	1.1	0.393807	RIKEN cDNA 2410014A08 gene (2410014A08Rik).	ILMN_2596230	NM_175403.2	mKIAA0152; AI850530; ESTM19; X83352	TRUE
2410015m20rik	1.2	0.0622932	-1.1	0.196867	1	0.96938	RIKEN cDNA 2410015M20 gene (2410015M20Rik).	ILMN_1230931	NM_153152.3	QIL1	TRUE
2410015n17rik	1.2	0.166	1.1	0.702735	1	0.674913	RIKEN cDNA 2410015N17 gene (2410015N17Rik).	ILMN_1228334	NM_023203.1	RS21-C6; AI854235	TRUE
2410016o06rik	1	0.63	1.1	0.455087	-1.1	0.439204	RIKEN cDNA 2410016O06 gene (2410016O06Rik).	ILMN_2972325	NM_023633.1	NO66	TRUE
2410017p07rik	1	0.995	1	0.532379	1	0.883224	RIKEN cDNA 2410017P07 gene (2410017P07Rik).	ILMN_2807750	NM_026643.2	AI607327; 4930484D11Rik	TRUE
2410018c17rik	1	0.899712	1	0.574025	1	0.977851	RIKEN cDNA 2410018C17 gene (2410018C17Rik).	ILMN_1218311	NM_178390.2	KIAA4017; 5430419M09Rik; Dntnp	TRUE
2410018g20rik	1.2	0.111	-1.1	0.0522819	1	0.728281	RIKEN cDNA 2410018G20 gene (2410018G20Rik).	ILMN_2908780	NM_029354.1	2610001E06Rik	TRUE
2410018m08rik	-1.1	0.486	1.1	0.263812	1.1	0.334763	RIKEN cDNA 2410018M08 gene (2410018M08Rik).	ILMN_2888539	NM_183088.1		TRUE
2410022l05rik	1	0.860278	1	0.954967	-1.1	0.562077	RIKEN cDNA 2410022L05 gene (2410022L05Rik).	ILMN_1234516	NM_025556.2	1700029I03Rik; AI256813; MGC11316; AA409325; C85432	TRUE
2410025l10rik	1	0.926	1	0.849159	1.1	0.253398	RIKEN cDNA 2410025L10 gene (2410025L10Rik).	ILMN_2971721	NM_028596.2	Gm1049; AI467568; mKIAA1545	TRUE
2410042d21rik	-1.1	0.123	1	0.588419	1	0.623155	RIKEN cDNA 2410042D21 gene (2410042D21Rik).	ILMN_1255301	NM_024254.3	AA166487; RP23-208E23.2; AI467442; AA473307	TRUE
2410042d21rik	-1.1	0.235	1.1	0.568249	1.1	0.481909	RIKEN cDNA 2410042D21 gene (2410042D21Rik).	ILMN_2982985	NM_024254.2	AA166487; AI467442; AA473307	TRUE
2410091c18rik	1	0.688	1	0.486277	1	0.724236	RIKEN cDNA 2410091C18 gene (2410091C18Rik), transcript variant 1.	ILMN_2598520	NM_028611.2	AL033374; MGC117993; PRO1853	TRUE
2410127l17rik	-1.1	0.503	1.1	0.216291	1	0.993872	RIKEN cDNA 2410127L17 gene (2410127L17Rik).	ILMN_3095257	NM_026120.4		TRUE
2410129h14rik	-1.1	0.252	1	0.800916	1	0.647402	RIKEN cDNA 2410129H14 gene (2410129H14Rik).	ILMN_1249032	NM_175245.2	AI120158	TRUE
2410166i05rik	1.1	0.30613	1	0.688184	1	0.686115	RIKEN cDNA 2410166I05 gene (2410166I05Rik).	ILMN_2629718	NM_029759.2	AI480750	TRUE
2500002l14rik	1.2	0.140332	-1.2	0.0687131	1.2	0.140532		ILMN_2606015	NM_025607.2		TRUE
2500003m10rik	-1.2	0.119	1.1	0.228722	1	0.93728	RIKEN cDNA 2500003M10 gene (2500003M10Rik).	ILMN_1228394	NM_023215.5	C81330	TRUE
2500003m10rik	1	0.709727	1	0.861235	1.1	0.511981	RIKEN cDNA 2500003M10 gene (2500003M10Rik).	ILMN_2676716	NM_023215.5	C81330	TRUE
2500003m10rik	-1.1	0.179	1	0.805844	1	0.857671	RIKEN cDNA 2500003M10 gene (2500003M10Rik).	ILMN_2858173	NM_023215.3	C81330	TRUE
2510006d16rik	1.1	0.511	-1.2	0.0149427	1	0.663568	RIKEN cDNA 2510006D16 gene (2510006D16Rik).	ILMN_1249344	NM_029748.2	1500002D11Rik; 4933407D05Rik	TRUE
2510009e07rik	-1.3	0.0404954	-1.1	0.310683	-1.2	0.115677	RIKEN cDNA 2510009E07 gene (2510009E07Rik).	ILMN_3052390	NM_001001881.1	AI194952	TRUE
2510010f15rik	1.1	0.464	-1.1	0.408093	1	0.81182		ILMN_2590349			TRUE
2510012j08rik	1.1	0.480123	-1.1	0.495509	1.1	0.516598	RIKEN cDNA 2510012J08 gene (2510012J08Rik).	ILMN_1255323	NM_027381.1		TRUE
2510012j08rik	1	0.760677	1	0.834984	1	0.888294	RIKEN cDNA 2510012J08 gene (2510012J08Rik).	ILMN_2974280	NM_027381.1		TRUE
2510039o18rik	1	0.817	1	0.830723	-1.1	0.502883	RIKEN cDNA 2510039O18 gene (2510039O18Rik).	ILMN_2719924	NM_029841.2		TRUE
2510040d07rik	1	0.622	1	0.744071	1	0.658993		ILMN_2594165	XM_135092.3		TRUE
2510048l02rik	1	0.707	1.1	0.186601	1	0.770751	RIKEN cDNA 2510048L02 gene (2510048L02Rik).	ILMN_2815374	NM_025977.1		TRUE
2510049i19rik	-1.1	0.469883	1	0.932928	1	0.708804	RIKEN cDNA 2510049I19 gene (2510049I19Rik).	ILMN_2778799	NM_026455.2	AW822030	TRUE
2600001b17rik	1	0.839	1.1	0.302985	1	0.831729		ILMN_2496121			TRUE
2600009e05rik	1.1	0.268248	-1.1	0.413968	-1.1	0.492108	RIKEN cDNA 2600009E05 gene (2600009E05Rik).	ILMN_2874128	NM_029832.1	AI326138; 1110001I20Rik	TRUE
2600010e01rik	1	0.833	1	0.468954	1	0.990829	RIKEN cDNA 2600010E01 gene (2600010E01Rik).	ILMN_2887104	NM_175181.3		TRUE
2600011e07rik	1	0.757	1.1	0.350558	1	0.734817	RIKEN cDNA 2600011E07 gene (2600011E07Rik).	ILMN_2967750	NM_028113.1		TRUE
2610002j02rik	1	0.993	-1.1	0.208595	1	0.992871	RIKEN cDNA 2610002J02 gene (2610002J02Rik).	ILMN_2736360	NM_001033134.2		TRUE
2610002m06rik	-1.1	0.434	1	0.965363	-1.1	0.276826	RIKEN cDNA 2610002M06 gene (2610002M06Rik).	ILMN_2630362	NM_025921.2	RP23-284F8.1; AI876413	TRUE
2610003j06rik	1.2	0.0605	1	0.832146	1.1	0.591848	RIKEN cDNA 2610003J06 gene (2610003J06Rik).	ILMN_2896492	NM_028101.1		TRUE
2610020c11rik	1	0.55	1	0.696629	1	0.645369		ILMN_2466655			TRUE
2610020h08rik	1	0.91	1	0.412632	1	0.951764	RIKEN cDNA 2610020H08 gene (2610020H08Rik), transcript variant 1.	ILMN_3143621	NM_001004187.1	MGC59529	TRUE
2610020o08rik	1	0.776753	1.1	0.112991	1	0.91633	RIKEN cDNA 2610020O08 gene (2610020O08Rik).	ILMN_2854659	NM_025937.2	AI849147; NKAP; AA987160; AL024236	TRUE
2610024g14rik	1.1	0.489	1	0.707968	1	0.75863	RIKEN cDNA 2610024G14 gene (2610024G14Rik).	ILMN_1258552	NM_019836.2	mAtNOS1; AtNOS1; AU022345	TRUE
2610024g14rik	1.1	0.373	1.1	0.223309	1	0.828141		ILMN_2599935	NM_019836.1		TRUE
2610024g14rik	1	0.935	1.1	0.255344	1	0.749221	RIKEN cDNA 2610024G14 gene (2610024G14Rik).	ILMN_2835461	NM_019836.2	mAtNOS1; AtNOS1; AU022345	TRUE
2610027c15rik	1.2	0.0176	1.2	0.211878	1.3	0.0207247	RIKEN cDNA 2610027C15 gene (2610027C15Rik).	ILMN_2890357	NM_172145.2	MGC36197	TRUE
2610028a01rik	1	0.871	1	0.750477	1	0.889662	RIKEN cDNA 2610028A01 gene (2610028A01Rik).	ILMN_2678513	NM_028228.2	Pinx1; AU024023; LPTS; MGC144540; LPTS1; 2210403I16Rik; 67-11-3	TRUE
2610029g23rik	-1.1	0.121	-1.1	0.12363	1.1	0.266866	RIKEN cDNA 2610029G23 gene (2610029G23Rik).	ILMN_1257485	NM_026312.2		TRUE
2610034m16rik	1	0.929	1.1	0.464477	1.1	0.441949	RIKEN cDNA 2610034M16 gene (2610034M16Rik).	ILMN_2980212	NM_027001.1	AV114557	TRUE
2610036d13rik	1.1	0.343	1	0.522589	1.1	0.514206	RIKEN cDNA 2610036D13 gene (2610036D13Rik).	ILMN_1234604	NM_029282.1	RP23-91I20.4; AI449463	TRUE
2610039c10rik	-1.2	0.0726037	1	0.657273	1	0.904481	RIKEN cDNA 2610039C10 gene (2610039C10Rik).	ILMN_2913326	NM_025642.1	2810018N07Rik; MGC100039	TRUE
2610042l04rik	1	0.933	1	0.75153	1	0.620265	RIKEN cDNA 2610042L04 gene (2610042L04Rik).	ILMN_3059346	NM_001024713.1		FALSE
2610042l04rik	1	0.651	1.1	0.154582	1.1	0.582117	RIKEN cDNA 2610042L04 gene (2610042L04Rik).	ILMN_3136593	NM_001024713.1		TRUE
2610101n10rik	-1.3	0.173	1	0.763801	-1.2	0.277073	RIKEN cDNA 2610101N10 gene (2610101N10Rik).	ILMN_1252490	NM_026476.1		TRUE
2610101n10rik	-1.1	0.0783	1	0.849019	1	0.897501	RIKEN cDNA 2610101N10 gene (2610101N10Rik).	ILMN_2719131	NM_026476.1		TRUE
2610103j23rik	1	0.72	-1.1	0.51844	1	0.975169		ILMN_2701562			TRUE
2610109h07rik	1	0.662477	1.1	0.120446	1.1	0.590153	RIKEN cDNA 2610109H07 gene (2610109H07Rik).	ILMN_3089931	NM_027426.1		TRUE
2610110g12rik	1	0.699	1.1	0.2273	1.1	0.52337	RIKEN cDNA 2610110G12 gene (2610110G12Rik).	ILMN_1258929	NM_028476.3	3110080J08Rik; 0610011P08Rik; 2610008K08Rik	TRUE
2610204k14rik	1	0.653848	1	0.75751	1.1	0.465368	RIKEN cDNA 2610204K14 gene (2610204K14Rik).	ILMN_2810443	NM_025997.1	2410047I02Rik	TRUE
2610204l23rik	-1.1	0.497	-1.2	0.0320127	-1.1	0.21792		ILMN_2706057	NM_026009.1		TRUE
2610204m08rik	1.3	0.0505445	1	0.67895	1	0.888721	RIKEN cDNA 2610204M08 gene (2610204M08Rik).	ILMN_2749595	NM_198411.2	AA589465; EG629699; MGC143801; MGC107363; Inf2; AW125550; MGC143802	TRUE
2610207i05rik	-1.1	0.429	1	0.605354	1	0.957196	RIKEN cDNA 2610207I05 gene (2610207I05Rik).	ILMN_2930057	NM_001031814.1	mKIAA0421; C130002K18Rik; 5430435M13Rik	TRUE
2610208m17rik	1	0.927396	1.1	0.144786	1	0.965891	RIKEN cDNA 2610208M17 gene (2610208M17Rik).	ILMN_3104094	NM_145626.1	MGC6869; MGC101949; BC004835	TRUE
2610209a20rik	-1.1	0.324	1	0.348627	1	0.719115	RIKEN cDNA 2610209A20 gene (2610209A20Rik).	ILMN_3145474	NM_026010.1		TRUE
2610301f02rik	1	0.669967	1	0.771018	1	0.665979	RIKEN cDNA 2610301F02 gene (2610301F02Rik).	ILMN_2991166	NM_001025576.1		TRUE
2610305d13rik	-1.1	0.244	1.1	0.335476	-1.1	0.422651	RIKEN cDNA 2610305D13 gene (2610305D13Rik).	ILMN_2998406	NM_145078.1		TRUE
2610507b11rik	1	0.598358	-1.2	0.0486193	1	0.817734	RIKEN cDNA 2610507B11 gene (2610507B11Rik).	ILMN_3014965	NM_001002004.1	AU022687; D11Bhm178e; E1; D11Bhm179e; mKIAA0100; KIAA0100; RP23-185A18.9	TRUE
2610507b11rik	-1.1	0.342	1.1	0.0644548	1	0.621973	RIKEN cDNA 2610507B11 gene (2610507B11Rik).	ILMN_3086201	NM_001002004.1	AU022687; D11Bhm178e; E1; D11Bhm179e; mKIAA0100; KIAA0100; RP23-185A18.9	TRUE
2610510j17rik	-1.1	0.413049	1	0.836998	1	0.85638	RIKEN cDNA 2610510J17 gene (2610510J17Rik).	ILMN_2897468	NM_028131.1	AI426416; AW545024	TRUE
2610524a10rik	1	0.63836	1	0.829878	1.1	0.420241		ILMN_2761422	NM_028258.1		TRUE
2610524h06rik	1	0.550152	1	0.93935	1.1	0.249607	RIKEN cDNA 2610524H06 gene (2610524H06Rik).	ILMN_1225123	NM_181075.3		TRUE
2610528e23rik	1	0.545	1	0.820643	1	0.645814	RIKEN cDNA 2610528E23 gene (2610528E23Rik).	ILMN_1233531	NM_025599.2	AV122629; AV099812; 4930572F24Rik; 1110001A06Rik	TRUE
2610528j11rik	1.1	0.463	-1.1	0.361849	1.1	0.427212	RIKEN cDNA 2610528J11 gene (2610528J11Rik).	ILMN_1221084	NM_025572.2		TRUE
2610528o22rik	1	0.879347	1.1	0.175621	1	0.895306		ILMN_2710773			TRUE
2700007p21rik	1	0.933	1	0.640106	1	0.699502	RIKEN cDNA 2700007P21 gene (2700007P21Rik), transcript variant 2.	ILMN_3140158	NM_173750.2	4930448O08Rik; RP23-12N7.2	TRUE
2700038c09rik	1.1	0.339	-1.2	0.0199522	1	0.961219	RIKEN cDNA 2700038C09 gene (2700038C09Rik).	ILMN_2590015	NM_025598.2	2610317A05Rik; 0610012G23Rik; 3110053G12Rik	TRUE
2700038c09rik	1.2	0.0479957	-1.2	0.0268017	1	0.837205	RIKEN cDNA 2700038C09 gene (2700038C09Rik).	ILMN_2894984	NM_025598.1	2610317A05Rik; 0610012G23Rik; 3110053G12Rik	TRUE
2700050l05rik	-1.1	0.358965	1	0.800107	1	0.963051	RIKEN cDNA 2700050L05 gene (2700050L05Rik), transcript variant 1.	ILMN_2672606	NM_145995.1	MGC27934; MGC58090; AU022667; AW558805	TRUE
2700060e02rik	1	0.962	1	0.629389	1	0.977407	RIKEN cDNA 2700060E02 gene (2700060E02Rik).	ILMN_1225213	NM_026528.3		TRUE
2700062c07rik	-1.1	0.282429	1	0.804216	1	0.827532	RIKEN cDNA 2700062C07 gene (2700062C07Rik).	ILMN_1245380	NM_026529.4	AI195775; C87515; MGC103375	TRUE
2700062c07rik	-1.1	0.306977	1	0.624762	1	0.817643	RIKEN cDNA 2700062C07 gene (2700062C07Rik).	ILMN_2847285	NM_026529.2	AI195775; C87515; MGC103375	TRUE
2700087h15rik	1.1	0.528893	1	0.56722	1	0.626945		ILMN_2762514	NM_027422.1		TRUE
2700094k13rik	1.1	0.591	-1.1	0.627903	1.1	0.541482	RIKEN cDNA 2700094K13 gene (2700094K13Rik), transcript variant 2.	ILMN_3088934	NM_001037279.1	Selh	TRUE
2700097o09rik	-1.1	0.292347	1	0.77115	-1.1	0.444364	RIKEN cDNA 2700097O09 gene (2700097O09Rik).	ILMN_1252210	NM_028314.1	AW552125	TRUE
2810002n01rik	1.1	0.301	1	0.81994	1	0.807866	RIKEN cDNA 2810002N01 gene (2810002N01Rik).	ILMN_1217827	NM_026511.1	Apop-1; 1700081D05Rik	TRUE
2810003c17rik	-1.1	0.182	1	0.527116	1.1	0.233975	RIKEN cDNA 2810003C17 gene (2810003C17Rik).	ILMN_2741063	NM_145144.1	C87647; AI043124; MGC30545; Iba2	TRUE
2810004n20rik	1.2	0.103	-1.1	0.166784	-1.1	0.542078		ILMN_2602406	NM_025576.1		TRUE
2810004n23rik	1	0.534041	-1.1	0.278731	1	0.69615	RIKEN cDNA 2810004N23 gene (2810004N23Rik).	ILMN_2994063	NM_025615.1	Ayu21-55; Gt(pU21)55Imeg; 3110004G14Rik; GtAyu21-55	TRUE
2810007j24rik	1	0.914	1	0.767313	1	0.952273	RIKEN cDNA 2810007J24 gene (2810007J24Rik).	ILMN_2655184	NM_175250.4		TRUE
2810008m24rik	1	0.591	-1.1	0.571037	-1.1	0.567189	RIKEN cDNA 2810008M24 gene (2810008M24Rik).	ILMN_2950721	NM_001048250.1		TRUE
2810021b07rik	-1.1	0.522311	1.1	0.172503	1	0.859781	RIKEN cDNA 2810021B07 gene (2810021B07Rik).	ILMN_1253355	NM_025479.4	MGC143487; C330007M08Rik	TRUE
2810022l02rik	-1.1	0.366	1.1	0.172784	1	0.823905	RIKEN cDNA 2810022L02 gene (2810022L02Rik).	ILMN_2645865	NM_144882.3	AA987173; AI842453; AI480531; AW413586; A230104H11Rik	TRUE
2810022l02rik	-1.1	0.316524	1.1	0.328508	-1.1	0.377469	RIKEN cDNA 2810022L02 gene (2810022L02Rik).	ILMN_2673917	NM_144882.3	AA987173; AI842453; AI480531; AW413586; A230104H11Rik	TRUE
2810030e01rik	1	0.589	1	0.392117	1.1	0.42148	RIKEN cDNA 2810030E01 gene (2810030E01Rik).	ILMN_2896976	NM_028317.1	MGC59463; BB088113	TRUE
2810046l04rik	1	0.991	-1.1	0.36325	1	0.670784	RIKEN cDNA 2810046L04 gene (2810046L04Rik).	ILMN_2798674	NM_173382.1	9330161F11	TRUE
2810055f11rik	-1.1	0.489	1	0.720531	1	0.87703	RIKEN cDNA 2810055F11 gene (2810055F11Rik).	ILMN_1230505	NM_026038.2		TRUE
2810403a07rik	-1.4	0.0166577	1.1	0.380439	1.1	0.354122	RIKEN cDNA 2810403A07 gene (2810403A07Rik).	ILMN_1227212	NM_028814.2	AI451678; AI256352; A430106P18Rik	TRUE
2810405j04rik	1	0.9	-1.1	0.208522	1	0.907593	RIKEN cDNA 2810405J04 gene (2810405J04Rik).	ILMN_1224651	NM_133747.2	AL024114	TRUE
2810405k02rik	1.2	0.0173	-1.1	0.121379	1	0.959831	RIKEN cDNA 2810405K02 gene (2810405K02Rik).	ILMN_1238542	NM_025582.3	AI836168	TRUE
2810408m09rik	1	0.885	1	0.908342	1.1	0.626695	RIKEN cDNA 2810408M09 gene (2810408M09Rik).	ILMN_2851455	NM_001007581.1	RP23-395E18.2; MGC102419	TRUE
2810410c14rik	1	0.71	1	0.554453	1	0.977776	RIKEN cDNA 2810410C14 gene (2810410C14Rik).	ILMN_2964728	NM_175471.2	mFLJ00377; FLJ00377	TRUE
2810428i15rik	1.2	0.0899244	-1.2	0.149027	-1.1	0.239194		ILMN_2749143	XM_147329.1		TRUE
2810432d09rik	1.1	0.321143	-1.1	0.217965	1	0.7451	RIKEN cDNA 2810432D09 gene (2810432D09Rik).	ILMN_2974601	NM_027278.1	AW987258	TRUE
2810432l12rik	-1.1	0.520518	1	0.63725	1	0.868842	RIKEN cDNA 2810432L12 gene (2810432L12Rik).	ILMN_2658135	NM_025944.2	AI835809; 9330170P15Rik	TRUE
2810439f02rik	1.1	0.57314	1.1	0.149665	1	0.640455	RIKEN cDNA 2810439F02 gene (2810439F02Rik).	ILMN_1216182	NM_028341.2	1700008N02Rik	TRUE
2810439f02rik	1.1	0.404737	1.1	0.187633	1	0.994157	RIKEN cDNA 2810439F02 gene (2810439F02Rik).	ILMN_1250576	NM_028341.2	1700008N02Rik	TRUE
2810441k11rik	1	0.832	1	0.952966	1	0.60711	RIKEN cDNA 2810441K11 gene (2810441K11Rik).	ILMN_2799217	NM_026798.1	4921533J23Rik; 1110017C22Rik; AI482550; A930021F15Rik	TRUE
2810452k22rik	-1.1	0.136416	-1.1	0.30856	1	0.762887	RIKEN cDNA 2810452K22 gene (2810452K22Rik).	ILMN_2992403	NM_026048.2	Cinp; 1810047K05Rik	TRUE
2810453i06rik	1	0.608	1	0.70981	-1.1	0.25369	RIKEN cDNA 2810453I06 gene (2810453I06Rik).	ILMN_1224076	NM_026050.1	AW047776; 1500026F15Rik; Sipar	TRUE
2810453i06rik	1	0.675	1	0.745409	1.1	0.519021	RIKEN cDNA 2810453I06 gene (2810453I06Rik).	ILMN_2695228	NM_026050.1	AW047776; 1500026F15Rik; Sipar	TRUE
2810470d21rik	-1.1	0.494	1	0.451879	1.1	0.584587		ILMN_2524723	XM_125812.4		TRUE
2810485i05rik	-1.2	0.0432634	1.1	0.316165	1	0.749361	RIKEN cDNA 2810485I05 gene (2810485I05Rik).	ILMN_2695217	NM_176836.3	C78303	TRUE
2900010j23rik	1	0.92	1	0.905889	1	0.633936	RIKEN cDNA 2900010J23 gene (2900010J23Rik).	ILMN_2733835	NM_175190.3	AI046671; 1500019F05Rik; RP23-161B9.6	TRUE
2900010m23rik	1.2	0.185	-1.1	0.668529	1	0.833296	RIKEN cDNA 2900010M23 gene (2900010M23Rik).	ILMN_2877367	NM_026063.1		TRUE
2900024c23rik	1	0.796778	1.1	0.271603	1	0.903044	RIKEN cDNA 2900024C23 gene (2900024C23Rik).	ILMN_2842802	NM_026062.2	AI315274; MGC144843	TRUE
2900024o10rik	1	0.997	1	0.942	1	0.765723	RIKEN cDNA 2900024O10 gene (2900024O10Rik).	ILMN_3160416	NM_028372.1		TRUE
2900026a02rik	1.1	0.372	1	0.866279	1.1	0.582074	RIKEN cDNA 2900026A02 gene (2900026A02Rik).	ILMN_1251935	NM_172884.2	mKIAA1671; AW539426; 8430408O14Rik; KIAA1671; A530094D01	TRUE
2900073g15rik	1	0.933112	1.1	0.487747	1.2	0.0993141		ILMN_2682046	NM_026064.1		TRUE
3000004c01rik	1	0.686948	1	0.935522	1	0.704672	RIKEN cDNA 3000004C01 gene (3000004C01Rik).	ILMN_1221714	NM_197959.1		TRUE
3010003l21rik	-1.1	0.477017	1	0.798912	1	0.830685	RIKEN cDNA 3010003L21 gene (3010003L21Rik), misc RNA.	ILMN_2642052	XR_005252.1		TRUE
3010026o09rik	1	0.558	1	0.934236	1	0.894612	RIKEN cDNA 3010026O09 gene (3010026O09Rik).	ILMN_1247302	NM_026543.2	AI851514; 2900016G09Rik; RP23-319B15.8; AW475975	TRUE
3110001a13rik	-1.1	0.61	1	0.891037	1.1	0.329163	RIKEN cDNA 3110001A13 gene (3110001A13Rik).	ILMN_2807335	NM_025626.3	AA959793; AA589595; AI132312	TRUE
3110001d03rik	1	0.952	-1.1	0.422083	1	0.986625	RIKEN cDNA 3110001D03 gene (3110001D03Rik).	ILMN_2971131	NM_025849.2	RP24-200F10.1; 1700027K24Rik	TRUE
3110004l20rik	1	0.577596	1	0.55277	1	0.971685	RIKEN cDNA 3110004L20 gene (3110004L20Rik).	ILMN_3142391	NM_001033167.1		TRUE
3110009e18rik	1	0.610549	-1.1	0.290079	-1.1	0.502596	RIKEN cDNA 3110009E18 gene (3110009E18Rik).	ILMN_1235047	NM_028439.1		TRUE
3110023b02rik	-1.1	0.15	1	0.932202	1	0.69335	RIKEN cDNA 3110023B02 gene (3110023B02Rik).	ILMN_2836246	NM_152807.1		TRUE
3110040n11rik	1	0.57502	-1.1	0.326909	1	0.879861	RIKEN cDNA 3110040N11 gene (3110040N11Rik).	ILMN_1255496	NM_026077.3	AI851475	TRUE
3110040n11rik	1	0.673	1.1	0.202665	1	0.920976	RIKEN cDNA 3110040N11 gene (3110040N11Rik).	ILMN_2882050	NM_026077.1	AI851475	TRUE
3110049j23rik	1.1	0.412	1	0.944976	-1.1	0.267849	RIKEN cDNA 3110049J23 gene (3110049J23Rik).	ILMN_2680628	NM_026085.2	Mawbp	TRUE
3110056o03rik	1.2	0.0291165	-1.1	0.333316	1	0.738081	RIKEN cDNA 3110056O03 gene (3110056O03Rik).	ILMN_1259299	NM_175195.3	PSL1; Sppl2b; AW550292	TRUE
3110057o12rik	1	0.784	1.1	0.445025	1.1	0.494921	RIKEN cDNA 3110057O12 gene (3110057O12Rik).	ILMN_1259606	NM_026622.2	2310068E01Rik; AI645591; 4732404H23	TRUE
3110057o12rik	-1.1	0.464	1	0.468835	1.1	0.52523	RIKEN cDNA 3110057O12 gene (3110057O12Rik).	ILMN_2635871	NM_026622.2	2310068E01Rik; AI645591; 4732404H23	TRUE
3110082i17rik	-1.1	0.455	-1.1	0.276978	1	0.898973	RIKEN cDNA 3110082I17 gene (3110082I17Rik).	ILMN_2767057	NM_028469.3	AW411904	TRUE
3200002m19rik	1	0.611	1	0.756976	1	0.772246	RIKEN cDNA 3200002M19 gene (3200002M19Rik).	ILMN_2711401	NM_027532.3	6330414C15Rik	TRUE
3200002m19rik	1	0.618	1.1	0.349126	1	0.81959	RIKEN cDNA 3200002M19 gene (3200002M19Rik).	ILMN_2894960	NM_027532.1	6330414C15Rik	TRUE
3300001g02rik	1	0.956	1	0.900178	1.1	0.529612	RIKEN cDNA 3300001G02 gene (3300001G02Rik).	ILMN_2990229	NM_030093.1	C16ORF33; AL033324	TRUE
3300001p08rik	-1.2	0.0746	-1.1	0.274432	-1.1	0.373675	RIKEN cDNA 3300001P08 gene (3300001P08Rik).	ILMN_2638778	NM_026313.1	Luc7a; RP23-244C22.4	TRUE
3300001p08rik	-1.2	0.117	-1.1	0.460833	-1.1	0.318992	RIKEN cDNA 3300001P08 gene (3300001P08Rik).	ILMN_2727004	NM_026313.1	Luc7a; RP23-244C22.4	TRUE
3300001p08rik	-1.3	0.0626999	-1.1	0.29106	1	0.842222	RIKEN cDNA 3300001P08 gene (3300001P08Rik).	ILMN_2798797	NM_026313.1	Luc7a; RP23-244C22.4	TRUE
382044	1.2	0.409	-1.4	0.0650901	1	0.615402	predicted gene, 382044 (382044).	ILMN_3112143	NM_001081372.1		TRUE
3830406c13rik	1	0.721	1	0.86011	-1.1	0.292209	RIKEN cDNA 3830406C13 gene (3830406C13Rik), transcript variant 2.	ILMN_2683277	NM_178141.2	MGC36213; AV167947	TRUE
3830406c13rik	1	0.709	1	0.840237	1	0.746306		ILMN_2683283	NM_178141.1		TRUE
3830406c13rik	1	0.732064	1	0.640456	1	0.858761	RIKEN cDNA 3830406C13 gene (3830406C13Rik), transcript variant 2.	ILMN_3154231	NM_178141.2	MGC36213; AV167947	TRUE
3830408p04rik	1.1	0.443	1	0.675114	1.1	0.457292		ILMN_1249838			TRUE
4121402d02rik	1	0.610155	-1.1	0.164044	-1.1	0.442614	RIKEN cDNA 4121402D02 gene (4121402D02Rik).	ILMN_1244356	NM_028722.1	Msl-1; AA682082; 4930463F05Rik; 2810017F12Rik	TRUE
4121402d02rik	1	0.804655	1	0.796977	1	0.752571	RIKEN cDNA 4121402D02 gene (4121402D02Rik).	ILMN_2746421	NM_028722.1	Msl-1; AA682082; 4930463F05Rik; 2810017F12Rik	TRUE
4430402i18rik	1	0.773677	1.1	0.379981	1	0.661434	RIKEN cDNA 4430402I18 gene (4430402I18Rik).	ILMN_2719487	NM_198651.2	AW122618	TRUE
4432405b04rik	-1.1	0.488	1	0.771198	1	0.640694	RIKEN cDNA 4432405B04 gene (4432405B04Rik).	ILMN_2971073	NM_026486.1	Tect2	TRUE
4432416j03rik	-1.1	0.175	1.1	0.382871	1.1	0.43414	RIKEN cDNA 4432416J03 gene (4432416J03Rik).	ILMN_2931918	NM_030069.1	AI323362	TRUE
4631426j05rik	1	0.841	-1.3	0.00201072	-1.1	0.139008	RIKEN cDNA 4631426J05 gene (4631426J05Rik).	ILMN_1239627	NM_029935.4	BRAG; GalNAcS-6ST; mKIAA0598	TRUE
4632404h12rik	1	0.921	1.1	0.0353304	1	0.712016	RIKEN cDNA 4632404H12 gene (4632404H12Rik).	ILMN_2594872	NM_028726.1		TRUE
4632404h12rik	-1.1	0.515641	1	0.831603	1.1	0.342383	RIKEN cDNA 4632404H12 gene (4632404H12Rik).	ILMN_2594873	NM_028726.1		TRUE
4632404h12rik	1	0.736187	1	0.833987	1	0.68337	RIKEN cDNA 4632404H12 gene (4632404H12Rik).	ILMN_2629897	NM_028726.1		FALSE
4632407f12rik	1	0.699	1	0.858083	1	0.756855		ILMN_2711532	XM_110709.2		TRUE
4632411b12rik	1	0.678	1.2	0.114959	1.2	0.102864	RIKEN cDNA 4632411B12 gene (4632411B12Rik).	ILMN_2815545	NM_172652.1	AI647574; C85723; mKIAA1310; AI431067; 4932435K23	TRUE
4632417k18rik	-1.3	0.00939	1	0.519949	1	0.677449	RIKEN cDNA 4632417K18 gene (4632417K18Rik).	ILMN_2718843	NM_026640.2	AW413625	TRUE
4632417n05rik	1.2	0.199312	-1.2	0.353604	-1.1	0.370136	RIKEN cDNA 4632417N05 gene (4632417N05Rik).	ILMN_2886896	NM_028725.1	AI117603	TRUE
4632434i11rik	1	0.701284	1.1	0.080102	1.1	0.446424	RIKEN cDNA 4632434I11 gene (4632434I11Rik).	ILMN_2660829	NM_001080995.1		TRUE
4732418c07rik	-1.1	0.638	1.1	0.446543	1	0.823848	RIKEN cDNA 4732418C07 gene (4732418C07Rik).	ILMN_2668536	NM_172698.2	KIAA0494; RP23-146I18.2	TRUE
4732418c07rik	-1.1	0.44434	1	0.437306	1.1	0.570806	RIKEN cDNA 4732418C07 gene (4732418C07Rik).	ILMN_2692060	NM_172698.2	KIAA0494; RP23-146I18.2	TRUE
4732418c07rik	1	0.561	1	0.64918	-1.1	0.169656	RIKEN cDNA 4732418C07 gene (4732418C07Rik).	ILMN_2712675	NM_172698.2	KIAA0494; RP23-146I18.2	TRUE
4732418c07rik	1	0.699	1.1	0.258361	1.1	0.452624	RIKEN cDNA 4732418C07 gene (4732418C07Rik).	ILMN_2828512	NM_172698.2	KIAA0494; RP23-146I18.2	TRUE
4732429d16rik	1	0.789	1	0.486429	-1.1	0.256337	RIKEN cDNA 4732429D16 gene (4732429D16Rik).	ILMN_1230287	NM_145437.2	LMIR4; CLM5; RP23-331L12.3; clm-5	TRUE
4732471d19rik	-1.2	0.0318205	1	0.491571	-1.1	0.511446	RIKEN cDNA 4732471D19 gene (4732471D19Rik).	ILMN_2599392	NM_176987.3		TRUE
4732496o08rik	-1.1	0.43	1.1	0.128198	1.1	0.306494	RIKEN cDNA 4732496O08 gene (4732496O08Rik).	ILMN_1212648	NM_172877.2	AU023234	TRUE
4733401h18rik	-1.1	0.359	1.1	0.0676754	1	0.926197		ILMN_2519451			TRUE
4831426i19rik	1	0.937	1.1	0.378897	1	0.759254	RIKEN cDNA 4831426I19 gene (4831426I19Rik), transcript variant 1.	ILMN_2687612	NM_001042699.1	nesprin-3; MGC106312	TRUE
4833417a11rik	1	0.887	1.1	0.0950036	1.1	0.516463	RIKEN cDNA 4833417A11 gene, transcript variant 2 (4833417A11Rik).	ILMN_1244508	XM_001002305.1		TRUE
4833421e05rik	1.2	0.0403	-1.1	0.330435	-1.1	0.242626		ILMN_2620804			TRUE
4833426j09rik	1	0.769	1	0.872688	1	0.955721	RIKEN cDNA 4833426J09 gene (4833426J09Rik).	ILMN_3057482	NM_001024606.1	Pdp2; KIAA1348; Gm1705; mKIAA1348	TRUE
4833426j09rik	1	0.749	-1.1	0.151644	1.1	0.502081	RIKEN cDNA 4833426J09 gene (4833426J09Rik).	ILMN_3134598	NM_001024606.1	Pdp2; KIAA1348; Gm1705; mKIAA1348	TRUE
4833436c18rik	-1.1	0.456	1.1	0.3471	1	0.699647	RIKEN cDNA 4833436C18 gene (4833436C18Rik).	ILMN_2692952	NM_177377.3		TRUE
4833439l19rik	1.1	0.259	1	0.854837	1	0.801673	RIKEN cDNA 4833439L19 gene (4833439L19Rik).	ILMN_2664670	NM_133797.2	C81457; 4930558H15Rik	FALSE
4833439l19rik	1	0.9	1.1	0.798704	1	0.731326	RIKEN cDNA 4833439L19 gene (4833439L19Rik).	ILMN_2724226	NM_133797.2	C81457; 4930558H15Rik	FALSE
4833439l19rik	1	0.956	1.1	0.135368	1	0.920588	RIKEN cDNA 4833439L19 gene (4833439L19Rik).	ILMN_2943685	NM_133797.1	C81457; 4930558H15Rik	TRUE
4833442j19rik	-1.1	0.179	1	0.514254	1	0.788181	RIKEN cDNA 4833442J19 gene (4833442J19Rik).	ILMN_3160574	NM_177101.4	AI256744	TRUE
4833446k15rik	1	0.761	1	0.793552	1	0.840426	RIKEN cDNA 4833446K15 gene, transcript variant 1 (4833446K15Rik).	ILMN_1216568	XM_980894.1		TRUE
4921505c17rik	1	0.845	1	0.577168	1	0.958277	RIKEN cDNA 4921505C17 gene (4921505C17Rik).	ILMN_1236613	NM_030168.2	AW492497; AVO3; RICTOR; D530039E11Rik; 6030405M08Rik	TRUE
4921505c17rik	-1.2	0.172	1.1	0.462161	1	0.758453	RIKEN cDNA 4921505C17 gene (4921505C17Rik).	ILMN_1241522	NM_030168.2	AW492497; AVO3; RICTOR; D530039E11Rik; 6030405M08Rik	TRUE
4921505c17rik	1	0.579	1	0.728173	1	0.660807	RIKEN cDNA 4921505C17 gene (4921505C17Rik).	ILMN_2694387	NM_030168.2	AW492497; AVO3; RICTOR; D530039E11Rik; 6030405M08Rik	TRUE
4921528g01rik	1	0.659449	1	0.887466	1.1	0.58451		ILMN_1247585			TRUE
4922505g16rik	1	0.995	1.1	0.252111	1	0.83394	RIKEN cDNA 4922505G16 gene (4922505G16Rik).	ILMN_3099055	NM_001039557.1		TRUE
4930402h24rik	1	0.984934	1.1	0.485474	1	0.957084	RIKEN cDNA 4930402H24 gene (4930402H24Rik).	ILMN_1218703	NM_029432.1	C78926; 2810487F15Rik; AI413763	TRUE
4930403c10rik	1	0.498	1	0.894227	1	0.804081	RIKEN cDNA 4930403C10 gene (4930403C10Rik).	ILMN_3161120	NM_001033170.3		TRUE
4930403o06rik	1	0.866	-1.2	0.140259	-1.3	0.0927562		ILMN_2711651	NM_026881.1		TRUE
4930408o21rik	1	0.693	1.1	0.245976	1	0.791148	RIKEN cDNA 4930408O21 gene (4930408O21Rik), transcript variant 1.	ILMN_3086919	NM_001040136.1		TRUE
4930415l06rik	1	0.837	1	0.596001	1.1	0.328221	RIKEN cDNA 4930415L06 gene (4930415L06Rik).	ILMN_2879121	NM_001033880.1		TRUE
4930432o21rik	-1.1	0.229	1	0.878059	-1.1	0.335914	RIKEN cDNA 4930432O21 gene (4930432O21Rik).	ILMN_1214239	NM_001025373.1		TRUE
4930432o21rik	1	0.605	1.1	0.313879	1.1	0.565141	RIKEN cDNA 4930432O21 gene (4930432O21Rik).	ILMN_3006178	NM_001025373.1		TRUE
4930438o05rik	1	0.717	1.1	0.250614	1.1	0.48678		ILMN_2647391	NM_030184.1		TRUE
4930455c21rik	1	0.897184	1.1	0.186548	1	0.693851	RIKEN cDNA 4930455C21 gene (4930455C21Rik).	ILMN_2838965	NM_024273.1	AV135763; 2810021C21Rik	TRUE
4930455f23rik	1.1	0.45	1	0.840577	1	0.842263	RIKEN cDNA 4930455F23 gene (4930455F23Rik).	ILMN_2908953	NM_029115.1	AI427889	TRUE
4930486l24rik	-1.1	0.355291	1.1	0.44662	1.1	0.407576	RIKEN cDNA 4930486L24 gene (4930486L24Rik).	ILMN_2698334	NM_178098.2	AW545031	TRUE
4930503l19rik	1	0.575	1.1	0.491011	1	0.943015	RIKEN cDNA 4930503L19 gene (4930503L19Rik).	ILMN_1231151	NM_172967.2	9930107F24; BB148262	TRUE
4930504e06rik	1	0.888	1	0.784389	1	0.788776	RIKEN cDNA 4930504E06 gene (4930504E06Rik).	ILMN_1237664	NM_133858.3	mKIAA1390; cI-40; AA960384; ni; AA562754; 1810005H09Rik; AW561904	TRUE
4930504e06rik	1	0.894	-1.1	0.238718	-1.1	0.415629	RIKEN cDNA 4930504E06 gene (4930504E06Rik).	ILMN_2630827	NM_133858.3	mKIAA1390; cI-40; AA960384; ni; AA562754; 1810005H09Rik; AW561904	TRUE
4930506m07rik	1	0.638	-1.1	0.268676	-1.2	0.135597	RIKEN cDNA 4930506M07 gene (4930506M07Rik).	ILMN_2944657	NM_175172.2	shootin1; KIAA1598; mKIAA1598	TRUE
4930515g01rik	-1.1	0.25	1.1	0.0929899	1	0.949446	RIKEN cDNA 4930515G01 gene (4930515G01Rik), misc RNA.	ILMN_2749719	XR_035133.1		TRUE
4930519n13rik	-1.1	0.405784	1	0.894268	1	0.784605	RIKEN cDNA 4930519N13 gene (4930519N13Rik).	ILMN_2677065	NM_207204.1	Gm1004; mKIAA0980; Gm1634	TRUE
4930540l03rik	-1.1	0.354	1.1	0.222604	-1.1	0.561597		ILMN_2596249			TRUE
4930544g11rik	1	0.725	1	0.542725	1	0.7587	RIKEN cDNA 4930544G11 gene (4930544G11Rik), non-coding RNA.	ILMN_1233275	NR_003637.1	MGC130069; MGC130070	TRUE
4930544g21rik	1	0.734	1.1	0.307645	1.1	0.48948	RIKEN cDNA 4930544G21 gene (4930544G21Rik).	ILMN_2841307	NM_172430.2	mKIAA1678; AI852220; A930009L15Rik	TRUE
4930547c10rik	-1.1	0.286257	1.1	0.168254	1.1	0.611844	RIKEN cDNA 4930547C10 gene (4930547C10Rik).	ILMN_2806907	NM_026652.1		TRUE
4930548h24rik	1	0.575	1	0.733424	1	0.643305	RIKEN cDNA 4930548H24 gene (4930548H24Rik).	ILMN_2705533	NM_026296.3	AI427865	TRUE
4930555g01rik	1	0.573113	1.2	0.0226036	1	0.705076	RIKEN cDNA 4930555G01 gene (4930555G01Rik).	ILMN_2972249	NM_175393.2		TRUE
4930570c03rik	1	0.974387	-1.1	0.469554	-1.1	0.254456	RIKEN cDNA 4930570C03 gene (4930570C03Rik).	ILMN_2912471	NM_026353.2		TRUE
4930572j05rik	1	0.762569	-1.1	0.379041	-1.3	0.065531	RIKEN cDNA 4930572J05 gene (4930572J05Rik).	ILMN_3065373	NM_198607.1	MGC54796	TRUE
4930573i19rik	-1.1	0.222	1	0.506834	1	0.770513	RIKEN cDNA 4930573I19 gene (4930573I19Rik).	ILMN_3101400	NM_001081057.1	mKIAA0297; AI604920	TRUE
4930578c19rik	1	0.731	1.1	0.144543	1	0.959077	RIKEN cDNA 4930578C19 gene (4930578C19Rik).	ILMN_2668642	NM_175228.2		TRUE
4930583h14rik	-1.1	0.186391	1.1	0.264302	1.1	0.355574	RIKEN cDNA 4930583H14 gene (4930583H14Rik).	ILMN_1250001	NM_026358.2	AI195347; Osap	TRUE
4930599n23rik	1	0.528	1.1	0.0549635	1	0.978795	RIKEN cDNA 4930599N23 gene (4930599N23Rik), misc RNA.	ILMN_1257546	XR_005171.1		TRUE
4931406c07rik	-1.1	0.764	1	0.953703	-1.2	0.114965	RIKEN cDNA 4931406C07 gene (4931406C07Rik).	ILMN_2612325	NM_133732.2		TRUE
4931406h21rik	1	0.754	1.1	0.195929	1	0.982214	RIKEN cDNA 4931406H21 gene (4931406H21Rik).	ILMN_2612311	NM_175264.3		TRUE
4931406p16rik	-1.2	0.206609	1	0.958027	1	0.865466	RIKEN cDNA 4931406P16 gene (4931406P16Rik).	ILMN_2601441	NM_172741.2	AA553327; mKIAA0355	TRUE
4931408a02rik	-1.1	0.484	1.1	0.0146658	1.1	0.583726	RIKEN cDNA 4931408A02 gene (4931408A02Rik).	ILMN_2949877	NM_027627.1	1700092M14Rik; MGC117713	TRUE
4932412h11rik	1	0.897	1.1	0.274361	1.1	0.563338	RIKEN cDNA 4932412H11 gene (4932412H11Rik).	ILMN_2896857	NM_172879.1		TRUE
4932441k18rik	1	0.964	1.1	0.171592	1.1	0.581704	RIKEN cDNA 4932441K18 gene (4932441K18Rik).	ILMN_1226041	NM_178935.4	Lrp; Fiat	TRUE
4932441k18rik	-1.1	0.323025	1	0.682627	1	0.895993	RIKEN cDNA 4932441K18 gene (4932441K18Rik).	ILMN_2895908	NM_178935.2	Lrp; Fiat	TRUE
4933404m02rik	1	0.711	1.1	0.245269	1	0.701706	RIKEN cDNA 4933404M02 gene (4933404M02Rik).	ILMN_1249756	NM_025744.2		TRUE
4933407n01rik	-1.1	0.400045	1	0.664763	-1.1	0.462709		ILMN_1252437	NM_025745.2		TRUE
4933407n01rik	1.1	0.230521	-1.1	0.30718	-1.1	0.206001		ILMN_2604205	NM_025745.2		FALSE
4933407n01rik	-1.1	0.421	1	0.82375	-1.1	0.594288		ILMN_2653735	NM_025745.2		FALSE
4933407p14rik	1	0.695	1	0.657316	1.1	0.201134		ILMN_2637804	NM_199019.1		TRUE
4933409n07rik	1	0.946502	1.1	0.161316	1.1	0.49304		ILMN_2680102	NM_175162.2		TRUE
4933411k20rik	-1.1	0.246	1	0.902348	-1.1	0.531046	RIKEN cDNA 4933411K20 gene (4933411K20Rik).	ILMN_2605417	NM_025747.3	mKIAA1430; 1110068E21Rik; AW049273	TRUE
4933416c03rik	1	0.554	1.1	0.107398	1	0.734238	RIKEN cDNA 4933416C03 gene (4933416C03Rik), non-coding RNA.	ILMN_3161693	NR_003651.1		TRUE
4933417e01rik	1.3	0.0527	-1.1	0.256198	1	0.963421	RIKEN cDNA 4933417E01 gene (4933417E01Rik).	ILMN_1226326	XM_001471751.1		TRUE
4933421e11rik	-1.1	0.48	1.1	0.0800763	1.1	0.54112	RIKEN cDNA 4933421E11 gene (4933421E11Rik), transcript variant 1.	ILMN_2646836	NM_001039488.1	AI450568; 2010012G17Rik; Rif1	TRUE
4933421e11rik	-1.2	0.0284	1.1	0.222932	-1.1	0.38631	RIKEN cDNA 4933421E11 gene (4933421E11Rik), transcript variant 2.	ILMN_3082287	NM_028081.2	AI450568; 2010012G17Rik; Rif1	TRUE
4933422h20rik	1	0.606368	1.1	0.222172	1	0.792795	RIKEN cDNA 4933422H20 gene (4933422H20Rik).	ILMN_3161452	NM_001033775.3	RP23-392H19.2	TRUE
4933424b01rik	-1.1	0.339	1	0.597797	1	0.895434	RIKEN cDNA 4933424B01 gene (4933424B01Rik).	ILMN_1252267	NM_138757.2	MGC28965	TRUE
4933424b01rik	-1.1	0.14983	1.1	0.197867	1	0.670062	RIKEN cDNA 4933424B01 gene (4933424B01Rik).	ILMN_2694356	NM_138757.2	MGC28965	TRUE
4933424b01rik	-1.1	0.468	1.2	0.176341	1	0.76616	RIKEN cDNA 4933424B01 gene (4933424B01Rik).	ILMN_2833356	NM_138757.1	MGC28965	FALSE
4933426m11rik	1	0.758	1	0.48515	1.2	0.112416	RIKEN cDNA 4933426M11 gene (4933426M11Rik).	ILMN_1254551	NM_178682.3	mKIAA0247	TRUE
4933427d14rik	-1.1	0.266	1	0.591148	1	0.686917	RIKEN cDNA 4933427D14 gene (4933427D14Rik).	ILMN_1245850	NM_028963.2	RP23-207N15.3; C85113	TRUE
4933428g20rik	1.2	0.0494115	-1.1	0.108566	1	0.914525	RIKEN cDNA 4933428G20 gene (4933428G20Rik).	ILMN_1247490	NM_021493.2	A330041B18Rik; Arhgap23	TRUE
4933429f08rik	1	0.769474	1.1	0.291476	1	0.893617	RIKEN cDNA 4933429F08 gene (4933429F08Rik).	ILMN_2619961	NM_177828.3		TRUE
4933434e20rik	1.1	0.471	1.1	0.465875	1	0.851718	RIKEN cDNA 4933434E20 gene (4933434E20Rik), transcript variant 1.	ILMN_1257872	NM_025762.1	AI462154; 5730552F22Rik; NICE-3; NS5ATP4	TRUE
4933434e20rik	-1.1	0.232575	1	0.773651	1	0.742706	RIKEN cDNA 4933434E20 gene (4933434E20Rik), transcript variant 1.	ILMN_2594807	NM_025762.1	AI462154; 5730552F22Rik; NICE-3; NS5ATP4	FALSE
4933434e20rik	1	0.982	1	0.908163	1	0.956669	RIKEN cDNA 4933434E20 gene (4933434E20Rik), transcript variant 1.	ILMN_2616956	NM_025762.1	AI462154; 5730552F22Rik; NICE-3; NS5ATP4	TRUE
4933439c20rik	1	0.967	-1.1	0.353509	-1.1	0.19236	RIKEN cDNA 4933439C20 gene (4933439C20Rik).	ILMN_2944601	NM_001004146.1	MGC65558; MGC103350	TRUE
5033413d22rik	1	0.888	1	0.739765	1.1	0.462874	RIKEN cDNA 5033413D22 gene (5033413D22Rik).	ILMN_2948241	NM_029493.2		TRUE
5033414d02rik	1	0.888	-1.2	0.0402396	-1.2	0.140456	RIKEN cDNA 5033414D02 gene (5033414D02Rik).	ILMN_2818396	NM_026362.1	1110007H22Rik; AI852040	TRUE
5033414k04rik	1.2	0.28652	1.4	0.000180855	2	2.6535e-07	RIKEN cDNA 5033414K04 gene (5033414K04Rik).	ILMN_2601946	NM_001003948.1	MGC90850	TRUE
5133400g04rik	1	0.939282	-1.1	0.185286	1.1	0.214523	RIKEN cDNA 5133400G04 gene (5133400G04Rik), transcript variant 2.	ILMN_2427869	NM_029485.1	4930583E11Rik; 2700012K08Rik; AU016220	TRUE
5133400g04rik	1	0.567	-1.1	0.234243	1	0.668839	RIKEN cDNA 5133400G04 gene (5133400G04Rik), transcript variant 2.	ILMN_3030392	NM_029485.1	4930583E11Rik; 2700012K08Rik; AU016220	TRUE
5133400g04rik	1	0.976	-1.1	0.264856	1.1	0.412734	RIKEN cDNA 5133400G04 gene (5133400G04Rik), transcript variant 2.	ILMN_3103689	NM_029485.1	4930583E11Rik; 2700012K08Rik; AU016220	FALSE
5133401n09rik	1.1	0.353013	1	0.853727	1	0.993577	RIKEN cDNA 5133401N09 gene (5133401N09Rik), transcript variant 1.	ILMN_3122081	NM_198004.2		TRUE
5330431n19rik	1.1	0.103	-1.1	0.283808	1	0.68307	RIKEN cDNA 5330431N19 gene (5330431N19Rik).	ILMN_1237049	NM_172639.2		TRUE
5330431n19rik	1	0.970788	1.1	0.261442	1.1	0.27387	RIKEN cDNA 5330431N19 gene (5330431N19Rik).	ILMN_2892479	NM_172639.1		FALSE
5330431n19rik	-1.1	0.185403	1	0.479738	1	0.713662	RIKEN cDNA 5330431N19 gene (5330431N19Rik).	ILMN_2892480	NM_172639.1		FALSE
5430407p10rik	1	0.939	1.1	0.0209777	1	0.718202	RIKEN cDNA 5430407P10 gene (5430407P10Rik).	ILMN_2872011	NM_144883.2	MGC36947; AU067770	TRUE
5430420c16rik	1	0.750469	1.1	0.283752	1	0.967554	RIKEN cDNA 5430420C16 gene (5430420C16Rik).	ILMN_2984070	NM_175165.2		TRUE
5430435g22rik	-1.2	0.0157	1	0.800926	-1.3	0.0180382	RIKEN cDNA 5430435G22 gene (5430435G22Rik).	ILMN_2882088	NM_145509.1		TRUE
5430437p03rik	1.2	0.121	-1.1	0.100569	-1.1	0.338928	RIKEN cDNA 5430437P03 gene (5430437P03Rik).	ILMN_2801798	NM_026636.1		TRUE
5530601i19rik	1	0.786	1	0.624381	1	0.790399		ILMN_2622780			TRUE
5630401d24rik	1	0.673569	1.1	0.389786	1.1	0.215142	RIKEN cDNA 5630401D24 gene (5630401D24Rik).	ILMN_1218104	NM_144877.1		TRUE
5630401d24rik	1	0.74	1	0.946434	1	0.744696	RIKEN cDNA 5630401D24 gene (5630401D24Rik).	ILMN_2754492	NM_144877.1		TRUE
5630401d24rik	-1.1	0.406512	1.1	0.332029	-1.1	0.403509	RIKEN cDNA 5630401D24 gene (5630401D24Rik).	ILMN_2993779	NM_144877.1		FALSE
5630401d24rik	-1.1	0.540414	1.1	0.362627	1	0.953115	RIKEN cDNA 5630401D24 gene (5630401D24Rik).	ILMN_2993782	NM_144877.1		TRUE
5730403m16rik	1	0.769349	1.1	0.161936	1	0.815856	RIKEN cDNA 5730403M16 gene (5730403M16Rik).	ILMN_1253434	NM_172738.2	AA123315; 8030437F07	TRUE
5730410e15rik	-1.1	0.344	1.1	0.246943	-1.1	0.555048		ILMN_2747501	NM_178765.2		TRUE
5730410e15rik	-1.1	0.313	1	0.55436	1	0.793073	RIKEN cDNA 5730410E15 gene (5730410E15Rik), transcript variant c.	ILMN_3130719	NM_178765.3	KIAA1472; A830027B17Rik; Sybu; mKIAA1472; Golsyn	TRUE
5730419i09rik	1	0.801599	1	0.622674	1	0.831559	RIKEN cDNA 5730419I09 gene (5730419I09Rik).	ILMN_2889313	NM_029081.1	C030008B15Rik	TRUE
5730437n04rik	1.2	0.0836	-1.3	0.0698588	1.1	0.438208	RIKEN cDNA 5730437N04 gene (5730437N04Rik).	ILMN_1218627	NM_027457.4	1110008A10Rik; 2310046K16Rik	TRUE
5730449l18rik	1	0.790158	-1.1	0.248679	1	0.828701	RIKEN cDNA 5730449L18 gene (5730449L18Rik).	ILMN_2616000	NM_025677.1	AL023077	TRUE
5730449l18rik	1	0.832	-1.1	0.31084	-1.1	0.451687	RIKEN cDNA 5730449L18 gene (5730449L18Rik).	ILMN_2835012	NM_025677.1	AL023077	TRUE
5730453i16rik	1	0.799	1	0.991213	1	0.760282	RIKEN cDNA 5730453I16 gene (5730453I16Rik).	ILMN_1220263	NM_172302.2	C330017N18Rik; MGC46982; AL022757	TRUE
5730453i16rik	1	0.601	1.1	0.0597917	1	0.844779	RIKEN cDNA 5730453I16 gene (5730453I16Rik).	ILMN_2826342	NM_172302.2	C330017N18Rik; MGC46982; AL022757	TRUE
5730469m10rik	1.1	0.529	-1.2	0.154715	-1.3	0.033338	RIKEN cDNA 5730469M10 gene (5730469M10Rik).	ILMN_2796798	NM_027464.1	AU040822	TRUE
5730472n09rik	1.1	0.520966	-1.1	0.0742239	1	0.920379	RIKEN cDNA 5730472N09 gene (5730472N09Rik).	ILMN_2765936	NM_175392.3	R74766; RP23-395P6.6; C9orf54; AI790341; AA408683	TRUE
5730494m16rik	-1.1	0.512	1.1	0.258533	-1.1	0.504857	RIKEN cDNA 5730494M16 gene (5730494M16Rik).	ILMN_3163221	NM_001004361.1	5730437P09Rik; MGC91164; AI666318	TRUE
5730494n06rik	1	0.779858	1	0.837236	-1.1	0.600387	RIKEN cDNA 5730494N06 gene (5730494N06Rik).	ILMN_2663516	NM_027478.2	AA407821	TRUE
5730502d15rik	1	1	-1.1	0.322582	1.1	0.579096		ILMN_1249439	NM_026485.1		TRUE
5730528l13rik	-1.1	0.206	1.2	0.128423	1.1	0.445975	RIKEN cDNA 5730528L13 gene (5730528L13Rik).	ILMN_1222594	NM_028137.2	2410046L14Rik; 2810429P03Rik	TRUE
5730589k01rik	-1.1	0.163964	1	0.536143	1	0.935757	RIKEN cDNA 5730589K01 gene (5730589K01Rik).	ILMN_2779636	NM_023434.1	AA410149; LCP1; A630040M18	TRUE
5730596k20rik	1	0.898	1	0.351391	1	0.941419	RIKEN cDNA 5730596K20 gene (5730596K20Rik).	ILMN_2936468	NM_146091.2	4633402C03Rik; AI465397; MGC28761	TRUE
5830404h04rik	1.1	0.163208	1	0.877536	-1.1	0.455122	RIKEN cDNA 5830404H04 gene (5830404H04Rik).	ILMN_2944272	NM_174847.1	mKIAA4045; AI314146; 5730563M15; AI449533; BF168443; KIAA4045	TRUE
5830417c01rik	1	0.787	1	0.965883	1	0.873479		ILMN_2741737	NM_024282.2		TRUE
5830427d03rik	1	0.577793	1	0.650714	1	0.931314	RIKEN cDNA 5830427D03 gene (5830427D03Rik).	ILMN_1227266	NM_175232.3		TRUE
5830434p21rik	1	0.851	1.1	0.55082	1	0.926754	RIKEN cDNA 5830434P21 gene (5830434P21Rik).	ILMN_1240274	NM_172661.2	AI173903; D430039P21; mKIAA0515	TRUE
5830435k17rik	1	0.905	1.1	0.397955	1	0.672118		ILMN_2625831	NM_175318.2		TRUE
5830457o10rik	1	0.859867	1	0.771207	1.1	0.39711	RIKEN cDNA 5830457O10 gene (5830457O10Rik).	ILMN_1249269	NM_145412.3		TRUE
5830457o10rik	1.1	0.355	1	0.940446	-1.1	0.521862	RIKEN cDNA 5830457O10 gene (5830457O10Rik).	ILMN_2697766	NM_145412.3		TRUE
5830457o10rik	1	0.76	1.1	0.423963	-1.1	0.492556	RIKEN cDNA 5830457O10 gene (5830457O10Rik).	ILMN_2911454	NM_145412.3		TRUE
5830468k18rik	1	0.836685	1.1	0.301861	1	0.847422		ILMN_2688721			TRUE
5830482f20rik	1.1	0.478	1	0.462429	-1.1	0.571558	RIKEN cDNA 5830482F20 gene (5830482F20Rik).	ILMN_2662316	NM_177158.2	9930116N10Rik; MGC51433	TRUE
5930416i19rik	1	0.559	1	0.764697	1.1	0.214481	RIKEN cDNA 5930416I19 gene (5930416I19Rik).	ILMN_2724719	NM_197981.1	2510047L19Rik	TRUE
5930434b04rik	1.1	0.333	1.1	0.35903	1	0.947829	RIKEN cDNA 5930434B04 gene (5930434B04Rik).	ILMN_1213573	NM_029862.3	RP23-449M10.1	TRUE
5930434b04rik	1	0.753257	1	0.836826	1	0.970082	RIKEN cDNA 5930434B04 gene (5930434B04Rik).	ILMN_3070533	NM_029862.1		TRUE
5930434b04rik	1	0.76	1	0.931404	1	0.81638	RIKEN cDNA 5930434B04 gene (5930434B04Rik).	ILMN_3149218	NM_029862.1		TRUE
6030408b16rik	1	0.942	1.1	0.14483	1.1	0.386428	RIKEN cDNA 6030408B16 gene (6030408B16Rik).	ILMN_3125764	NM_001033182.1	AI225877	TRUE
620807	1	0.98	-1.1	0.407897	-1.2	0.454561	predicted gene, 620807 (620807).	ILMN_2953807	NM_001081285.1		TRUE
6230409e13rik	1	0.558281	1	0.783873	1	0.694094	RIKEN cDNA 6230409E13 gene (6230409E13Rik).	ILMN_1228753	NM_175234.3		TRUE
6230416j20rik	1	0.68032	1.1	0.374658	1.1	0.483133	RIKEN cDNA 6230416J20 gene (6230416J20Rik).	ILMN_1233478	NM_173400.2	mKIAA1574; D4Ertd27e; RP23-95O1.3; 9830144E06	TRUE
6330406i15rik	1	0.588623	1	0.504993	1.1	0.194456	RIKEN cDNA 6330406I15 gene (6330406I15Rik).	ILMN_1213736	NM_027519.3	MGC143803; MGC143804	TRUE
6330406i15rik	-1.1	0.49	-1.1	0.244838	1.2	0.157405	RIKEN cDNA 6330406I15 gene (6330406I15Rik).	ILMN_2642517	NM_027519.1	MGC143803; MGC143804	TRUE
6330408a02rik	1	0.547	1.1	0.338018	1	0.775678		ILMN_2592187	NM_177312.2		TRUE
6330409n04rik	1.1	0.483144	1	0.905989	1	0.916272	RIKEN cDNA 6330409N04 gene (6330409N04Rik).	ILMN_2704715	NM_025697.3		TRUE
6330416g13rik	-1.1	0.354187	1	0.996009	-1.2	0.0531084	RIKEN cDNA 6330416G13 gene (6330416G13Rik).	ILMN_2875169	NM_144905.2	MGC31101; bM230C2.2; AW492431	TRUE
6330442e10rik	-1.1	0.349	1.1	0.116108	1	0.805203	RIKEN cDNA 6330442E10 gene (6330442E10Rik).	ILMN_2834294	NM_178745.3	9830138K24; AU019070	TRUE
6330503c03rik	1	0.942	1	0.391883	1	0.995403	RIKEN cDNA 6330503C03 gene (6330503C03Rik).	ILMN_2869623	NM_029528.2	6530406I18Rik; AV277466	TRUE
6330503k22rik	-1.1	0.405	1	0.521871	1	0.847754	RIKEN cDNA 6330503K22 gene (6330503K22Rik).	ILMN_1228426	NM_182995.1	AA415922; AW557948; AI427129	TRUE
6330503k22rik	-1.1	0.507	1.1	0.265477	-1.1	0.467751	RIKEN cDNA 6330503K22 gene (6330503K22Rik).	ILMN_3006575	NM_182995.1	AA415922; AW557948; AI427129	FALSE
6330505n24rik	1	0.995	1.1	0.131336	1.1	0.498876	RIKEN cDNA 6330505N24 gene (6330505N24Rik).	ILMN_1220688	NM_001033301.2	Gm126	TRUE
6330512m04rik	1	0.831	1.1	0.319805	1	0.939331	RIKEN cDNA 6330512M04 gene (6330512M04Rik).	ILMN_2588346	NM_177265.4	AI848576	TRUE
6330534c20rik	-1.1	0.251	1.1	0.051324	1.1	0.563896	RIKEN cDNA 6330534C20 gene (6330534C20Rik).	ILMN_3161819	NM_001034059.1		TRUE
6330548g22rik	1	0.953987	1	0.730873	-1.1	0.531016	RIKEN cDNA 6330548G22 gene (6330548G22Rik).	ILMN_2935386	NM_029532.2		TRUE
6330548g22rik	-1.1	0.238128	1.1	0.3367	1	0.723487	RIKEN cDNA 6330548G22 gene (6330548G22Rik).	ILMN_2935389	NM_029532.2		TRUE
6330569m22rik	1	0.806	1.1	0.502703	1.1	0.389028	RIKEN cDNA 6330569M22 gene (6330569M22Rik).	ILMN_2612513	NM_153563.1	MGC38111; 6530401O14Rik	TRUE
6330578e17rik	-1.1	0.441414	1	0.932101	1	0.862751	RIKEN cDNA 6330578E17 gene (6330578E17Rik).	ILMN_2650106	NM_198006.3	1700001A24Rik	TRUE
6430510m02rik	1	0.643065	1	0.781981	1	0.749236	RIKEN cDNA 6430510M02 gene (6430510M02Rik).	ILMN_1239411	NM_176932.2		TRUE
6430527g18rik	1	0.769	1	0.618448	1.1	0.17836		ILMN_2731379			TRUE
6430527g18rik	1	0.639	-1.2	0.0158478	1.1	0.571791	RIKEN cDNA 6430527G18 gene (6430527G18Rik).	ILMN_3109491	NM_145836.1		TRUE
6430548m08rik	1.1	0.246	1	0.665534	-1.1	0.398734		ILMN_2599214			TRUE
6430571l13rik	1	0.991	1	0.437398	1.1	0.629871	RIKEN cDNA 6430571L13 gene (6430571L13Rik).	ILMN_1223546	NM_175486.3		TRUE
6430573f11rik	1	0.800445	1	0.638878	1	0.983277	RIKEN cDNA 6430573F11 gene (6430573F11Rik).	ILMN_2893471	NM_176952.4		TRUE
6430706d22rik	1.1	0.536	1	0.75333	1.1	0.329048	RIKEN cDNA 6430706D22 gene (6430706D22Rik).	ILMN_3011719	NM_198652.1	Gm975; mfleg1; MGC66590	TRUE
6530406m24rik	1	0.694	1	0.834058	1.1	0.568471		ILMN_2688622	NM_178630.2		TRUE
6620401k05rik	1	0.723176	1	0.761673	1	0.797707	RIKEN cDNA 6620401K05 gene (6620401K05Rik).	ILMN_1225014	NM_172774.2	5930438A12; MGC90531	TRUE
6720456b07rik	1	0.856101	-1.2	0.160066	1	0.749382	RIKEN cDNA 6720456B07 gene (6720456B07Rik).	ILMN_2706857	NM_133937.1	AW011779	TRUE
6720456b07rik	1	0.722	-1.1	0.605509	1.1	0.220236	RIKEN cDNA 6720456B07 gene (6720456B07Rik).	ILMN_2958417	NM_133937.1	AW011779	TRUE
6720456h20rik	1	0.895	1	0.594723	1	0.949178	RIKEN cDNA 6720456H20 gene (6720456H20Rik).	ILMN_2668886	NM_172600.2	5930435P15	TRUE
6720458f09rik	-1.2	0.0953	-1.1	0.35098	1	0.947815	RIKEN cDNA 6720458F09 gene (6720458F09Rik).	ILMN_2614853	NM_177374.2	AI606093	TRUE
6720467c03rik	1	0.828042	1	0.74853	1	0.903598	RIKEN cDNA 6720467C03 gene (6720467C03Rik).	ILMN_2837189	NM_026558.2		TRUE
6720467c03rik	1	0.964011	-1.1	0.404081	1	0.965985	RIKEN cDNA 6720467C03 gene (6720467C03Rik).	ILMN_2837195	NM_026558.2		TRUE
732482	1.1	0.470456	1	0.762095	1	0.81224	predicted gene, 732482 (732482), non-coding RNA.	ILMN_2785605	NR_003107.1		TRUE
8030462n17rik	1	0.824767	1	0.809956	1.1	0.297019	RIKEN cDNA 8030462N17 gene (8030462N17Rik).	ILMN_2963017	NM_178670.3	Akd2	TRUE
8430408g22rik	1.1	0.563	-1.2	0.373704	-1.1	0.42021	RIKEN cDNA 8430408G22 gene (8430408G22Rik).	ILMN_2894211	NM_145980.1	MGC6835; Fseg	TRUE
8430410a17rik	1.1	0.345	1	0.63355	-1.1	0.209766	RIKEN cDNA 8430410A17 gene (8430410A17Rik).	ILMN_2604263	NM_173737.2	C85376	TRUE
8430410k20rik	1	0.568728	1	0.709137	-1.1	0.379213	RIKEN cDNA 8430410K20 gene (8430410K20Rik).	ILMN_1232530	NM_145609.1		TRUE
8430419l09rik	1	0.706763	1	0.644116	1.1	0.590451	RIKEN cDNA 8430419L09 gene (8430419L09Rik).	ILMN_1221940	NM_028982.3	KIAA1467; mKIAA1467	TRUE
8430427h17rik	1	0.935404	1.1	0.272354	1.1	0.410502	RIKEN cDNA 8430427H17 gene (8430427H17Rik), transcript variant 1.	ILMN_2910020	NM_001001986.1	Gm1636; AI429157; 4931410H15	TRUE
8430432m10rik	1.1	0.178158	1	0.793198	1	0.806255		ILMN_1254386	NM_176831.2		TRUE
9030025p20rik	1	0.671	1.1	0.342227	1	0.860243	RIKEN cDNA 9030025P20 gene (9030025P20Rik), transcript variant 1.	ILMN_2716783	NM_001039552.1	2210404J11Rik; 2410011O22Rik	TRUE
9030025p20rik	1	0.629088	1.1	0.0905098	1	0.951949	RIKEN cDNA 9030025P20 gene (9030025P20Rik), transcript variant 2.	ILMN_3138222	NM_001034891.2	2210404J11Rik; 2410011O22Rik	TRUE
9030205a07rik	-1.1	0.487	1.1	0.310867	1	0.750204	RIKEN cDNA 9030205A07 Gene (9030205A07Rik).	ILMN_1222844	NM_001081017.1	KIAA1409	TRUE
9030221m09rik	1	0.614368	1	0.608649	1	0.609415		ILMN_2718349	NM_177298.2		TRUE
9030221m09rik	1	0.644262	1	0.696098	1	0.841149		ILMN_2718350	NM_177298.2		TRUE
9030227g01rik	1	0.94	1.1	0.242119	1	0.800835		ILMN_2686433	NM_177136.2		TRUE
9030607l17rik	-1.1	0.492147	1.1	0.218973	1	0.894679		ILMN_1256705	NM_027829.1		TRUE
9030607l17rik	1	0.61709	1	0.468212	1.1	0.569936	RIKEN cDNA 9030607L17 gene (9030607L17Rik).	ILMN_2677144	NM_027829.3	AI550407	TRUE
9030624j02rik	1	0.634658	-1.1	0.322459	-1.1	0.307284	RIKEN cDNA 9030624J02 gene (9030624J02Rik).	ILMN_2872639	NM_027815.2	2610029J22Rik	TRUE
9030625a04rik	1	0.607	1.2	0.0135346	1.1	0.255337	RIKEN cDNA 9030625A04 gene (9030625A04Rik).	ILMN_2949217	NM_172488.1		TRUE
9130011e15rik	1	0.975438	1	0.78739	1.1	0.491509	RIKEN cDNA 9130011E15 gene (9130011E15Rik).	ILMN_1233304	NM_198296.2	AI431055; AW050122	TRUE
9130011j15rik	1	0.769	1	0.514361	1	0.737786	RIKEN cDNA 9130011J15 gene (9130011J15Rik).	ILMN_2593484	NM_172396.3		TRUE
9130017n09rik	1	0.656	1	0.491045	1	0.836172	RIKEN cDNA 9130017N09 gene (9130017N09Rik).	ILMN_3002571	NM_030218.1		TRUE
9130211i03rik	1.1	0.259	-1.1	0.380656	-1.1	0.507576	RIKEN cDNA 9130211I03 gene (9130211I03Rik).	ILMN_2930552	NM_030060.1	Snft	TRUE
9130213b05rik	1	0.765	1	0.573722	1.1	0.281622	RIKEN cDNA 9130213B05 gene (9130213B05Rik).	ILMN_2756704	NM_145562.2	W91666; 2210012L08Rik	TRUE
9130221h12rik	1	0.837	1.1	0.205994	1	0.949464	RIKEN cDNA 9130221H12 gene (9130221H12Rik).	ILMN_2607972	NM_178400.2	AU016887	TRUE
9130227c08rik	1	0.938692	1	0.566867	1	0.66069	RIKEN cDNA 9130227C08Rik gene (9130227C08Rik).	ILMN_1225859	NM_027143.2	AI605259; 6330555F21; mKIAA0323	TRUE
9130404d08rik	1.1	0.415	1.1	0.25413	1	0.914189	RIKEN cDNA 9130404D08 gene (9130404D08Rik).	ILMN_2757006	NM_028993.3	MGC159271; C77863; KIAA0892; C79014; mKIAA0892; A930019L04Rik	TRUE
9130404d08rik	1	0.889722	1.1	0.141143	1	0.962255	RIKEN cDNA 9130404D08 gene (9130404D08Rik).	ILMN_2889120	NM_028993.2	MGC159271; C77863; KIAA0892; C79014; mKIAA0892; A930019L04Rik	FALSE
9130409i23rik	1	0.893	1	0.683916	1	0.817174	RIKEN cDNA 9130409I23 gene (9130409I23Rik).	ILMN_2830666	NM_001033819.1		TRUE
9330129d05rik	1.1	0.445	1.1	0.130415	1	0.901783		ILMN_2644161	NM_178799.2		TRUE
9330134c04rik	-1.1	0.334278	1.1	0.14371	1	0.635165	RIKEN cDNA 9330134C04 gene (9330134C04Rik).	ILMN_2816547	NM_001013608.1	Sr278	TRUE
9330176c04rik	1	0.533	1.1	0.0941562	1	0.878228	RIKEN cDNA 9330176C04 gene (9330176C04Rik).	ILMN_3161528	NM_175420.1		TRUE
9430015g10rik	1	0.799902	1	0.527227	1	0.926521	RIKEN cDNA 9430015G10 gene (9430015G10Rik).	ILMN_2963754	NM_145557.1		TRUE
9430023l20rik	1.1	0.492	1	0.839204	1.1	0.223016	RIKEN cDNA 9430023L20 gene (9430023L20Rik).	ILMN_1238679	NM_026566.2	AA407441; AU022967	TRUE
9430028l06rik	1	0.69	1.1	0.0987904	1	0.90064	RIKEN cDNA 9430028L06 gene (9430028L06Rik).	ILMN_2797584	NM_001039485.1	5930434P17	TRUE
9430029k10rik	1.2	0.11	-1.1	0.253965	1	0.752908		ILMN_2607608	XM_284281.2		TRUE
9430057o19rik	-1.1	0.471	1	0.471406	1	0.701134		ILMN_2752597	NM_174849.2		TRUE
9430057o19rik	-1.1	0.290779	1	0.790949	1	0.73687		ILMN_2752600	NM_174849.2		TRUE
9430077a04rik	1	0.916	1.1	0.132708	1	0.661412	RIKEN cDNA 9430077A04 gene (9430077A04Rik), misc RNA.	ILMN_1253746	XR_035286.1		TRUE
9430079m16rik	-1.1	0.347	1	0.827393	1	0.835112		ILMN_2758459	NM_175414.2		TRUE
9530008l14rik	1	0.895058	1	0.93382	1	0.709091	RIKEN cDNA 9530008L14 gene (9530008L14Rik).	ILMN_2962041	NM_175417.2		TRUE
9530027k23rik	1.2	0.0712277	1	0.940764	1	0.965181		ILMN_1224254			TRUE
9530058b02rik	1.2	0.141	-1.1	0.17253	-1.1	0.262313	RIKEN cDNA 9530058B02 gene (9530058B02Rik).	ILMN_2592010	NM_026633.3		TRUE
9530058b02rik	1.1	0.11793	1	0.95237	1	0.976949	RIKEN cDNA 9530058B02 gene (9530058B02Rik).	ILMN_2904819	NM_026633.1		TRUE
9530066k23rik	1	0.582	1.1	0.127475	1.1	0.28538	RIKEN cDNA 9530066K23 gene (9530066K23Rik).	ILMN_2844642	NM_172524.1	RP23-29H5.5	TRUE
9530068e07rik	1.1	0.292	1	0.826074	1	0.945865	RIKEN cDNA 9530068E07 gene (9530068E07Rik).	ILMN_1253452	NM_153117.2	C85061; RP23-289H16.2; MGC28751	TRUE
9630015d15rik	1.1	0.179	1	0.70956	-1.1	0.439569		ILMN_2517060			TRUE
9630020g10rik	1	0.538	1	0.821112	1	0.961528		ILMN_2739195	NM_177137.2		TRUE
9630058j23rik	1	0.553151	-1.1	0.15056	1	0.630823	RIKEN cDNA 9630058J23 gene (9630058J23Rik).	ILMN_1213026	NM_146105.3	MGC31547	TRUE
9830163h01rik	1	0.742	1.1	0.228441	1	0.955275	RIKEN cDNA 9830163H01 gene (9830163H01Rik).	ILMN_3160411	NM_001001500.1		TRUE
9930023k05rik	-1.1	0.423	1	0.738838	1.3	0.0129937	RIKEN cDNA 9930023K05 gene (9930023K05Rik).	ILMN_1250913	NM_172641.2	MGC99964	TRUE
a030007l17rik	1	0.838306	-1.2	0.220752	-1.1	0.583631	RIKEN cDNA A030007L17 gene (A030007L17Rik).	ILMN_2623886	NM_026637.3	AA673177	TRUE
a030007l17rik	1	0.551	1.1	0.191381	1	0.887136	RIKEN cDNA A030007L17 gene (A030007L17Rik).	ILMN_2694767	NM_026637.3	AA673177	TRUE
a030007l17rik	-1.1	0.4	1	0.777205	1	0.741161	RIKEN cDNA A030007L17 gene (A030007L17Rik).	ILMN_2766493	NM_026637.3	AA673177	FALSE
a030007l17rik	1	0.732919	1	0.4451	1	0.737714	RIKEN cDNA A030007L17 gene (A030007L17Rik).	ILMN_2864906	NM_026637.2	AA673177	TRUE
a030010b05rik	-1.1	0.421	1	0.649592	1	0.710273		ILMN_1252682			TRUE
a030012m09rik	1	0.673667	1	0.487484	1	0.812131		ILMN_2767322	NM_183028.1		TRUE
a130010j15rik	1	0.563	1	0.798907	1	0.821692	RIKEN cDNA A130010J15 gene (A130010J15Rik).	ILMN_2869139	NM_181048.2	AL365322.1	TRUE
a130038h09rik	1	0.929	1	0.795234	1.1	0.557675	RIKEN cDNA A130038H09 gene (A130038H09Rik).	ILMN_2957543	NM_001033978.1	Iebeta2	TRUE
a130092j06rik	1	0.909076	1	0.406789	-1.1	0.354397	RIKEN cDNA A130092J06 gene (A130092J06Rik).	ILMN_2601453	NM_175511.4	RP23-55I14.8	TRUE
a1bg	1	0.953338	-1.2	0.675783	1	0.760791	alpha-1-B glycoprotein (A1bg).	ILMN_3065652	NM_001081067.1	C44	TRUE
a230050p20rik	1.2	0.0604	-1.1	0.526228	-1.1	0.511693	RIKEN cDNA A230050P20 gene (A230050P20Rik).	ILMN_2839745	NM_175687.1		TRUE
a230051g13rik	1.1	0.388666	1	0.383722	-1.1	0.299575		ILMN_2601525	NM_173785.2		TRUE
a230054d04rik	1	0.521	1	0.53286	1	0.606657	RIKEN cDNA A230054D04 gene (A230054D04Rik).	ILMN_2929621	NM_001081422.1	AI853319; mKIAA1327; FAM44A	TRUE
a230067g21rik	-1.1	0.300588	1	0.950091	1	0.808608	RIKEN cDNA A230067G21 gene (A230067G21Rik).	ILMN_3160621	NM_001033348.1	BC053994	TRUE
a2ld1	1.2	0.155	-1.1	0.0604276	1	0.675284	AIG2-like domain 1 (a2ld1).	ILMN_2925895	NM_145466.1	MGC7867	TRUE
a330021e22rik	-1.1	0.39852	1.3	0.0703071	1.2	0.171618	RIKEN cDNA A330021E22 gene (A330021E22Rik).	ILMN_2628236	NM_172447.2	AI427898; 4921525K03	TRUE
a330021e22rik	-1.1	0.649324	1.3	0.0601179	1.3	0.0295893	RIKEN cDNA A330021E22 gene (A330021E22Rik).	ILMN_2714209	NM_172447.2	AI427898; 4921525K03	TRUE
a330080j22rik	1	0.974	1	0.770486	1	0.753355		ILMN_2591651			TRUE
a3galt2	1	0.551	1.1	0.228926	1.1	0.45772	alpha 1,3-galactosyltransferase 2 (isoglobotriaosylceramide synthase) (A3galt2).	ILMN_2825898	NM_001009819.2	Gm433; iGb3	TRUE
a430005l14rik	1	0.923	-1.1	0.0783041	1	0.834975	RIKEN cDNA A430005L14 gene (A430005L14Rik).	ILMN_1257788	NM_175287.3	RP23-254N4.1; C79672	FALSE
a430005l14rik	1	0.828596	1	0.962743	1	0.750476	RIKEN cDNA A430005L14 gene (A430005L14Rik).	ILMN_2706421	NM_175287.3	RP23-254N4.1; C79672	TRUE
a430005l14rik	1.1	0.583985	1	0.742105	1	0.638637	RIKEN cDNA A430005L14 gene (A430005L14Rik).	ILMN_2758300	NM_175287.3	RP23-254N4.1; C79672	TRUE
a430005l14rik	1.1	0.582	-1.1	0.108695	1	0.915395	RIKEN cDNA A430005L14 gene (A430005L14Rik).	ILMN_2800881	NM_175287.2	C79672	TRUE
a430079e08	1	0.948	1	0.616509	1	0.857303		ILMN_2596421	NM_175018.2		TRUE
a430083b19rik	1	0.85621	1	0.801287	1.1	0.440638	RIKEN cDNA A430083B19 gene (A430083B19Rik).	ILMN_1240287	NM_177624.3		TRUE
a430084p05rik	-1.1	0.379163	-1.1	0.238766	-1.1	0.401741	RIKEN cDNA A430084P05 gene (A430084P05Rik).	ILMN_2847437	NM_001045526.1		TRUE
a430107d22rik	1	0.723	1.1	0.190669	-1.1	0.500267	RIKEN cDNA A430107D22 gene (A430107D22Rik).	ILMN_1232760	NM_178785.3		TRUE
a430107p09rik	1	0.64	1.1	0.0807195	1.1	0.414383	RIKEN cDNA A430107P09 gene (A430107P09Rik).	ILMN_2995239	NM_177288.3	Va10; TRAV9-3	TRUE
a4galt	1	0.882717	1.1	0.195962	1.1	0.193646	alpha 1,4-galactosyltransferase (A4galt).	ILMN_3009373	NM_001004150.1		TRUE
a530050d06rik	1.2	0.129	-1.1	0.588911	-1.1	0.566719	RIKEN cDNA A530050D06 gene (A530050D06Rik).	ILMN_2615380	NM_001081169.1	Gm690; AI429460	TRUE
a530082c11rik	1	0.832	1	0.934481	1	0.920553	RIKEN cDNA A530082C11 gene (A530082C11Rik).	ILMN_1242542	NM_177186.4	AI957035; SLC35E2	TRUE
a530082c11rik	-1.1	0.556286	1.1	0.389761	1	0.682325	RIKEN cDNA A530082C11 gene (A530082C11Rik).	ILMN_2691832	NM_177186.4	AI957035; SLC35E2	TRUE
a530088h08rik	1	0.937057	1	0.731533	1	0.682933	RIKEN cDNA A530088H08 gene (A530088H08Rik).	ILMN_2601705	NM_178656.3		TRUE
a530088i07rik	1	0.664	1.1	0.188947	1	0.734861		ILMN_2593416	NM_175437.2		TRUE
a630042l21rik	1	0.671	1.1	0.383524	1.1	0.258919	RIKEN cDNA A630042L21 gene (A630042L21Rik), transcript variant 2.	ILMN_1246992	NM_134134.2	2510002C16Rik; AI413166; mKIAA0194	TRUE
a630054l15rik	1	0.495	1	0.384807	1	0.925924		ILMN_2633030			TRUE
a630077b13rik	1.4	0.0323066	1	0.651319	-1.1	0.372598	RIKEN cDNA A630077B13 gene (A630077B13Rik).	ILMN_1249864	NM_175449.3		TRUE
a730008h23rik	1	0.627	1	0.823656	1	0.98471	RIKEN cDNA A730008H23 gene (A730008H23Rik).	ILMN_1232341	NM_172505.1	MGC117857	TRUE
a730008l03rik	1.1	0.304152	1	0.627485	1	0.882075	RIKEN cDNA A730008L03 gene (A730008L03Rik).	ILMN_2655803	NM_021393.1	Cobra1; AI663983; Nelf-b; AB041607	TRUE
a730008l03rik	1.1	0.337149	1.1	0.358459	1	0.917674	RIKEN cDNA A730008L03 gene (A730008L03Rik).	ILMN_2873174	NM_021393.1	Cobra1; AI663983; Nelf-b; AB041607	TRUE
a730011l01rik	1	0.949064	1.1	0.17157	1	0.801593	RIKEN cDNA A730011L01 gene (A730011L01Rik).	ILMN_1238805	NM_177394.2		TRUE
a730024f05rik	1	0.878408	1.1	0.235826	-1.1	0.595238		ILMN_2624977			TRUE
a730098d12rik	-1.3	0.0868	1.1	0.249488	-1.1	0.494623		ILMN_1229688	NM_177680.2		TRUE
a830007p12rik	1	0.713	1.1	0.170546	1	0.742409	RIKEN cDNA A830007P12 gene (A830007P12Rik).	ILMN_1219067	NM_146115.3	RP23-132N23.3; MGC7940	TRUE
a930005i04rik	-1.1	0.176598	1.1	0.393777	1.1	0.363451	RIKEN cDNA A930005I04 gene (A930005I04Rik).	ILMN_1230498	NM_207277.1	Gm144	TRUE
a930008g19rik	-1.1	0.457	1.2	0.0177614	1	0.735495	RIKEN cDNA A930008G19 gene (A930008G19Rik).	ILMN_2710429	NM_175268.4	mKIAA0140; MGC40647	TRUE
a930008g19rik	1.1	0.243	1.1	0.0777849	1	0.913595	RIKEN cDNA A930008G19 gene (A930008G19Rik).	ILMN_3121784	NM_212473.1	mKIAA0140; MGC40647	FALSE
a930009m04rik	1.1	0.285	1	0.468153	-1.1	0.541362		ILMN_2734855			TRUE
a930010i20rik	1	0.93	1.1	0.206621	1	0.73239		ILMN_2620799			TRUE
a930025d01rik	1	0.617	1.1	0.343321	1	0.887876	RIKEN cDNA A930025D01 gene (A930025D01Rik).	ILMN_1223523	NM_178762.3	AI480484	TRUE
a930025d01rik	1.1	0.434	1	0.894726	1	0.897039	RIKEN cDNA A930025D01 gene (A930025D01Rik).	ILMN_1232280	NM_178762.3	AI480484	TRUE
a930025d01rik	1	0.64051	1	0.923758	1.1	0.458826	RIKEN cDNA A930025D01 gene (A930025D01Rik).	ILMN_2899022	NM_178762.2	AI480484	TRUE
aa407270	1.1	0.434	1	0.845168	1.1	0.262823	expressed sequence AA407270 (AA407270).	ILMN_2913989	NM_001033208.1	AV006038	TRUE
aa407659	1	0.885	-1.2	0.128128	1	0.846186	expressed sequence AA407659 (AA407659).	ILMN_2876010	NM_175352.2	AI414892	TRUE
aa407659	1	0.826865	-1.1	0.320984	-1.1	0.49409	expressed sequence AA407659 (AA407659).	ILMN_2876015	NM_175352.2	AI414892	TRUE
aa408296	-1.1	0.247	1.1	0.035795	1	0.979342	expressed sequence AA408296 (AA408296).	ILMN_1218955	NM_145415.2	Def; AW045375	FALSE
aa408296	1	0.943	1	0.819	1	0.77463	expressed sequence AA408296 (AA408296).	ILMN_2612564	NM_145415.2	Def; AW045375	TRUE
aa408296	1	0.811	1	0.535962	1.1	0.595226	expressed sequence AA408296 (AA408296).	ILMN_2631230	NM_145415.2	Def; AW045375	TRUE
aa408296	1	0.503	1	0.650658	1.1	0.571471	expressed sequence AA408296 (AA408296).	ILMN_2738031	NM_145415.2	Def; AW045375	TRUE
aa409316	1	0.768	1	0.53078	1	0.911143	expressed sequence AA409316 (AA409316).	ILMN_2743155	NM_134087.1		TRUE
aa415398	-1.1	0.452513	1	0.671273	1	0.749543	expressed sequence AA415398 (AA415398).	ILMN_3160592	NM_001004178.1	MGC73851; MGC100084	TRUE
aa467197	-1.1	0.149	1.2	0.00499783	1.1	0.239112	expressed sequence AA467197 (AA467197).	ILMN_3160750	NM_001004174.1	Nmes1; MGC58382; RP23-101F14.3	TRUE
aa536717	1.1	0.411	1	0.412157	1	0.761062	expressed sequence AA536717 (AA536717), transcript variant 2.	ILMN_2641269	NM_172379.1	mKIAA0974; MGC32264	TRUE
aa536749	1.1	0.518	-1.2	0.0424324	-1.1	0.646616		ILMN_1219077			TRUE
aa691260	-1.1	0.457202	1	0.90207	1.1	0.527318		ILMN_2606136			TRUE
aa792892	1	0.57	1.1	0.179634	1.1	0.44567	expressed sequence AA792892 (AA792892).	ILMN_2984591	NM_178894.2	MGC159137	TRUE
aa881470	1	0.918291	-1.1	0.382961	1	0.924617	EST AA881470 (AA881470), transcript variant 1.	ILMN_2605630	NM_172724.3		TRUE
aa960436	1	0.887907	1	0.847215	1.1	0.283859	expressed sequence AA960436 (AA960436).	ILMN_2741445	NM_133954.1		FALSE
aa960436	1	1	1	0.686728	1	0.675121	expressed sequence AA960436 (AA960436).	ILMN_3008733	NM_133954.1		TRUE
aaas	-1.1	0.219	1	0.845506	1	0.953073	achalasia, adrenocortical insufficiency, alacrimia (Aaas).	ILMN_2600198	NM_153416.1	ADRACALA; D030041N15Rik; GL003; AAA	TRUE
aaas	1	0.947	1	0.549902	1	0.602264	achalasia, adrenocortical insufficiency, alacrimia (Aaas).	ILMN_2686898	NM_153416.1	ADRACALA; D030041N15Rik; GL003; AAA	TRUE
aacs	1	0.941	1	0.967623	1.2	0.114207	acetoacetyl-CoA synthetase (Aacs).	ILMN_1253601	NM_030210.1	SUR5; 2210408B16Rik	TRUE
aadac	1	0.745389	1	0.909838	1.1	0.594586	arylacetamide deacetylase (esterase) (Aadac).	ILMN_2728813	NM_023383.1	Aada; 5033417E09Rik; AI265437	TRUE
aadacl1	-1.2	0.0433491	-1.2	0.00343257	-1.4	0.000716144	arylacetamide deacetylase-like 1 (Aadacl1).	ILMN_2949021	NM_178772.2	CPO-BP; B230106I24Rik	TRUE
aadat	1	0.964	1.1	0.0979731	1	0.949132	aminoadipate aminotransferase (Aadat).	ILMN_2594302	NM_011834.2	KATII; AI875679; Aadt; mKat-2; Kat2	TRUE
aamp	1	0.764304	-1.1	0.317022	1	0.711655		ILMN_1234981	NM_146110.1		TRUE
aard	1.1	0.369	1	0.841256	1.1	0.499916	alanine and arginine rich domain containing protein (Aard).	ILMN_1237572	NM_175503.3	AV328152; A5D3; MGC107188	TRUE
aars	1	0.978	-1.1	0.0863514	1	0.837479	alanyl-tRNA synthetase (Aars).	ILMN_1258394	NM_146217.3	AI316495; sti; MGC37368; C76919	TRUE
aarsd1	1.1	0.327407	1.1	0.245599	-1.1	0.538539	alanyl-tRNA synthetase domain containing 1 (Aarsd1).	ILMN_2918440	NM_144829.1	2310044P18Rik; 1110069E20Rik; AA589600	TRUE
aasdh	1	0.616	1	0.580285	1	0.967752	aminoadipate-semialdehyde dehydrogenase (Aasdh).	ILMN_1221418	NM_173765.2	Aasdh; A830035E16	TRUE
aass	1	0.851973	1	0.611594	1.1	0.423436	aminoadipate-semialdehyde synthase (Aass), nuclear gene encoding mitochondrial protein.	ILMN_2644092	NM_013930.3	Lorsdh; SDH; LKR; LOR; LOR/SDH; LKR/SDH	TRUE
aass	1	0.641	1.1	0.0881709	1.1	0.582865	aminoadipate-semialdehyde synthase (Aass), nuclear gene encoding mitochondrial protein.	ILMN_2657685	NM_013930.3	Lorsdh; SDH; LKR; LOR; LOR/SDH; LKR/SDH	TRUE
aatf	1	0.687921	1	0.583352	-1.1	0.412323	apoptosis antagonizing transcription factor (Aatf).	ILMN_3047301	NM_019816.1	4933415H02Rik; 5830465M17Rik; MGC35916; Che-1; Trb	TRUE
aatf	1	0.815092	1	0.367942	1	0.978753	apoptosis antagonizing transcription factor (Aatf).	ILMN_3122864	NM_019816.1	4933415H02Rik; 5830465M17Rik; MGC35916; Che-1; Trb	TRUE
aatk	1	0.546727	-1.1	0.0504348	-1.2	0.0745302	apoptosis-associated tyrosine kinase (Aatk).	ILMN_1231439	NM_007377.3	aatyk1; mKIAA0641; AATYK	TRUE
abat	-1.1	0.713834	-1.2	0.174229	-1.1	0.144587	4-aminobutyrate aminotransferase (Abat), nuclear gene encoding mitochondrial protein.	ILMN_1248367	NM_172961.2	X61497; 9630038C02Rik; I54; AI255750; GABA-T	TRUE
abat	1	0.64	1.1	0.309748	1	0.691155	4-aminobutyrate aminotransferase (Abat), nuclear gene encoding mitochondrial protein.	ILMN_2752146	NM_172961.2	X61497; 9630038C02Rik; I54; AI255750; GABA-T	TRUE
abat	1	0.983	1	0.724943	1.1	0.493164	4-aminobutyrate aminotransferase (Abat), nuclear gene encoding mitochondrial protein.	ILMN_2925947	NM_172961.2	X61497; 9630038C02Rik; I54; AI255750; GABA-T	TRUE
abca15	1	0.60938	1	0.422077	1.1	0.481265	ATP-binding cassette, sub-family A (ABC1), member 15 (Abca15).	ILMN_2598660	NM_177213.3	4930500I12Rik	TRUE
abca15	1	0.824	1.1	0.328008	1	0.658927	ATP-binding cassette, sub-family A (ABC1), member 15 (Abca15).	ILMN_2598661	NM_177213.3	4930500I12Rik	TRUE
abca17	1	0.597147	1	0.624853	1.1	0.49551	ATP-binding cassette, sub-family A (ABC1), member 17 (Abca17).	ILMN_3153157	NM_001031621.1		TRUE
abca2	1	0.947	1	0.813217	1.1	0.523853	ATP-binding cassette, sub-family A (ABC1), member 2 (Abca2).	ILMN_1216987	NM_007379.2	Abc2; mKIAA1062; AI413825; D2H0S1474E	TRUE
abca3	1.1	0.336	1	0.488213	1	0.938278	ATP-binding cassette, sub-family A (ABC1), member 3 (Abca3), transcript variant 1.	ILMN_1243488	NM_013855.2	ABC-C; 1810036E22Rik; MGC90532; Abc3	TRUE
abca3	1.3	0.0401	-1.1	0.361396	1	0.783633	ATP-binding cassette, sub-family A (ABC1), member 3 (Abca3), transcript variant 2.	ILMN_3150233	NM_001039581.1	ABC-C; 1810036E22Rik; Abc3; MGC90532	TRUE
abca6	1.1	0.433331	1	0.689401	1	0.949239	ATP-binding cassette, sub-family A (ABC1), member 6 (Abca6).	ILMN_2965612	NM_147218.1	6330565N06Rik	TRUE
abca6	1.1	0.298	1	0.393796	1	0.636965	ATP-binding cassette, sub-family A (ABC1), member 6 (Abca6).	ILMN_2965613	NM_147218.1	6330565N06Rik	TRUE
abca7	1	0.729	1	0.642399	1	0.864572	ATP-binding cassette, sub-family A (ABC1), member 7 (Abca7).	ILMN_1221703	NM_013850.1	ABCX; Abc51	TRUE
abca7	1	0.671	1	0.643467	1	0.6353	ATP-binding cassette, sub-family A (ABC1), member 7 (Abca7).	ILMN_2896639	NM_013850.1	ABCX; Abc51	TRUE
abca8a	1.1	0.55	1.1	0.471322	1	0.76309	ATP-binding cassette, sub-family A (ABC1), member 8a (Abca8a).	ILMN_2686700	NM_153145.3		TRUE
abca8b	1	0.798	1	0.554324	1	0.705556	ATP-binding cassette, sub-family A (ABC1), member 8b (Abca8b).	ILMN_2718700	NM_013851.1	Abca8	TRUE
abca8b	1	0.662458	1.1	0.39834	1	0.957567	ATP-binding cassette, sub-family A (ABC1), member 8b (Abca8b).	ILMN_2956871	NM_013851.1	Abca8	TRUE
abca9	1.1	0.397	1.1	0.321197	1	0.802176	ATP-binding cassette transporter sub-family A member 9 (Abca9).	ILMN_2699880	NM_147220.1	D630040K07Rik	TRUE
abca9	1	0.561	1	0.723703	1.1	0.539968	ATP-binding cassette, sub-family A (ABC1), member 9 (Abca9).	ILMN_2699881	NM_147220.2	D630040K07Rik	TRUE
abcb11	1.1	0.717	-1.1	0.281138	1	0.774088	ATP-binding cassette, sub-family B (MDR/TAP), member 11 (Abcb11).	ILMN_2758509	NM_021022.3	Bsep; ABC16; PFIC2; Lith1; SPGP; PGY4	TRUE
abcb1b	1	0.76281	1.3	0.000641863	1.2	0.0712486	ATP-binding cassette, sub-family B (MDR/TAP), member 1B (Abcb1b).	ILMN_2918499	NM_011075.1	Pgy-1; Mdr1; Abcb1; mdr; Pgy1; Mdr1b	TRUE
abcb4	1.1	0.615	-1.1	0.2497	-1.4	0.00355795	ATP-binding cassette, sub-family B (MDR/TAP), member 4 (Abcb4).	ILMN_2648742	NM_008830.1	mdr-2; Mdr2; Pgy2; Pgy-2	TRUE
abcb6	1.2	0.187	-1.1	0.402709	1	0.705451	ATP-binding cassette, sub-family B (MDR/TAP), member 6 (Abcb6), nuclear gene encoding mitochondrial protein.	ILMN_2833596	NM_023732.2	1200005B17Rik	TRUE
abcb8	1	0.58	1.1	0.0899419	1.1	0.443584	ATP-binding cassette, sub-family B (MDR/TAP), member 8 (Abcb8), nuclear gene encoding mitochondrial protein.	ILMN_2590908	NM_029020.2	AA409895; 4833412N02Rik	TRUE
abcb8	1	0.630243	1.1	0.375663	1	0.718879	ATP-binding cassette, sub-family B (MDR/TAP), member 8 (Abcb8), nuclear gene encoding mitochondrial protein.	ILMN_2663015	NM_029020.2	AA409895; 4833412N02Rik	TRUE
abcb8	1	0.864517	1	0.462383	1	0.945817	ATP-binding cassette, sub-family B (MDR/TAP), member 8 (Abcb8), nuclear gene encoding mitochondrial protein.	ILMN_2864834	NM_029020.2	AA409895; 4833412N02Rik	TRUE
abcb9	-1.1	0.463206	1.1	0.132374	1.1	0.446382		ILMN_2597248			TRUE
abcb9	1	0.959498	1	0.589676	1	0.954387		ILMN_2597249			TRUE
abcc10	1	0.962	1	0.403597	1.1	0.547745	ATP-binding cassette, sub-family C (CFTR/MRP), member 10 (Abcc10), transcript variant mrp7B.	ILMN_1238608	NM_170680.2	Mrp7; mFLJ00002	TRUE
abcc2	1	0.695956	1	0.953276	-1.1	0.463977	ATP-binding cassette, sub-family C (CFTR/MRP), member 2 (Abcc2).	ILMN_2606719	NM_013806.2	AI173996; Abc30; Cmoat; cMRP; Mrp2	TRUE
abcc2	-1.1	0.325694	1.1	0.316051	1	0.98863	ATP-binding cassette, sub-family C (CFTR/MRP), member 2 (Abcc2).	ILMN_2655359	NM_013806.2	AI173996; Abc30; Cmoat; cMRP; Mrp2	TRUE
abcc3	1.2	0.131	-1.3	0.00288341	-1.1	0.476098	ATP-binding cassette, sub-family C (CFTR/MRP), member 3 (Abcc3).	ILMN_2685157	NM_029600.3	MRP3; MLP2; ABC31; MOAT-D; 1700019L09Rik	TRUE
abcc5	1	0.731453	1.2	0.00218391	1.1	0.551593	ATP-binding cassette, sub-family C (CFTR/MRP), member 5 (Abcc5), transcript variant 2.	ILMN_3048492	NM_176839.1	MGC116567; Abcc5a; AI132311; Abcc5b; 2900011L11Rik; Mrp5	TRUE
abcc6	1.2	0.0384452	1.1	0.148386	1	0.832486	ATP-binding cassette, sub-family C (CFTR/MRP), member 6 (Abcc6).	ILMN_2934941	NM_018795.1	Abcc1b; Mrp6	TRUE
abcc9	-1.1	0.464	-1.1	0.35443	-1.1	0.586727	ATP-binding cassette, sub-family C (CFTR/MRP), member 9 (Abcc9), transcript variant 4.	ILMN_3104271	NM_021042.2	AI414027; AI449286; SUR2B; Sur2; SUR2A	TRUE
abcd1	1	0.726	1.1	0.377314	-1.1	0.346709	ATP-binding cassette, sub-family D (ALD), member 1 (Abcd1).	ILMN_1245447	NM_007435.1	Ald; ALDP; Aldgh	TRUE
abcd2	-1.1	0.256394	1	0.94324	1	0.76535	ATP-binding cassette, sub-family D (ALD), member 2 (Abcd2).	ILMN_1243944	NM_011994.2	ALDR; ABC39; ALDL1; ALDRP	TRUE
abcd2	1	0.806	1	0.733456	1	0.850689	ATP-binding cassette, sub-family D (ALD), member 2 (Abcd2).	ILMN_1245831	NM_011994.2	ALDR; ABC39; ALDL1; ALDRP	TRUE
abcd3	1.1	0.367	1	0.941991	-1.1	0.552999	ATP-binding cassette, sub-family D (ALD), member 3 (Abcd3).	ILMN_2925281	NM_008991.2	AU018866; Pxmp1; AI313901; PMP68; AW146054; PMP70	TRUE
abcd4	1	0.958738	1	0.575785	1	0.951853	ATP-binding cassette, sub-family D (ALD), member 4 (Abcd4).	ILMN_2607474	NM_008992.1	P69r; P70R; Pxmp1l	TRUE
abcd4	1	0.603878	1.1	0.433384	1	0.823763	ATP-binding cassette, sub-family D (ALD), member 4 (Abcd4).	ILMN_2981792	NM_008992.1	P69r; P70R; Pxmp1l	FALSE
abcf1	1	0.885	1	0.710572	1.1	0.207175	ATP-binding cassette, sub-family F (GCN20), member 1 (Abcf1).	ILMN_2693594	NM_013854.1	AU041969; D17Wsu166e; Abc50; GCN20	TRUE
abcf1	1	0.928	1	0.738411	1.1	0.278108	ATP-binding cassette, sub-family F (GCN20), member 1 (Abcf1).	ILMN_2760415	NM_013854.1	AU041969; D17Wsu166e; Abc50; GCN20	TRUE
abcf1	1	0.793	-1.1	0.0503026	1	0.705294	ATP-binding cassette, sub-family F (GCN20), member 1 (Abcf1).	ILMN_2768926	NM_013854.1	AU041969; D17Wsu166e; Abc50; GCN20	TRUE
abcf2	1	0.731	1.1	0.721009	-1.1	0.7132	ATP-binding cassette, sub-family F (GCN20), member 2 (Abcf2), nuclear gene encoding mitochondrial protein.	ILMN_1242066	NM_013853.1	E430001O06; 0710005O05Rik; Drr3	TRUE
abcf2	1	0.909	-1.1	0.378127	1.2	0.253097	ATP-binding cassette, sub-family F (GCN20), member 2 (Abcf2), nuclear gene encoding mitochondrial protein.	ILMN_1249522	NM_013853.1	E430001O06; 0710005O05Rik; Drr3	TRUE
abcf2	1	0.608	-1.1	0.388652	1.2	0.214327	ATP-binding cassette, sub-family F (GCN20), member 2 (Abcf2), nuclear gene encoding mitochondrial protein.	ILMN_2669034	NM_013853.1	E430001O06; 0710005O05Rik; Drr3	TRUE
abcf2	1	0.966	1	0.843405	1	0.680289	ATP-binding cassette, sub-family F (GCN20), member 2 (Abcf2), nuclear gene encoding mitochondrial protein.	ILMN_2789544	NM_013853.1	E430001O06; 0710005O05Rik; Drr3	TRUE
abcf3	1	0.846	-1.1	0.112479	-1.1	0.522869	ATP-binding cassette, sub-family F (GCN20), member 3 (Abcf3).	ILMN_2677696	NM_013852.2	AI326318; BB119416; AU016058	TRUE
abcg1	1	0.849955	1.1	0.285144	-1.1	0.295475		ILMN_2441335			TRUE
abcg5	1.1	0.548	1	0.673397	1	0.905624	ATP-binding cassette, sub-family G (WHITE), member 5 (Abcg5).	ILMN_2725781	NM_031884.1	MGC123400; Sterolin-1; AW112016; sterolin 1	TRUE
abcg8	1.2	0.296	1	0.998472	1	0.798413	ATP-binding cassette, sub-family G (WHITE), member 8 (Abcg8).	ILMN_2789904	NM_026180.2	1300003C16Rik; Sterolin-2; sterolin 2; AI114946	TRUE
abhd1	1.1	0.515	-1.1	0.11231	1.1	0.569891	abhydrolase domain containing 1 (Abhd1), transcribed RNA.	ILMN_1245678	NR_003522.1	LABH-1; LABH1	TRUE
abhd1	1.1	0.172	-1.3	0.0251841	1	0.698913	abhydrolase domain containing 1 (Abhd1), transcribed RNA.	ILMN_2672772	NR_003522.1	LABH-1; LABH1	TRUE
abhd1	1.1	0.223	-1.3	0.0164053	1	0.94674	abhydrolase domain containing 1 (Abhd1).	ILMN_2672778	NM_021304.2	LABH-1; LABH1	TRUE
abhd11	1.1	0.207	-1.1	0.283023	-1.1	0.295706	abhydrolase domain containing 11 (Abhd11).	ILMN_2453209	NM_145215.1	Wbscr21; 1110054D16Rik; A630008N09Rik	TRUE
abhd14b	1.2	0.0830235	-1.4	0.0203438	-1.1	0.159325	abhydrolase domain containing 14b (Abhd14b).	ILMN_3007862	NM_029631.2	1810013B01Rik	TRUE
abhd2	1	0.636	-1.2	0.0957807	-1.2	0.186891	abhydrolase domain containing 2 (Abhd2).	ILMN_1252016	NM_018811.6	Labh-2; 2210009N18Rik; LABH2; MGC107122	TRUE
abhd2	1.1	0.434276	-1.2	0.0574571	-1.2	0.157758	abhydrolase domain containing 2 (Abhd2).	ILMN_2620767	NM_018811.6	Labh-2; 2210009N18Rik; LABH2; MGC107122	TRUE
abhd2	1	0.889	-1.1	0.1975	-1.1	0.608155	abhydrolase domain containing 2 (Abhd2).	ILMN_2877443	NM_018811.4	2210009N18Rik; Labh-2; LABH2; MGC107122	TRUE
abhd3	1.1	0.322	1.1	0.431416	1	0.861024	abhydrolase domain containing 3 (Abhd3).	ILMN_2677728	NM_134130.1	LABH3; AA675331	TRUE
abhd4	1.1	0.272	-1.1	0.305198	-1.2	0.0831676	abhydrolase domain containing 4 (Abhd4).	ILMN_2713464	NM_134076.1	1110035H23Rik; AI429574	TRUE
abhd6	-1.1	0.481	1	0.911738	1	0.768484	abhydrolase domain containing 6 (Abhd6).	ILMN_2853619	NM_025341.3	AA673485; AV065425; 0610041D24Rik	TRUE
abhd8	1	0.964	1	0.876137	1	0.818948	abhydrolase domain containing 8 (Abhd8).	ILMN_3002505	NM_022419.1	AB030191; 0910001L24Rik	TRUE
abi1	-1.4	0.101	1.1	0.708846	-1.1	0.511839	abl-interactor 1 (Abi1), transcript variant 1.	ILMN_1234139	NM_001077190.1	NAP1; E3B1; MGC6064; Ssh3bp1	TRUE
abi1	1	0.970171	1	0.740728	1.1	0.57082	abl-interactor 1 (Abi1), transcript variant 5.	ILMN_3094886	NM_001077193.1	NAP1; MGC6064; E3B1; Ssh3bp1	TRUE
abi2	1	0.62	-1.1	0.27542	-1.1	0.355075	abl-interactor 2 (Abi2).	ILMN_3006643	NM_198127.1	AI839867; 8430425M24Rik; C130078H13; MGC90855; MGC90836	TRUE
abi2	1	0.913	1	0.508283	1	0.691643	abl-interactor 2 (Abi2).	ILMN_3006644	NM_198127.1	AI839867; 8430425M24Rik; C130078H13; MGC90855; MGC90836	TRUE
abi3	1	0.620951	-1.1	0.0813321	-1.2	0.0877363		ILMN_1223041			TRUE
abi3bp	1	0.875	1.1	0.263716	1	0.802141	ABI gene family, member 3 (NESH) binding protein (Abi3bp), transcript variant 1.	ILMN_2630626	NM_178790.3	D930038M13Rik; BG172926; TARSH; 5033411B22Rik; AI506287	TRUE
abi3bp	1.1	0.246132	1.1	0.387341	1.3	0.0230051	ABI gene family, member 3 (NESH) binding protein (Abi3bp), transcript variant 1.	ILMN_3132588	NM_178790.3	D930038M13Rik; BG172926; TARSH; 5033411B22Rik; AI506287	TRUE
abl1	1	0.917716	1	0.677663	1	0.722322	v-abl Abelson murine leukemia oncogene 1 (Abl1).	ILMN_2796842	NM_009594.1	MGC117749; AI325092; c-Abl; Abl; E430008G22Rik	TRUE
abp1	1	0.921975	1	0.721534	1.1	0.63036	amiloride binding protein 1 (amine oxidase, copper-containing) (Abp1).	ILMN_2601519	NM_029638.1	1600012D06Rik; DAO	TRUE
abpa	1	0.631	1.1	0.151902	1.1	0.604074	androgen binding protein alpha (Abpa).	ILMN_1249191	NM_009596.1	Abp; Tcp; Sal-1	TRUE
abr	1.1	0.259	1	0.706552	1	0.67378	active BCR-related gene (Abr), transcript variant 2.	ILMN_2687062	NM_198894.1	AU042359; 6330400K15Rik	TRUE
abtb1	1	0.877926	1	0.545907	1	0.834678	ankyrin repeat and BTB (POZ) domain containing 1 (Abtb1).	ILMN_2699477	NM_030251.2	BPOZ; MGC7237; BC003234; AI847549; EF1ABP	TRUE
acaa1a	1.1	0.387	-1.3	0.0393553	1	0.947599	acetyl-Coenzyme A acyltransferase 1A (Acaa1a).	ILMN_2762728	NM_130864.3	D9Ertd25e; PTL; Acaa1; MGC7090; Acaa	TRUE
acaa1b	1.1	0.301693	-1.1	0.483347	-1.2	0.275982	acetyl-Coenzyme A acyltransferase 1B (Acaa1b).	ILMN_2659997	NM_146230.3	MGC29978	TRUE
acaa2	1.1	0.429	-1.4	0.0260428	-1.1	0.289791		ILMN_2704822			TRUE
acaa2	1.1	0.581	-1.3	0.0539273	1	0.643357	acetyl-Coenzyme A acyltransferase 2 (mitochondrial 3-oxoacyl-Coenzyme A thiolase) (Acaa2), nuclear gene encoding mitochondrial protein.	ILMN_2704823	NM_177470.3	D18Ertd240e; AI265397; AI255831; 0610011L04Rik	TRUE
acaa2	1.1	0.32	-1.3	0.0260836	-1.1	0.503487		ILMN_2704826			TRUE
acaa2	1.2	0.0454	-1.1	0.617428	-1.1	0.493238	acetyl-Coenzyme A acyltransferase 2 (mitochondrial 3-oxoacyl-Coenzyme A thiolase) (Acaa2).	ILMN_2788984	NM_177470.2	AI255831; D18Ertd240e; AI265397; 0610011L04Rik	TRUE
acad10	1.1	0.342	1	0.496163	1	0.837391	acyl-Coenzyme A dehydrogenase family, member 10 (Acad10).	ILMN_2744129	NM_028037.3	2410021P16Rik	TRUE
acad10	1.1	0.256585	1	0.558158	1	0.980308	acyl-Coenzyme A dehydrogenase family, member 10 (Acad10).	ILMN_2821158	NM_028037.1	2410021P16Rik	TRUE
acad8	1	0.864	1	0.793066	1	0.734527	acyl-Coenzyme A dehydrogenase family, member 8 (Acad8).	ILMN_2615170	NM_025862.2	AI786953; 2310016C19Rik	TRUE
acad8	1	0.577452	1	0.811063	1.1	0.33242	acyl-Coenzyme A dehydrogenase family, member 8 (Acad8).	ILMN_2754690	NM_025862.2	AI786953; 2310016C19Rik	TRUE
acad9	1.1	0.51	1	0.415205	1	0.980676	acyl-Coenzyme A dehydrogenase family, member 9 (Acad9).	ILMN_1253361	NM_172678.3	4732402K02; C630012L17Rik; 2600017P15Rik; NPD002	TRUE
acad9	1	0.842657	1	0.71257	-1.1	0.485528		ILMN_2656805	NM_172678.2		TRUE
acadl	1.1	0.501	-1.1	0.100431	-1.1	0.255212	acyl-Coenzyme A dehydrogenase, long-chain (Acadl), nuclear gene encoding mitochondrial protein.	ILMN_2689473	NM_007381.3	AA960361; LCAD; C79855; AU018452	TRUE
acadl	-1.1	0.502514	1.1	0.205927	-1.1	0.602385	acyl-Coenzyme A dehydrogenase, long-chain (Acadl), nuclear gene encoding mitochondrial protein.	ILMN_2735084	NM_007381.3	AA960361; LCAD; C79855; AU018452	TRUE
acadl	1.1	0.156	1	0.950763	1	0.925479	acyl-Coenzyme A dehydrogenase, long-chain (Acadl).	ILMN_2783519	NM_007381.2	AA960361; LCAD; C79855; AU018452	TRUE
acadm	1.2	0.303072	-1.3	0.0451489	-1.1	0.306254	acyl-Coenzyme A dehydrogenase, medium chain (Acadm).	ILMN_2810473	NM_007382.1	AU018656; MCAD	TRUE
acads	1.1	0.398	1	0.938956	1	0.608013	acyl-Coenzyme A dehydrogenase, short chain (Acads), nuclear gene encoding mitochondrial protein.	ILMN_1256725	NM_007383.2	SCAD; Bcd-1; AI196007; Bcd1	TRUE
acads	1.2	0.0278876	1	0.776693	1	0.926719	acyl-Coenzyme A dehydrogenase, short chain (Acads), nuclear gene encoding mitochondrial protein.	ILMN_2806676	NM_007383.2	SCAD; Bcd-1; AI196007; Bcd1	TRUE
acadsb	1.1	0.633149	1	0.8151	-1.1	0.415028	acyl-Coenzyme A dehydrogenase, short/branched chain (Acadsb), nuclear gene encoding mitochondrial protein.	ILMN_2614728	NM_025826.3	1300003O09Rik; BB066609	TRUE
acadvl	1.2	0.259284	-1.1	0.539789	-1.1	0.549796	acyl-Coenzyme A dehydrogenase, very long chain (Acadvl).	ILMN_2956932	NM_017366.1	vlcad	TRUE
acap3	-1.1	0.452	1	0.513609	1	0.963165	ArfGAP with coiled-coil, ankyrin repeat and PH domains 3 (Acap3).	ILMN_1236232	NM_207223.1	mKIAA1716; Kiaa1716-hp	TRUE
acap3	1.1	0.473	1	0.805327	1	0.929676	ArfGAP with coiled-coil, ankyrin repeat and PH domains 3 (Acap3).	ILMN_2962083	NM_207223.1	mKIAA1716; Kiaa1716-hp	TRUE
acat1	1	0.884906	1	0.475845	1	0.669497		ILMN_2643977	NM_144784.2		TRUE
acat2	1.1	0.515	1	0.800688	1.1	0.531535	acetyl-Coenzyme A acetyltransferase 2 (Acat2).	ILMN_1253008	NM_009338.3	AW742799; Tcp1-rs1; Tcp-1x	TRUE
acat3	1.1	0.213	-1.1	0.306316	1	0.66437		ILMN_1216631	NM_153151.1		TRUE
acbd3	-1.3	0.103	1	0.936207	1	0.843769	acyl-Coenzyme A binding domain containing 3 (Acbd3).	ILMN_1235783	NM_133225.2	GOLPH1; Gocap1; D1Ertd10e; 8430407O11Rik; 60kDa; Pap7; GCP60	TRUE
acbd4	1.2	0.118	-1.1	0.0764485	-1.1	0.140745	acyl-Coenzyme A binding domain containing 4 (Acbd4), transcript variant 1.	ILMN_2689540	NM_025988.2	2010015A21Rik; 2010009P05Rik; AI849317	TRUE
acbd4	1.1	0.24743	-1.3	0.00194944	-1.1	0.42062	acyl-Coenzyme A binding domain containing 4 (Acbd4), transcript variant 1.	ILMN_3150296	NM_025988.2	2010015A21Rik; 2010009P05Rik; AI849317	TRUE
acbd5	1	0.784882	1.1	0.159021	1.1	0.624053	acyl-Coenzyme A binding domain containing 5 (Acbd5).	ILMN_2682307	NM_028793.2	1300014E15Rik; MGC90942	TRUE
acbd6	1	0.834	1	0.740582	1	0.680545	acyl-Coenzyme A binding domain containing 6 (Acbd6).	ILMN_1232903	NM_028250.2	MGC144462; 2610100E10Rik; MGC106946; MGC144461; 0610010G04Rik	TRUE
accn5	1	0.971	1.1	0.296376	1	0.820896	amiloride-sensitive cation channel 5, intestinal (Accn5).	ILMN_2632101	NM_021370.2	Inac; Blinac	TRUE
accs	1	0.738	1	0.753488	1	0.985468	1-aminocyclopropane-1-carboxylate synthase homolog (Arabidopsis)(non-functional) (Accs).	ILMN_2776485	NM_183220.2	Phacs; RP23-290E9.2; MGC48140	TRUE
acd	1	0.765965	-1.1	0.177323	1	0.918882	adrenocortical dysplasia (Acd).	ILMN_2930819	NM_001012638.1		TRUE
acin1	1.1	0.33147	1	0.966335	-1.1	0.619658	apoptotic chromatin condensation inducer 1 (Acin1), transcript variant 2.	ILMN_2724347	NM_023190.1	2610036I19Rik; acinusL; 2610510L13Rik; mKIAA0670; acinusS; ACN; C79325; Acinus	TRUE
acin1	1	0.911422	1	0.987101	1.1	0.732306	apoptotic chromatin condensation inducer 1 (Acin1), transcript variant 1.	ILMN_2755195	NM_019567.2	2610036I19Rik; acinusL; 2610510L13Rik; mKIAA0670; acinusS; ACN; C79325; Acinus	FALSE
acly	1	0.95	-1.2	0.144379	-1.1	0.600253	ATP citrate lyase (Acly).	ILMN_1240770	NM_134037.2	AW538652; A730098H14Rik	TRUE
acn9	1	0.614176	1	0.705557	1	0.768239	ACN9 homolog (S. cerevisiae) (Acn9).	ILMN_2801568	NM_001077713.1	4933430A16Rik; 0610005M07Rik	TRUE
acnat2	1.3	0.0407	1	0.965023	1	0.982103	acyl-coenzyme A amino acid N-acyltransferase 2 (Acnat2).	ILMN_2709810	NM_145368.2		TRUE
acnat2	1	0.876448	1.1	0.255438	1.1	0.47074	acyl-coenzyme A amino acid N-acyltransferase 2 (Acnat2).	ILMN_2858121	NM_145368.2		TRUE
aco1	1	0.732805	1	0.791659	-1.1	0.31684	aconitase 1 (Aco1).	ILMN_1216382	NM_007386.2	Irp1; Aco-1; Irebp; AI256519	TRUE
aco2	1.2	0.119	-1.1	0.289257	1	0.682258	aconitase 2, mitochondrial (Aco2), nuclear gene encoding mitochondrial protein.	ILMN_2748837	NM_080633.2	D10Wsu183e; Aco-2; Aco3	TRUE
acot1	1.1	0.205	-1.1	0.0220473	1.1	0.494129	acyl-CoA thioesterase 1 (Acot1).	ILMN_3062267	NM_012006.2	CTE-I; ACH2; Cte1; D12Ucla1; CTE-1	TRUE
acot1	-1.1	0.493	-1.5	0.00113002	1.1	0.479012	acyl-CoA thioesterase 1 (Acot1).	ILMN_3139875	NM_012006.2	CTE-I; ACH2; Cte1; D12Ucla1; CTE-1	TRUE
acot10	-1.2	0.0332	1.1	0.492905	1	0.672084	acyl-CoA thioesterase 10 (Acot10).	ILMN_2910627	NM_022816.1	MGC124133; MT-ACT48; p48; MGC124134; Acate3	TRUE
acot12	1	0.914	1	0.962719	-1.1	0.541783	acyl-CoA thioesterase 12 (Acot12).	ILMN_2719650	NM_028790.1	AV027244; mCACH-1; 4930449F15Rik; 1300004O04Rik; Cach	TRUE
acot2	1	0.935	1.1	0.255392	1.1	0.380493	acyl-CoA thioesterase 2 (Acot2), nuclear gene encoding mitochondrial protein.	ILMN_1243165	NM_134188.2	AA571646; MTE-I; Mte1	TRUE
acot2	-1.1	0.464	1	0.481816	1	0.883664	acyl-CoA thioesterase 2 (Acot2), nuclear gene encoding mitochondrial protein.	ILMN_2745889	NM_134188.2	AA571646; MTE-I; Mte1	TRUE
acot2	1.1	0.458	1.1	0.38369	1.1	0.528163	acyl-CoA thioesterase 2 (Acot2), nuclear gene encoding mitochondrial protein.	ILMN_2840492	NM_134188.2	AA571646; MTE-I; Mte1	FALSE
acot3	-1.1	0.586	-1.1	0.250475	1	0.986058	acyl-CoA thioesterase 3 (Acot3).	ILMN_2644827	NM_134246.3	PTE-Ia; Pte2a; AW108394	TRUE
acot4	-1.1	0.592	1	0.811354	1	0.885065	acyl-CoA thioesterase 4 (Acot4).	ILMN_2622613	NM_134247.2	PTE-Ib; B430212I04Rik; Pte2b; Pte1b	TRUE
acot7	1	0.574625	1	0.787784	1.1	0.222997	acyl-CoA thioesterase 7 (Acot7).	ILMN_2606180	NM_133348.1	LACH1; AU015130; AU042212; Bach; ACH1; 2410041A17Rik; ACT; CTE-II; AW557066	TRUE
acot7	1	0.833	-1.1	0.409054	1.2	0.104385	acyl-CoA thioesterase 7 (Acot7).	ILMN_2632264	NM_133348.1	LACH1; AU015130; AU042212; Bach; ACH1; 2410041A17Rik; ACT; CTE-II; AW557066	TRUE
acot7	1.1	0.446	-1.1	0.25909	1.1	0.282841	acyl-CoA thioesterase 7 (Acot7).	ILMN_2660182	NM_133348.1	LACH1; AU015130; AU042212; Bach; ACH1; 2410041A17Rik; ACT; CTE-II; AW557066	TRUE
acot7	1	0.559848	1	0.982391	1.1	0.235204	acyl-CoA thioesterase 7 (Acot7).	ILMN_2807084	NM_133348.1	LACH1; AU015130; AU042212; Bach; ACH1; 2410041A17Rik; ACT; CTE-II; AW557066	TRUE
acot8	1	0.853	1.1	0.224517	1	0.961206	acyl-CoA thioesterase 8 (Acot8).	ILMN_1250358	NM_133240.1	Pte1; PTE-2	TRUE
acot8	1.1	0.286036	1	0.852254	1	0.947787	acyl-CoA thioesterase 8 (Acot8).	ILMN_2738629	NM_133240.1	Pte1; PTE-2	TRUE
acot8	1.2	0.0481	1	0.554033	1.1	0.459083	acyl-CoA thioesterase 8 (Acot8).	ILMN_2983587	NM_133240.1	Pte1; PTE-2	TRUE
acot9	1	0.591189	1	0.738202	1	0.793227	acyl-CoA thioesterase 9 (Acot9).	ILMN_2750225	NM_019736.2	MT-ACT48; Acate2; C76421; 0610041P13Rik; p48; U8	TRUE
acox1	1	0.83419	1.1	0.327189	1	0.950563	acyl-Coenzyme A oxidase 1, palmitoyl (Acox1).	ILMN_2771368	NM_015729.2	D130055E20Rik; AI042784; AOX	TRUE
acox2	1	0.797	-1.1	0.609793	-1.1	0.549605	acyl-Coenzyme A oxidase 2, branched chain (Acox2).	ILMN_1252618	NM_053115.1		TRUE
acox3	1	0.592615	1	0.864714	-1.1	0.478381	acyl-Coenzyme A oxidase 3, pristanoyl (Acox3).	ILMN_2949844	NM_030721.2	PCOX; BI685180; EST-s59	TRUE
acp2	-1.1	0.458	1.1	0.227767	1	0.917738	acid phosphatase 2, lysosomal (Acp2).	ILMN_2887075	NM_007387.1	LAP; Acp-2	TRUE
acp5	1.1	0.232	1.1	0.229001	1	0.92069		ILMN_2735660	NM_007388.1		TRUE
acp6	1.1	0.474852	-1.1	0.0798274	1	0.750422	acid phosphatase 6, lysophosphatidic (Acp6).	ILMN_1242352	NM_019800.3	5730559A09Rik; AU022842; ACPL1; mPACPL1	TRUE
acpl2	1	0.882356	1	0.616966	1	0.803685	acid phosphatase-like 2 (Acpl2).	ILMN_1254634	NM_153420.2	DKFZp434B2119; BB177120; 9430094M07Rik; C130099A20Rik; MGC38214	TRUE
acrbp	1	0.555	1	0.510981	1	0.629763	proacrosin binding protein (Acrbp).	ILMN_2602125	NM_016845.1	OY-TES-1; sp32	TRUE
acsbg1	1	0.770825	1.1	0.0895204	1.1	0.47412	acyl-CoA synthetase bubblegum family member 1 (Acsbg1).	ILMN_2686611	NM_053178.2	R75185; BG1; E230019G03Rik; mKIAA0631; Lpd; Bgm	TRUE
acsbg1	1	0.668	1.1	0.155284	1.1	0.461202	acyl-CoA synthetase bubblegum family member 1 (Acsbg1).	ILMN_2788036	NM_053178.1	R75185; BG1; E230019G03Rik; mKIAA0631; Lpd; Bgm	TRUE
acsf3	1	0.648588	1	0.830314	-1.1	0.424317	acyl-CoA synthetase family member 3 (Acsf3).	ILMN_2658654	NM_144932.3	BB101783; MGC37904	TRUE
acsl1	1	0.752	1	0.719974	1.2	0.125403	acyl-CoA synthetase long-chain family member 1 (Acsl1).	ILMN_2622671	NM_007981.3	FACS; Acs; Facl2; Acas; Acas1	TRUE
acsl3	1	0.820446	1	0.945851	1	0.79118	acyl-CoA synthetase long-chain family member 3 (Acsl3), transcript variant 1.	ILMN_3138743	NM_028817.2	PRO2194; 2610510B12Rik; ACS3; Facl3; C85929	TRUE
acsl4	1	0.944725	1	0.515733	1	0.954656	acyl-CoA synthetase long-chain family member 4 (Acsl4), transcript variant 2.	ILMN_1244872	NM_019477.3	AU018108; Facl4; ACS4; 9430020A05Rik; Lacs4	TRUE
acsl4	1	0.973596	1.1	0.306433	1	0.970665		ILMN_2690135	NM_207625.1		TRUE
acsl4	-1.1	0.12	1.1	0.154734	1.2	0.100978	acyl-CoA synthetase long-chain family member 4 (Acsl4), transcript variant 3.	ILMN_3136205	NM_001033600.1	AU018108; Facl4; ACS4; 9430020A05Rik; Lacs4	TRUE
acsl5	1	0.957	1	0.793731	1	0.747007	acyl-CoA synthetase long-chain family member 5 (Acsl5).	ILMN_2892222	NM_027976.2	ACS2; 1700030F05Rik; Facl5; ACS5	TRUE
acsm1	1	0.62045	1	0.451799	1	0.967855	acyl-CoA synthetase medium-chain family member 1 (Acsm1).	ILMN_2717996	NM_054094.4	Bucs1; Acas3; Macs	TRUE
acsm3	1	0.586	1	0.717966	1	0.642315	acyl-CoA synthetase medium-chain family member 3 (Acsm3), transcript variant 2.	ILMN_3075043	NM_212441.2	Sa; Sah	TRUE
acsm3	1.1	0.245	1	0.778206	1	0.923414	acyl-CoA synthetase medium-chain family member 3 (Acsm3), transcript variant 3.	ILMN_3111685	NM_212442.2	Sa; Sah	TRUE
acsm5	1.2	0.0451699	1	0.765092	1	0.90788	acyl-CoA synthetase medium-chain family member 5 (Acsm5).	ILMN_1220520	NM_178758.3	C730019D22	TRUE
acsm5	1.1	0.511	1.1	0.343117	1	0.829001	acyl-CoA synthetase medium-chain family member 5 (Acsm5).	ILMN_2658072	NM_178758.3	C730019D22	TRUE
acss1	-1.1	0.23	1	0.384718	1	0.99572	acyl-CoA synthetase short-chain family member 1 (Acss1), nuclear gene encoding mitochondrial protein.	ILMN_2628174	NM_080575.1	AceCS2; AI788978; 1110032O15Rik; Acas2l; Acas2	TRUE
acss2	1	0.536458	1	0.649849	1.1	0.619491	acyl-CoA synthetase short-chain family member 2 (Acss2).	ILMN_1231116	NM_019811.3	AceCS1; 1110017C11Rik; ACAS; Acs1; Acas2; Acas1	TRUE
acss2	1	0.874	-1.2	0.390443	-1.1	0.229758	acyl-CoA synthetase short-chain family member 2 (Acss2).	ILMN_2734181	NM_019811.3	AceCS1; 1110017C11Rik; ACAS; Acs1; Acas2; Acas1	TRUE
acta2	1	0.87	-1.6	0.000281527	1.5	0.107983	actin, alpha 2, smooth muscle, aorta (Acta2).	ILMN_2693895	NM_007392.2	0610041G09Rik; SMalphaA; a-SMA; Actvs	TRUE
acta2	1	0.741	1	0.66563	1.2	0.237177		ILMN_2710353			TRUE
acta2	1	0.87	-1.1	0.304795	1.2	0.219613	actin, alpha 2, smooth muscle, aorta (Acta2).	ILMN_2710354	NM_007392.2	0610041G09Rik; SMalphaA; a-SMA; Actvs	TRUE
acta2	-1.1	0.27	-1.1	0.190806	1.3	0.221911	actin, alpha 2, smooth muscle, aorta (Acta2).	ILMN_2923445	NM_007392.2	0610041G09Rik; SMalphaA; a-SMA; Actvs	TRUE
actb	1.1	0.44	1.6	0.38854	1.3	0.291424	actin, beta (Actb).	ILMN_1377923	NM_007393.3	beta-actin; Actx; E430023M04Rik	FALSE
actb	1.2	0.56	2	0.203827	1	0.927431	actin, beta (Actb).	ILMN_2588055	NM_007393.3	beta-actin; Actx; E430023M04Rik	FALSE
actb	1	0.877	-1.3	0.382702	1.1	0.667177	actin, beta, cytoplasmic (Actb).	ILMN_2617433	NM_007393.1	Actx; E430023M04Rik; beta-actin	TRUE
actb	1	0.741	-1.1	0.373988	1	0.863022	actin, beta (Actb).	ILMN_2698799	NM_007393.3	beta-actin; Actx; E430023M04Rik	TRUE
actb	1.2	0.565	2.1	0.175817	1.1	0.891068	actin, beta, cytoplasmic (Actb).	ILMN_2846865	NM_007393.1	Actx; E430023M04Rik; beta-actin	FALSE
actg2	1	0.638498	1	0.774626	1.1	0.314324	actin, gamma 2, smooth muscle, enteric (Actg2).	ILMN_2839313	NM_009610.1	SMGA; Act4; ACTA3; Act-4	TRUE
actl6a	-1.1	0.463514	1	0.832087	-1.1	0.509293	actin-like 6A (Actl6a).	ILMN_1254256	NM_019673.1	Actl6; C79802; Baf53a; ARP4; 2810432C06Rik; AI851094	TRUE
actl6b	1	0.945	1	0.648508	1	0.872772	actin-like 6B (Actl6b).	ILMN_1237413	NM_031404.4	Baf53b; Actl6; ArpNa	TRUE
actn1	1	0.785	1	0.742045	1.2	0.244698	actinin, alpha 1 (Actn1).	ILMN_2844996	NM_134156.1	3110023F10Rik; Actn1a	TRUE
actn3	1	0.889	1.1	0.235152	1	0.935219	actinin alpha 3 (Actn3).	ILMN_3008110	NM_013456.1	MGC132876	TRUE
actn4	1	0.497	1	0.458215	1	0.84493	actinin alpha 4 (Actn4).	ILMN_1242390	NM_021895.2	C77391; MGC102374	TRUE
actn4	1.1	0.519482	-1.3	0.13825	1.1	0.717954	actinin alpha 4 (Actn4).	ILMN_2672767	NM_021895.2	C77391; MGC102374	FALSE
actn4	1.1	0.554	-1.3	0.0887521	1	0.772278	actinin alpha 4 (Actn4).	ILMN_2673599	NM_021895.2	C77391; MGC102374	FALSE
actr10	1	0.839151	1	0.687514	1	0.751651	ARP10 actin-related protein 10 homolog (S. cerevisiae) (Actr10).	ILMN_1233481	NM_019785.1	Arp11; Actr11	TRUE
actr10	1	0.919053	1	0.836619	1	0.834085	ARP10 actin-related protein 10 homolog (S. cerevisiae) (Actr10).	ILMN_2703354	NM_019785.1	Arp11; Actr11	FALSE
actr1a	1	0.603713	-1.1	0.523107	1	0.954409	ARP1 actin-related protein 1 homolog A, centractin alpha (yeast) (Actr1a).	ILMN_2728697	NM_016860.1	alpha-Arp1; Arp1	TRUE
actr1b	1.1	0.552	-1.1	0.597688	1	0.926397	ARP1 actin-related protein 1 homolog B, centractin beta (yeast) (Actr1b).	ILMN_3161327	NM_146107.2	AI851923; AA960180; MGC36526; 2310066K23Rik; Arp1b	TRUE
actr3	-1.2	0.372	1.1	0.649405	1.1	0.759027	ARP3 actin-related protein 3 homolog (yeast) (Actr3).	ILMN_2851875	NM_023735.1	1200003A09Rik; Arp3; MGC118188	TRUE
actr3b	1	0.999	1	0.441411	1	0.825964	ARP3 actin-related protein 3 homolog B (yeast) (Actr3b).	ILMN_2933346	NM_001004365.1	9630005C02; Arp3b; MGC91290; Arp3beta; AW047569; ARP11	TRUE
acvr1	-1.1	0.147	1	0.566081	1	0.679129	activin A receptor, type 1 (Acvr1).	ILMN_2660103	NM_007394.2	ALK2; Acvr; SKR1; Acvrlk2; Tsk7L; Alk8; ActR-I; Alk-2; ActRIA; D330013D15Rik	TRUE
acvr2a	1	0.979861	1.1	0.24999	1	0.75384	activin receptor IIA (Acvr2a).	ILMN_2617775	NM_007396.3	tActRII; ActRIIa; Acvr2	TRUE
acvr2b	1	0.996	1	0.668145	1	0.846715	activin receptor IIB (Acvr2b).	ILMN_1230145	NM_007397.2	MGC118477; ActRIIB	TRUE
acvrl1	-1.1	0.465135	1	0.461747	1	0.835797	activin A receptor, type II-like 1 (Acvrl1).	ILMN_1248328	NM_009612.2	Acvrlk1; Alk1; Alk-1; AI115505; AI427544	TRUE
acy1	1.2	0.0899163	-1.1	0.215157	1	0.909342	aminoacylase 1 (Acy1).	ILMN_2945472	NM_025371.1	Acy-1; 1110014J22Rik	TRUE
acy1l2	1	0.911531	1.1	0.256832	1	0.878271	aminoacylase 1-like 2 (Acy1l2).	ILMN_3160507	NM_001034867.1	Gm424	TRUE
acy3	1.3	0.119638	1.1	0.610619	-1.1	0.314296	aspartoacylase (aminoacylase) 3 (Acy3).	ILMN_1240165	NM_027857.3	Acy-3; HCBP1; AW107362; 0610006H10Rik	TRUE
acyp1	1	0.988135	1.1	0.315131	1.1	0.598002	acylphosphatase 1, erythrocyte (common) type (Acyp1).	ILMN_2640961	NM_025421.1	AI325944; 1110039O14Rik	TRUE
ada	-1.1	0.227	1	0.73081	1	0.767298	adenosine deaminase (Ada).	ILMN_1228696	NM_007398.3		TRUE
ada	-1.3	0.0776	-1.1	0.185858	-1.1	0.143404	adenosine deaminase (Ada).	ILMN_2686132	NM_007398.3		TRUE
adal	-1.1	0.324289	1	0.559328	1	0.670965	adenosine deaminase-like (Adal).	ILMN_1242772	NM_029475.1	MGC62428; 4930578F03Rik; MGC63264	TRUE
adal	-1.1	0.576	1.1	0.0792856	1	0.769331	adenosine deaminase-like (Adal).	ILMN_2948663	NM_029475.1	MGC62428; 4930578F03Rik; MGC63264	TRUE
adam11	-1.1	0.534887	1.1	0.256015	1	0.703693	a disintegrin and metallopeptidase domain 11 (Adam11).	ILMN_1255996	NM_009613.1	AW060611; Mdc	TRUE
adam12	1	0.88438	1	0.756778	1	0.972471	a disintegrin and metallopeptidase domain 12 (meltrin alpha) (Adam12).	ILMN_1243254	NM_007400.2	M[a]; KIAA4001; mKIAA4001; Mltna	TRUE
adam15	1	0.679403	-1.1	0.504663	1.1	0.60133	a disintegrin and metallopeptidase domain 15 (metargidin) (Adam15), transcript variant 2.	ILMN_3139103	NM_009614.2	metargidin; MDC15	TRUE
adam17	-1.2	0.117	1	0.595158	1.1	0.601968	a disintegrin and metallopeptidase domain 17 (Adam17).	ILMN_2594718	NM_009615.5	CD156b; Tace	TRUE
adam22	1	0.589534	1.1	0.329719	1	0.775501	a disintegrin and metallopeptidase domain 22 (Adam22), transcript variant 1.	ILMN_3134632	NM_001007220.2	MDC2; AI854032; 2900022I03Rik	TRUE
adam23	1.1	0.511	-1.5	0.000124644	-2	5.29059e-07	a disintegrin and metallopeptidase domain 23 (Adam23).	ILMN_1230599	NM_011780.2	MDC3; AW046396	TRUE
adam24	-1.1	0.36573	1.1	0.178897	1	0.637893	a disintegrin and metallopeptidase domain 24 (testase 1) (Adam24).	ILMN_1218770	NM_010086.3	Dtgn5	TRUE
adam8	1	0.714	1.2	0.0101291	1.1	0.332818	a disintegrin and metallopeptidase domain 8 (Adam8).	ILMN_1224005	NM_007403.2	E430039A18Rik; MS2; CD156; CD156a	TRUE
adam8	-1.1	0.297	1.1	0.208173	1.1	0.365429	a disintegrin and metallopeptidase domain 8 (Adam8).	ILMN_2756613	NM_007403.2	E430039A18Rik; MS2; CD156; CD156a	TRUE
adamdec1	1	0.614	1.1	0.0493572	1	0.631026	ADAM-like, decysin 1 (Adamdec1).	ILMN_1246807	NM_021475.2	Dcsn; 2210414L24Rik; AI574231	TRUE
adamts1	-1.1	0.249	1.1	0.347128	1	0.825802		ILMN_1238495			TRUE
adamts1	-1.2	0.226327	-1.1	0.139371	1.1	0.592036	a disintegrin-like and metallopeptidase (reprolysin type) with thrombospondin type 1 motif, 1 (Adamts1).	ILMN_2761082	NM_009621.3	METH-1; C3-C5; METH1; ADAM-TS1; ADAMTS	TRUE
adamts13	1	0.867021	1	0.545425	1	0.680243	a disintegrin-like and metallopeptidase (reprolysin type) with thrombospondin type 1 motif, 13 (Adamts13).	ILMN_3112856	NM_001001322.2	Gm710; vWF-CP	TRUE
adamts15	1	0.771	1	0.781689	1	0.915401	a disintegrin-like and metallopeptidase (reprolysin type) with thrombospondin type 1 motif, 15 (Adamts15).	ILMN_3161887	NM_001024139.1		TRUE
adamts2	1	0.61559	1.1	0.372102	1	0.978744	a disintegrin-like and metallopeptidase (reprolysin type) with thrombospondin type 1 motif, 2 (Adamts2).	ILMN_1221851	NM_175643.2	PCINP; ADAMTS-3; KIAA4060; mKIAA4060; 4732482M10; hPCPNI; A430089F14; ADAM-TS2	TRUE
adamts2	1.1	0.494	-1.1	0.264304	1.1	0.27406	a disintegrin-like and metallopeptidase (reprolysin type) with thrombospondin type 1 motif, 2 (Adamts2).	ILMN_1226259	NM_175643.2	PCINP; ADAMTS-3; KIAA4060; mKIAA4060; 4732482M10; hPCPNI; A430089F14; ADAM-TS2	TRUE
adamts2	1	0.864704	-1.1	0.389479	1.2	0.117002	a disintegrin-like and metallopeptidase (reprolysin type) with thrombospondin type 1 motif, 2 (Adamts2).	ILMN_2729103	NM_175643.2	PCINP; ADAMTS-3; KIAA4060; mKIAA4060; 4732482M10; hPCPNI; A430089F14; ADAM-TS2	TRUE
adamts4	-1.2	0.126	1.3	0.00944951	1.3	0.0759982		ILMN_1230152	NM_172845.1		TRUE
adamts7	1.1	0.287	1.3	0.00443201	1.3	0.0205819	a disintegrin-like and metallopeptidase (reprolysin type) with thrombospondin type 1 motif, 7 (Adamts7).	ILMN_2624328	NM_001003911.2	ADAM-TS7; ADAMTS7B	TRUE
adamtsl4	1	0.925972	1	0.828204	1.1	0.286192	ADAMTS-like 4 (Adamtsl4).	ILMN_2459899	NM_144899.2	MGC28749; Tsrc1	TRUE
adamtsl5	1	0.788	1.1	0.0819952	1.1	0.485173	ADAMTS-like 5 (Adamtsl5), transcript variant 2.	ILMN_2692399	NM_025629.2	MGC41037; Thsd6; 2010109H09Rik	TRUE
adap2	1	0.997635	1	0.891609	-1.1	0.183875	ArfGAP with dual PH domains 2 (Adap2).	ILMN_2589256	NM_172133.1		TRUE
adar	1	0.992	1.2	0.0244614	1	0.993702	adenosine deaminase, RNA-specific (Adar), transcript variant 1.	ILMN_2704372	NM_019655.2	mZaADAR; Adar1; AV242451	TRUE
adar	-1.1	0.312	1.2	0.056089	1	0.682204	adenosine deaminase, RNA-specific (Adar), transcript variant 1.	ILMN_3021272	NM_001038587.1	mZaADAR; Adar1; AV242451	TRUE
adar	-1.1	0.209868	1.1	0.0710821	-1.1	0.555524	adenosine deaminase, RNA-specific (Adar), transcript variant 1.	ILMN_3093622	NM_001038587.1	mZaADAR; Adar1; AV242451	TRUE
adarb1	1	0.831409	1	0.387481	1.1	0.16165	adenosine deaminase, RNA-specific, B1 (Adarb1), transcript variant 3.	ILMN_1243711	NM_001024838.1	1700057H01Rik; D10Bwg0447e; AW558573; ADAR2; AW124433; BB220382; RED1	TRUE
adarb1	-1.1	0.517	1	0.933062	1	0.674686	adenosine deaminase, RNA-specific, B1 (Adarb1), transcript variant 3.	ILMN_3036678	NM_001024838.1	1700057H01Rik; D10Bwg0447e; AW558573; ADAR2; AW124433; BB220382; RED1	TRUE
adarb1	1	0.584184	-1.1	0.665196	1.2	0.0980394	adenosine deaminase, RNA-specific, B1 (Adarb1), transcript variant 1.	ILMN_3105343	NM_130895.2	1700057H01Rik; D10Bwg0447e; AW558573; ADAR2; AW124433; BB220382; RED1	TRUE
adck1	1.1	0.35929	1	0.897515	1	0.896023	aarF domain containing kinase 1 (Adck1).	ILMN_2656440	NM_028105.3	2610005A10Rik	TRUE
adck4	1.1	0.497	1	0.816119	1	0.676863		ILMN_1214631	NM_133770.1		TRUE
adck5	1.1	0.241	1	0.547046	1	0.919409	aarF domain containing kinase 5 (Adck5).	ILMN_2918317	NM_172960.1	MGC69569; A230108P17	TRUE
adcy1	1	0.547	1.1	0.273457	1	0.804105	adenylate cyclase 1 (Adcy1).	ILMN_2859960	NM_009622.1	mKIAA4070; D11Bwg1392e; I-AC; brl; KIAA4070; AC1	TRUE
adcy4	1	0.834	1	0.902428	1	0.920959	adenylate cyclase 4 (Adcy4).	ILMN_1218151	NM_080435.1	KIAA4004; mKIAA4004	TRUE
adcy4	-1.1	0.683666	-1.3	0.0196155	-1.3	0.00643007	adenylate cyclase 4 (Adcy4).	ILMN_1250417	NM_080435.1	KIAA4004; mKIAA4004	TRUE
adcy4	1	0.907	-1.2	0.139417	-1.2	0.117753	adenylate cyclase 4 (Adcy4).	ILMN_2847004	NM_080435.1	KIAA4004; mKIAA4004	TRUE
adcy6	1.1	0.194	-1.1	0.144567	1	0.804359	adenylate cyclase 6 (Adcy6).	ILMN_1249888	NM_007405.2	mKIAA0422	TRUE
adcy7	1	0.924	1.1	0.0627189	1	0.840031	adenylate cyclase 7 (Adcy7), transcript variant 2.	ILMN_3163572	NM_001037723.2	AA407758; MGC141539	TRUE
adcy9	1	0.976	1	0.498538	1	0.982386	adenylate cyclase 9 (Adcy9).	ILMN_2723474	NM_009624.2	mKIAA0520	TRUE
adcyap1r1	1	0.684497	1.1	0.178224	1	0.665534	adenylate cyclase activating polypeptide 1 receptor 1 (Adcyap1r1), transcript variant 1.	ILMN_1243799	NM_007407.3	2900024I10Rik; AI846590; PACAP1-R; PAC1; PAC1R	TRUE
add1	1.1	0.596836	1	0.562964	-1.1	0.402784	adducin 1 (alpha) (Add1), transcript variant 1.	ILMN_3033533	NM_001024458.1	AI256389	TRUE
add1	1	0.877	-1.1	0.195418	1.1	0.425967	adducin 1 (alpha) (Add1), transcript variant 1.	ILMN_3107228	NM_001024458.1	AI256389	TRUE
add3	1	0.799	-1.2	0.0324956	-1.3	0.0125654	adducin 3 (gamma) (Add3).	ILMN_2901283	NM_013758.2	AI463285; R75380	TRUE
add3	-1.1	0.264	-1.2	0.0309827	-1.2	0.0426583	adducin 3 (gamma) (Add3).	ILMN_2901284	NM_013758.2	AI463285; R75380	TRUE
adfp	-1.2	0.32	-1.2	0.0611636	-1.2	0.0906154	adipose differentiation related protein (Adfp).	ILMN_1222246	NM_007408.3	Adrp; ADPH; AA407157	TRUE
adh1	1.1	0.373137	-1.2	0.333123	-1.1	0.246232	alcohol dehydrogenase 1 (class I) (Adh1).	ILMN_1258501	NM_007409.2	AI194826; ADH-AA; Adh-1-t; Adh-3e; Adh1-e; Adh1-t; Adh3-e; Adh1tl; Adh-1t; Adh-1e; Adh-1	TRUE
adh1	1.2	0.0744	-1.2	0.398067	-1.1	0.458231	alcohol dehydrogenase 1 (class I) (Adh1).	ILMN_2850077	NM_007409.2	AI194826; ADH-AA; Adh-1-t; Adh-3e; Adh1-e; Adh1-t; Adh3-e; Adh1tl; Adh-1t; Adh-1e; Adh-1	TRUE
adh4	1	0.893	-1.1	0.422106	-1.1	0.435737	alcohol dehydrogenase 4 (class II), pi polypeptide (Adh4).	ILMN_1258442	NM_011996.2	Adh2	TRUE
adh5	1	0.70619	1	0.627734	1	0.687255	alcohol dehydrogenase 5 (class III), chi polypeptide (Adh5).	ILMN_1217813	NM_007410.2	Adh-5; GSNOR; Adh3	TRUE
adh5	1.1	0.222	-1.1	0.111891	-1.1	0.608384	alcohol dehydrogenase 5 (class III), chi polypeptide (Adh5).	ILMN_1242178	NM_007410.2	Adh-5; GSNOR; Adh3	TRUE
adhfe1	1	0.604	1.1	0.188555	1	0.897459		ILMN_2675064			TRUE
adi1	1.1	0.328	-1.2	0.120908	-1.1	0.313964	acireductone dioxygenase 1 (Adi1).	ILMN_3143557	NM_134052.2	AL024210	TRUE
adipor1	1.1	0.632	1.1	0.276461	1.1	0.47481	adiponectin receptor 1 (Adipor1).	ILMN_1213531	NM_028320.3	Paqr1; ACDCR1; 2810031L11Rik; CGI-45	TRUE
adipor2	1	0.989125	-1.2	0.086432	1	0.694002		ILMN_1260219	NM_197985.2		TRUE
adk	1.2	0.177	-1.1	0.319656	1	0.814003	adenosine kinase (Adk).	ILMN_2702471	NM_134079.3	AI255373; Ak; MGC6593; 5033405D03Rik; AI987814; 2310026J05Rik	TRUE
adk	1	0.876	-1.2	0.286247	-1.2	0.156918	adenosine kinase (Adk).	ILMN_2986899	NM_134079.1	AI255373; Ak; MGC6593; 5033405D03Rik; AI987814; 2310026J05Rik	TRUE
adm	1	0.813349	1	0.94675	1.1	0.438175	adrenomedullin (Adm).	ILMN_1247207	NM_009627.1	AM	TRUE
adnp	-1.1	0.268	1.1	0.464031	1	0.903204	activity-dependent neuroprotective protein (Adnp).	ILMN_2805261	NM_009628.2	mKIAA0784; AA589558	TRUE
ado	1	0.883	1	0.565844	1	0.840217	2-aminoethanethiol (cysteamine) dioxygenase (Ado).	ILMN_3082206	NM_001005419.1	MGC73511; MGC67243	TRUE
adora1	1	0.992	1	0.873456	1.1	0.537492	adenosine A1 receptor (Adora1), transcript variant 1.	ILMN_1254016	NM_001008533.2	A1AR; A1R; BB176431; AI848715	TRUE
adora1	1	0.646338	1.1	0.375016	1.1	0.498096	adenosine A1 receptor (Adora1), transcript variant 1.	ILMN_3143358	NM_001008533.2	A1AR; A1R; BB176431; AI848715	TRUE
adora2b	1.3	0.0047	1.4	0.000789702	1.2	0.0589323	adenosine A2b receptor (Adora2b).	ILMN_1244424	NM_007413.4	MGC144574; AI605384; MGC144575; AI480866	TRUE
adpgk	1.1	0.224	1.1	0.53192	-1.1	0.431249		ILMN_2633148	NM_028121.1		TRUE
adpgk	-1.1	0.304	1.1	0.180396	1	0.805678	ADP-dependent glucokinase (Adpgk).	ILMN_2657876	NM_028121.2	Adp-gk; 2610017G09Rik; C77577	TRUE
adprh	-1.1	0.50862	1	0.985874	1	0.887426	ADP-ribosylarginine hydrolase (Adprh).	ILMN_2595704	NM_007414.3	Arh1	TRUE
adprhl2	1	0.948	1	0.438143	1.1	0.549365	ADP-ribosylhydrolase like 2 (Adprhl2).	ILMN_2639063	NM_133883.2	Arh3; AI836109	TRUE
adra1a	1	0.585	1	0.498432	1.1	0.403692	adrenergic receptor, alpha 1a (Adra1a).	ILMN_1232907	NM_013461.3	[a]1a; Adra1c; MGC130524	TRUE
adra1b	1	0.955	1	0.995211	1	0.937509		ILMN_2606415			TRUE
adra2a	1	0.98	1.1	0.233446	1.1	0.475787	adrenergic receptor, alpha 2a (Adra2a).	ILMN_1242170	NM_007417.2	AW122659; alpha2-C10; Adra-2; alpha2A; Adra-2a	TRUE
adra2b	-1.1	0.24582	1.1	0.0953239	1.1	0.588464	adrenergic receptor, alpha 2b (Adra2b).	ILMN_1228610	NM_009633.3	alpha2B; alpha2-C2; [a]2B; Adra-2b	TRUE
adra2c	1	0.891553	1	0.496275	1.1	0.612591	adrenergic receptor, alpha 2c (Adra2c).	ILMN_1235741	NM_007418.2	alpha2-C4; Adra-2c; [a]2C; alpha2C	TRUE
adrb2	1	0.60189	1	0.707369	1	0.886601	adrenergic receptor, beta 2 (Adrb2).	ILMN_1241610	NM_007420.2	Badm; Gpcr7; Adrb-2	TRUE
adrb3	1	0.932848	1.1	0.36957	1	0.90174	adrenergic receptor, beta 3 (Adrb3).	ILMN_2764057	NM_013462.3	Adrb-3	TRUE
adrbk1	1	0.583	1	0.697484	1.1	0.472626	adrenergic receptor kinase, beta 1 (Adrbk1).	ILMN_3000318	NM_130863.1	betaARK1; Bark-1; GRK2; Adrbk-1	TRUE
adrm1	1.1	0.232	1	0.858135	-1.1	0.641145	adhesion regulating molecule 1 (Adrm1).	ILMN_2601590	NM_019822.3	AA408205; 2510006J17Rik; Arm1; ARM-1; 1110063P18Rik; AU043535; Gp110	TRUE
adsl	1.1	0.579195	1.1	0.179073	1	0.906228		ILMN_2597936			TRUE
adss	-1.2	0.0602383	-1.1	0.310865	1.1	0.55395	adenylosuccinate synthetase, non muscle (Adss).	ILMN_2957614	NM_007422.2	AS; AI314886; Adss2	TRUE
adssl1	1	0.761	-1.2	0.111802	-1.2	0.0770581	adenylosuccinate synthetase like 1 (Adssl1).	ILMN_1245079	NM_007421.1	Adss1; AI528595; Adss	TRUE
adssl1	1	0.963	1	0.537583	1	0.956881	adenylosuccinate synthetase like 1 (Adssl1).	ILMN_2711688	NM_007421.1	Adss1; AI528595; Adss	TRUE
adssl1	-1.1	0.374	-1.2	0.0412762	-1.4	0.00721795	adenylosuccinate synthetase like 1 (Adssl1).	ILMN_2958099	NM_007421.1	Adss1; AI528595; Adss	TRUE
aebp1	1	0.789879	-1.1	0.436402	1.4	0.000898048	AE binding protein 1 (Aebp1).	ILMN_2873822	NM_009636.1	ACLP	TRUE
aebp2	-1.1	0.463543	1	0.882457	1	0.94476	AE binding protein 2 (Aebp2), transcript variant 2.	ILMN_3040064	NM_178803.2	B230313N05Rik	TRUE
aebp2	1	0.635	1	0.510724	1.1	0.382848	AE binding protein 2 (Aebp2), transcript variant 3.	ILMN_3138674	NM_009637.3	B230313N05Rik	TRUE
aen	-1.1	0.348	1	0.479145	1	0.767453	apoptosis enhancing nuclease (Aen).	ILMN_2656453	NM_026531.3	2700083B06Rik	TRUE
aes	1.2	0.209861	1	0.894845	-1.2	0.0833336	amino-terminal enhancer of split (Aes).	ILMN_2808336	NM_010347.2	Grg; Grg5; AL024115	TRUE
afap1l1	1	0.82	1	0.513762	1	0.688506	actin filament associated protein 1-like 1 (Afap1l1).	ILMN_1246017	NM_178928.4	AI173486	TRUE
aff1	-1.1	0.289	-1.1	0.4588	1	0.758377	AF4/FMR2 family, member 1 (Aff1), transcript variant 2.	ILMN_3154640	NM_133919.3	Mllt2h; 9630032B01Rik; AW319193; Rob; Af4	TRUE
afg3l1	1.2	0.142707	-1.1	0.395008	1.1	0.47186	AFG3(ATPase family gene 3)-like 1 (yeast) (Afg3l1).	ILMN_1252760	NM_054070.2	1700047G05Rik; 3110061K15Rik	TRUE
afg3l1	1.2	0.0711607	-1.1	0.274399	1.1	0.215053		ILMN_2665422	NM_054070.1		TRUE
afg3l1	1	0.954	1	0.428585	1.1	0.444745	AFG3(ATPase family gene 3)-like 1 (yeast) (Afg3l1).	ILMN_2707782	NM_054070.2	1700047G05Rik; 3110061K15Rik	TRUE
afg3l1	1.1	0.203004	-1.1	0.38235	1	0.800279	AFG3(ATPase family gene 3)-like 1 (yeast) (Afg3l1).	ILMN_2746055	NM_054070.2	1700047G05Rik; 3110061K15Rik	TRUE
afg3l2	1.1	0.280606	-1.1	0.274112	-1.1	0.303681	AFG3(ATPase family gene 3)-like 2 (yeast) (Afg3l2).	ILMN_2691982	NM_027130.1	AW260507; 2310036I02Rik	TRUE
afm	1	0.931	-1.1	0.784837	1	0.80513	afamin (Afm).	ILMN_2678063	NM_145146.2	MGC118711; Alf; alpha-Alb	TRUE
afmid	1.3	0.133972	1	0.82257	1	0.756468	arylformamidase (Afmid).	ILMN_2597013	NM_027827.2	formylase; Ammd; Kf; 9030621K19Rik	TRUE
afmid	1.1	0.268625	1	0.604066	1	0.829604	arylformamidase (Afmid).	ILMN_2600443	NM_027827.2	formylase; Ammd; Kf; 9030621K19Rik	TRUE
afmid	1.1	0.301363	1	0.638563	1	0.816219	arylformamidase (Afmid).	ILMN_2626209	NM_027827.2	formylase; Ammd; Kf; 9030621K19Rik	TRUE
afmid	1.1	0.33	1	0.915683	1	0.693676	arylformamidase (Afmid).	ILMN_2702893	NM_027827.2	formylase; Ammd; Kf; 9030621K19Rik	TRUE
afmid	1.2	0.114	-1.1	0.32068	1	0.74478	arylformamidase (Afmid).	ILMN_2702894	NM_027827.2	formylase; Ammd; Kf; 9030621K19Rik	TRUE
afmid	1.1	0.290854	1	0.582943	1	0.68897	arylformamidase (Afmid).	ILMN_2742295	NM_027827.2	formylase; Ammd; Kf; 9030621K19Rik	TRUE
afmid	1.2	0.0544538	1	0.770877	-1.1	0.61474	arylformamidase (Afmid).	ILMN_2827607	NM_027827.2	formylase; Ammd; Kf; 9030621K19Rik	TRUE
aftph	-1.1	0.195588	1.2	0.00161517	1	0.84613	aftiphilin (Aftph).	ILMN_2818717	NM_181411.2	AU019184; AU018432; 9130023F12Rik; RP23-452C23.3	TRUE
agap1	1	0.631487	-1.2	0.0141078	1	0.865499	ArfGAP with GTPase domain, ankyrin repeat and PH domain 1 (Agap1), transcript variant 2.	ILMN_3086136	NM_001037136.1	Ggap1; R75364; mKIAA1099	TRUE
agbl1	-1.1	0.306296	1.1	0.130477	1.1	0.304072	ATP/GTP binding protein-like 1 (Agbl1).	ILMN_2782652	NM_172902.2	EG244071; D430020F16; Nna1-l1	TRUE
ager	-1.1	0.296569	1	0.800591	1	0.674858	advanced glycosylation end product-specific receptor (Ager).	ILMN_1224092	NM_007425.2	RAGE	TRUE
agfg1	-1.1	0.336	1.1	0.169714	-1.1	0.492275	ArfGAP with FG repeats 1 (Agfg1).	ILMN_1231146	NM_010472.2	C130049H11Rik; Rip; RAB; AU045498; D730048C23Rik; C85612	TRUE
agfg1	-1.1	0.44014	-1.1	0.493973	1	0.794635	ArfGAP with FG repeats 1 (Agfg1).	ILMN_2606072	NM_010472.2	C130049H11Rik; Rip; RAB; AU045498; D730048C23Rik; C85612	TRUE
agfg2	1	0.78	1	0.998359	1.1	0.46291	ArfGAP with FG repeats 2 (Agfg2), transcript variant 1.	ILMN_1215544	NM_145566.1	RABR; MGC7148; A630095P14Rik; MGC61203	TRUE
agfg2	1.2	0.116	-1.2	0.0523084	1.1	0.570756	ArfGAP with FG repeats 2 (Agfg2), transcript variant 2.	ILMN_2612774	NM_178162.2	RABR; MGC7148; A630095P14Rik; MGC61203	TRUE
aggf1	1	0.878	1.1	0.347456	1	0.866299	angiogenic factor with G patch and FHA domains 1 (Aggf1).	ILMN_1249270	NM_025630.2	VG5Q; AW112072; 2310029P06Rik; 2010009L17Rik; Peg3	TRUE
aggf1	-1.1	0.33	1	0.79957	1.1	0.547257	angiogenic factor with G patch and FHA domains 1 (Aggf1).	ILMN_2603559	NM_025630.2	VG5Q; AW112072; 2310029P06Rik; 2010009L17Rik; Peg3	TRUE
aggf1	1	0.914879	1	0.436771	1	0.668917	angiogenic factor with G patch and FHA domains 1 (Aggf1).	ILMN_2660898	NM_025630.2	VG5Q; AW112072; 2310029P06Rik; 2010009L17Rik; Peg3	TRUE
aggf1	-1.3	0.0119231	1	0.970898	1	0.808476	angiogenic factor with G patch and FHA domains 1 (Aggf1).	ILMN_2858324	NM_025630.2	VG5Q; AW112072; 2310029P06Rik; 2010009L17Rik; Peg3	TRUE
agpat1	1.1	0.424	1.1	0.148148	1.1	0.410628	1-acylglycerol-3-phosphate O-acyltransferase 1 (lysophosphatidic acid acyltransferase, alpha) (Agpat1).	ILMN_2666445	NM_018862.2	1-AGP; 1-AGPAT; AW047140	TRUE
agpat2	1.2	0.111	-1.1	0.590064	-1.1	0.36026	1-acylglycerol-3-phosphate O-acyltransferase 2 (lysophosphatidic acid acyltransferase, beta) (Agpat2).	ILMN_1215901	NM_026212.1	LPAAB; BSCL1; AV000834; 2510002J07Rik; LPAAT-beta; BSCL	TRUE
agpat3	1	0.748	1	0.932516	1	0.766855	1-acylglycerol-3-phosphate O-acyltransferase 3 (Agpat3).	ILMN_1226540	NM_053014.3	AW493985; D10Jhu12e; AW061257	TRUE
agpat4	-1.1	0.333	1	0.927418	-1.1	0.263333	1-acylglycerol-3-phosphate O-acyltransferase 4 (lysophosphatidic acid acyltransferase, delta) (Agpat4).	ILMN_2960714	NM_026644.1	1500003P24Rik	TRUE
agpat6	1.1	0.536987	1	0.638366	1.1	0.394215	1-acylglycerol-3-phosphate O-acyltransferase 6 (lysophosphatidic acid acyltransferase, zeta) (Agpat6).	ILMN_1252335	NM_018743.3	AW545732; Tsarg7; AU041707	TRUE
agpat6	1	0.728169	1.1	0.255898	1.1	0.611605	1-acylglycerol-3-phosphate O-acyltransferase 6 (lysophosphatidic acid acyltransferase, zeta) (Agpat6).	ILMN_2918402	NM_018743.2	AW545732; AU041707; Tsarg7	TRUE
agpat9	-1.1	0.124	-1.1	0.432344	1	0.805162	1-acylglycerol-3-phosphate O-acyltransferase 9 (Agpat9), transcript variant 1.	ILMN_1241390	NM_172715.3	4933408F15	TRUE
agpat9	1	0.697073	1	0.753239	-1.1	0.321045	1-acylglycerol-3-phosphate O-acyltransferase 9 (Agpat9), transcript variant 1.	ILMN_2675268	NM_172715.3	4933408F15	TRUE
agps	-1.1	0.242803	1	0.992538	-1.1	0.335278	alkylglycerone phosphate synthase (Agps).	ILMN_2760514	NM_172666.2	9930035G10Rik; 5832437L22; ADHAPS; ADAP-S; ADPS; ALDHPSY; AW123847; ADAS	TRUE
agps	-1.1	0.305	1	0.5277	1	0.635998	alkylglycerone phosphate synthase (Agps).	ILMN_2944765	NM_172666.2	9930035G10Rik; 5832437L22; ADHAPS; ADAP-S; ADPS; ALDHPSY; AW123847; ADAS	TRUE
agrn	1	0.811178	1	0.97124	1.2	0.0883738	agrin (Agrn).	ILMN_2674367	NM_021604.2	Agrin	TRUE
agt	1.2	0.13	-1.2	0.177061	1	0.871703	angiotensinogen (serpin peptidase inhibitor, clade A, member 8) (Agt).	ILMN_1227398	NM_007428.3	Aogen; AI265500; Serpina8	TRUE
agtr1a	1.1	0.711673	-1.1	0.576372	1	0.940487	angiotensin II receptor, type 1a (Agtr1a).	ILMN_2972521	NM_177322.2	AT2R1A; Agtr-1a; AT2R1; Agtr1; AT1; AI551199; AT1a; MGC37610; Angtr-1a; AG2S; 1810074K20Rik	TRUE
agxt	1.3	0.0944	-1.1	0.390176	1	0.682918	alanine-glyoxylate aminotransferase (Agxt).	ILMN_2612117	NM_016702.2	Agt1; Agxt1	TRUE
agxt2	1.1	0.544	1.1	0.398296	1	0.835824	alanine-glyoxylate aminotransferase 2 (Agxt2), nuclear gene encoding mitochondrial protein.	ILMN_2791665	NM_001031851.1	AI663818; AI303810	TRUE
agxt2l1	1.2	0.0707613	1	0.923985	1	0.713249	alanine-glyoxylate aminotransferase 2-like 1 (Agxt2l1).	ILMN_1229990	NM_027907.2	1300019H02Rik; AI195447	TRUE
agxt2l1	1.1	0.268	1.1	0.282926	1	0.776561	alanine-glyoxylate aminotransferase 2-like 1 (Agxt2l1).	ILMN_2661820	NM_027907.1	1300019H02Rik; AI195447	TRUE
agxt2l2	1	0.756	1	0.696551	1	0.919177	alanine-glyoxylate aminotransferase 2-like 2 (Agxt2l2).	ILMN_1220417	NM_028398.2	2900006B13Rik; RP23-79E13.3	TRUE
agxt2l2	1	0.60395	1	0.915678	1	0.616087	alanine-glyoxylate aminotransferase 2-like 2 (Agxt2l2).	ILMN_1228943	NM_028398.2	2900006B13Rik; RP23-79E13.3	TRUE
agxt2l2	1	0.803	1.1	0.474019	1	0.789076	alanine-glyoxylate aminotransferase 2-like 2 (Agxt2l2).	ILMN_2679447	NM_028398.2	2900006B13Rik; RP23-79E13.3	TRUE
agxt2l2	1	0.872	1	0.671305	1	0.771777	alanine-glyoxylate aminotransferase 2-like 2 (Agxt2l2).	ILMN_2916008	NM_028398.1	2900006B13Rik; RP23-79E13.3	TRUE
ahcy	1.1	0.258077	1	0.747194	1	0.818755	S-adenosylhomocysteine hydrolase (Ahcy).	ILMN_2852533	NM_016661.2	AL024110; MGC118063; SAHH; CuBP; AA987153	TRUE
ahcyl1	1	0.6	-1.1	0.350561	1.1	0.50731	S-adenosylhomocysteine hydrolase-like 1 (Ahcyl1).	ILMN_1245795	NM_145542.3	Ahcy-rs3; 1110034F20Rik; AA409031; AA414901; DCAL; Irbit	TRUE
ahdc1	1	0.958	-1.1	0.412775	-1.1	0.492572	AT hook, DNA binding motif, containing 1 (Ahdc1).	ILMN_2689187	NM_146155.3	MGC29331; RP23-125F21.2; D030015G18Rik	TRUE
ahi1	1	0.863	1	0.499265	1.1	0.38365	Abelson helper integration site (Ahi1).	ILMN_2813712	NM_026203.1	D10Bwg0629e; 1700015F03Rik; Ahi-1	TRUE
ahnak	1	0.854	1.1	0.453782	1.2	0.143685	AHNAK nucleoprotein (desmoyokin) (Ahnak), transcript variant 3.	ILMN_1258578	NM_001039959.1	2310047C17Rik; AA589382; AV091586; 1110004P15Rik; DY6	TRUE
ahnak	1	0.862	-1.2	0.231858	1	0.894059	AHNAK nucleoprotein (desmoyokin) (Ahnak), transcript variant 1.	ILMN_3079919	NM_009643.1	2310047C17Rik; AA589382; AV091586; DY6; 1110004P15Rik	TRUE
ahsa1	1.1	0.562	-1.2	0.12288	-1.1	0.182947	AHA1, activator of heat shock protein ATPase homolog 1 (yeast) (Ahsa1).	ILMN_2675072	NM_146036.1	MGC36589; p38; MGC36618; BC023857	TRUE
ahsa2	1	0.7178	1.1	0.26118	1	0.893426	AHA1, activator of heat shock protein ATPase homolog 2 (yeast) (Ahsa2).	ILMN_2746000	NM_172391.3	RP23-188K3.2; 1110064P04Rik; AI450991; FLJ36626	TRUE
ahsg	1.1	0.431312	-1.3	0.041402	-1.1	0.269851	alpha-2-HS-glycoprotein (Ahsg).	ILMN_2764036	NM_013465.1	fetuin-A	TRUE
ahsg	-1.1	0.574	-1.2	0.108043	-1.3	0.0733948	alpha-2-HS-glycoprotein (Ahsg).	ILMN_2993745	NM_013465.1	fetuin-A	TRUE
ai132487	1.2	0.26	-1.3	0.201936	-1.1	0.602366	expressed sequence AI132487 (AI132487).	ILMN_2681001	NM_001012310.1	HDMCP; AI876593; MGC107675	TRUE
ai314976	-1.1	0.578	1.1	0.209683	1	0.867719	expressed sequence AI314976 (AI314976).	ILMN_2942000	NM_207219.2	AW558560	TRUE
ai316807	1.1	0.0771	1	0.754415	1	0.952722	expressed sequence AI316807 (AI316807).	ILMN_3160963	NM_001012667.1	BG694986; EST-c39	TRUE
ai317395	1	0.823	-1.1	0.38576	1.1	0.55467	expressed sequence AI317395 (AI317395).	ILMN_2987599	NM_144821.2	MGC25869; AI482555	TRUE
ai413582	1	0.743	1	0.421104	1	0.902919	expressed sequence AI413582 (AI413582).	ILMN_2857595	NM_001002895.2	MGC41609; AI854251	TRUE
ai450540	-1.1	0.412	1.1	0.237131	1	0.868107	expressed sequence AI450540 (AI450540).	ILMN_2704690	NM_145505.2	mKIAA1600	TRUE
ai451557	-1.1	0.375	1.2	0.0178222	1	0.971505	expressed sequence AI451557 (AI451557).	ILMN_3161790	NM_001033207.2		TRUE
ai451617	1.1	0.51	1	0.519563	1	0.830095	expressed sequence AI451617 (AI451617).	ILMN_2695412	NM_199146.1		TRUE
ai467606	1	0.879	1	0.430071	1	0.864045	expressed sequence AI467606 (AI467606).	ILMN_1213645	NM_178901.3		TRUE
ai480653	1	0.996	1.1	0.348105	1.1	0.528342	expressed sequence AI480653 (AI480653).	ILMN_2704927	NM_198626.1	MGC19367	TRUE
ai597479	1	0.981	1	0.940829	1	0.921579	expressed sequence AI597479 (AI597479).	ILMN_2970241	NM_133818.1		TRUE
ai661453	1	0.820664	1	0.871791	1	0.796273	expressed sequence AI661453 (AI661453).	ILMN_2830520	NM_145489.1		TRUE
ai662250	1	0.726	-1.1	0.366294	-1.1	0.331349	expressed sequence AI662250 (AI662250).	ILMN_2799596	NM_178926.2	Vmac	TRUE
ai747699	1	0.742864	1.1	0.21216	1	0.9729	expressed sequence AI747699 (AI747699).	ILMN_2793739	NM_001013770.2		TRUE
ai837181	1	0.973	1.1	0.164241	-1.1	0.362018	expressed sequence AI837181 (AI837181).	ILMN_2847950	NM_134149.1	N28173; Bles03	TRUE
ai842396	1.1	0.45429	1	0.761471	1.1	0.452345	expressed sequence AI842396 (AI842396).	ILMN_2650902	NM_213729.1	Inca1	TRUE
ai846148	-1.1	0.435123	1.1	0.604644	1	0.945762	expressed sequence AI846148 (AI846148).	ILMN_3162431	NM_001033139.2	1700105P06Rik	TRUE
ai847670	1	0.796	1.1	0.376308	1	0.630842	expressed sequence AI847670 (AI847670).	ILMN_2893321	NM_177869.3	4631428I10	TRUE
ai894139	1	0.720735	1	0.433322	1.1	0.501544	expressed sequence AI894139 (AI894139).	ILMN_2957944	NM_178898.2		TRUE
ai987692	1	0.731374	1	0.346316	1	0.883286	expressed sequence AI987692 (AI987692).	ILMN_3040543	NM_177912.2	MGC130607; 9130023H10	TRUE
ai987944	1	0.871703	1	0.62102	1	0.95539		ILMN_2673099	NM_183167.1		TRUE
aif1	-1.1	0.163057	-1.2	0.00284894	-1.3	0.0130308	allograft inflammatory factor 1 (Aif1).	ILMN_1212938	NM_019467.2	G1; AIF-1; D17H6S50E; AI607846; Iba1	TRUE
aif1	-1.2	0.0513	-1.1	0.290037	-1.2	0.0323141	allograft inflammatory factor 1 (Aif1).	ILMN_2804487	NM_019467.2	G1; AIF-1; D17H6S50E; AI607846; Iba1	TRUE
aifm1	1.1	0.413	1	0.878893	1	0.873456	apoptosis-inducing factor, mitochondrion-associated 1 (Aifm1), nuclear gene encoding mitochondrial protein.	ILMN_2881263	NM_012019.2	Hq; AIFsh2; mAIF; Pdcd8; MGC5706; AIF	TRUE
aifm1	1.1	0.575	1.1	0.32562	1	0.984909	apoptosis-inducing factor, mitochondrion-associated 1 (Aifm1), nuclear gene encoding mitochondrial protein.	ILMN_2881272	NM_012019.2	Hq; AIFsh2; mAIF; Pdcd8; MGC5706; AIF	TRUE
aifm2	1.1	0.405195	1	0.45954	1	0.921389	apoptosis-inducing factor, mitochondrion-associated 2 (Aifm2), nuclear gene encoding mitochondrial protein, transcript variant 3.	ILMN_1216842	NM_001039194.2	PRG3; Amid; D730001I10Rik; 5430437E11Rik	TRUE
aifm2	1.1	0.54	-1.1	0.283735	1	0.876678	apoptosis-inducing factor, mitochondrion-associated 2 (Aifm2), nuclear gene encoding mitochondrial protein, transcript variant 1.	ILMN_1259418	NM_153779.1	PRG3; Amid; D730001I10Rik; 5430437E11Rik	TRUE
aifm2	1.1	0.427	1.1	0.316212	1	0.765228	apoptosis-inducing factor, mitochondrion-associated 2 (Aifm2), nuclear gene encoding mitochondrial protein, transcript variant 3.	ILMN_2633802	NM_001039194.2	PRG3; Amid; D730001I10Rik; 5430437E11Rik	TRUE
aifm2	-1.1	0.413	1.1	0.303194	1	0.808319	apoptosis-inducing factor, mitochondrion-associated 2 (Aifm2), nuclear gene encoding mitochondrial protein, transcript variant 2.	ILMN_3130133	NM_178058.3	PRG3; Amid; D730001I10Rik; 5430437E11Rik	TRUE
aifm3	1	0.855	1.1	0.147442	1.1	0.543875	apoptosis-inducing factor, mitochondrion-associated 3 (Aifm3), nuclear gene encoding mitochondrial protein.	ILMN_2947901	NM_175178.3	AI840249; Aifl; 2810401C16Rik	TRUE
aig1	1	0.602	1	0.609772	1	0.995578	androgen-induced 1 (Aig1).	ILMN_1227386	NM_025446.1	1500031O19Rik; CGI-103; AV064870; AW413422	TRUE
aim1	1.1	0.424	1	0.81136	1.1	0.292116		ILMN_2590917	NM_172393.1		TRUE
aim2	1	0.667007	1	0.473926	1.2	0.122977	absent in melanoma 2 (Aim2).	ILMN_3009792	NM_001013779.1	Gm1313	TRUE
aip	1	0.908921	1	0.590415	1.1	0.625848	aryl-hydrocarbon receptor-interacting protein (Aip).	ILMN_2777655	NM_016666.2	D19Bwg1412e; Ara9; Xap2; AA408703; AW476050; Fkbp16	TRUE
ak1	1	0.745352	1	0.432013	1	0.599706	adenylate kinase 1 (Ak1).	ILMN_2667805	NM_021515.2	B430205N08Rik; Ak-1	TRUE
ak122525	1	0.823	1	0.514301	1.1	0.440936	cDNA sequence AK122525 (AK122525).	ILMN_2658914	NM_199028.1	mKIAA1553	TRUE
ak162044	1	0.862396	1	0.94085	1	0.774677	cDNA sequence AK162044 (AK162044).	ILMN_1257725	NM_177597.2	9630025C22	TRUE
ak2	1.2	0.0434	-1.3	0.0503022	1.1	0.35783	adenylate kinase 2 (Ak2), transcript variant 2.	ILMN_1235909	NM_016895.3	D4Ertd220e; Ak-2	TRUE
ak2	1.2	0.0593152	-1.1	0.167529	1.1	0.547119	adenylate kinase 2 (Ak2), transcript variant 1.	ILMN_2641360	NM_001033966.3	D4Ertd220e; Ak-2	TRUE
ak2	1.3	0.00908115	1	0.7729	1.1	0.619146	adenylate kinase 2 (Ak2), transcript variant 2.	ILMN_2660663	NM_016895.3	D4Ertd220e; Ak-2	TRUE
ak3	1	0.90323	-1.2	0.158564	-1.2	0.25345	adenylate kinase 3 (Ak3), nuclear gene encoding mitochondrial protein.	ILMN_1244147	NM_021299.1	AK-3; AI506714; AA407498; Akl3l; Ak3l1; Ak3l; 1700018L02Rik	TRUE
ak3	1	0.783	-1.1	0.468039	-1.1	0.136274	adenylate kinase 3 (Ak3), nuclear gene encoding mitochondrial protein.	ILMN_2791121	NM_021299.1	AK-3; AI506714; AA407498; Akl3l; Ak3l1; Ak3l; 1700018L02Rik	TRUE
ak3l1	1	0.748848	1	0.618641	1.1	0.530097	adenylate kinase 3-like 1 (Ak3l1), nuclear gene encoding mitochondrial protein.	ILMN_1256564	NM_009647.4	Ak-3; Ak-4; Ak3; D4Ertd274e; Ak4	TRUE
akap1	1.2	0.166	-1.1	0.320724	1	0.856626	A kinase (PRKA) anchor protein 1 (Akap1), nuclear gene encoding mitochondrial protein, transcript variant 2.	ILMN_1219231	NM_001042541.1	C76494; AKAP121; C81186; Akap; AKAP84; S-AKAP84	TRUE
akap1	1	0.758439	1.1	0.322223	1	0.884308	A kinase (PRKA) anchor protein 1 (Akap1), nuclear gene encoding mitochondrial protein, transcript variant 2.	ILMN_2775655	NM_001042541.1	C76494; AKAP121; C81186; Akap; AKAP84; S-AKAP84	TRUE
akap1	1	0.616	1	0.564155	-1.1	0.227222	A kinase (PRKA) anchor protein 1 (Akap1), nuclear gene encoding mitochondrial protein, transcript variant 2.	ILMN_3146196	NM_001042541.1	C76494; AKAP121; C81186; Akap; AKAP84; S-AKAP84	TRUE
akap10	1	0.991	1.1	0.216818	1	0.784175	A kinase (PRKA) anchor protein 10 (Akap10), nuclear gene encoding mitochondrial protein.	ILMN_1220276	NM_019921.2	D-AKAP2; B130049N18Rik; 1500031L16Rik	TRUE
akap12	-1.3	0.0915	1.2	0.0524238	1.4	0.00660558	A kinase (PRKA) anchor protein (gravin) 12 (Akap12).	ILMN_2624622	NM_031185.2	Srcs5; Tsga12; AI317366; SSeCKS	TRUE
akap2	-1.1	0.452	1.1	0.136958	1	0.807217	A kinase (PRKA) anchor protein 2 (Akap2), transcript variant 3.	ILMN_2741238	NM_009649.2	AKAP-KL; AI649048; B230340M18Rik; AA959716	TRUE
akap2	1	0.915	1	0.814775	1.2	0.120043	A kinase (PRKA) anchor protein 2 (Akap2), transcript variant 3.	ILMN_3116504	NM_009649.2	AKAP-KL; AI649048; B230340M18Rik; AA959716	TRUE
akap7	1	0.981	-1.2	0.0453682	-1.2	0.147079	A kinase (PRKA) anchor protein 7 (Akap7).	ILMN_2944413	NM_018747.3	Akap18; 6430401D08; AKAP15; AI662165; BB170514	TRUE
akap8	1	0.848657	1	0.491562	-1.1	0.404953	A kinase (PRKA) anchor protein 8 (Akap8).	ILMN_2920008	NM_019774.2	AKAP95; AA673585; 1200016A02Rik; AU015639	TRUE
akap8l	1.2	0.0478	1	0.729531	1	0.689729	A kinase (PRKA) anchor protein 8-like (Akap8l).	ILMN_1242769	NM_017476.2	HAP95; Nakap95	TRUE
akap9	-1.1	0.206675	1	0.866614	-1.1	0.424028		ILMN_2627299	NM_194462.1		TRUE
akap9	-1.2	0.0734	-1.1	0.165791	-1.1	0.572736	A kinase (PRKA) anchor protein (yotiao) 9 (Akap9).	ILMN_2627300	NM_194462.2	AKAP450; AW545847; mKIAA0803; C79026; 5730481H23Rik	TRUE
akap9	-1.1	0.367104	1	0.633423	1	0.631161	A kinase (PRKA) anchor protein (yotiao) 9 (Akap9).	ILMN_2678495	NM_194462.2	AKAP450; AW545847; mKIAA0803; C79026; 5730481H23Rik	TRUE
akna	1.1	0.430513	1.1	0.246061	1	0.829654	AT-hook transcription factor (Akna).	ILMN_2787785	NM_001045514.1	mKIAA1968; AI597013; RP23-340H1.6; MGC116630	TRUE
akp2	1	0.800179	1	0.626657	1.1	0.533072	alkaline phosphatase 2, liver (Akp2).	ILMN_2661287	NM_007431.1	Akp-2; TNSALP; TNAP	TRUE
akr1a4	1.1	0.572	-1.3	0.000267854	-1.2	0.111135	aldo-keto reductase family 1, member A4 (aldehyde reductase) (Akr1a4).	ILMN_3068754	NM_021473.2	2610201A18Rik; Akr1a1	TRUE
akr1a4	1	0.782	-1.2	0.00822281	-1.1	0.372528	aldo-keto reductase family 1, member A4 (aldehyde reductase) (Akr1a4).	ILMN_3147135	NM_021473.2	2610201A18Rik; Akr1a1	TRUE
akr1b3	-1.1	0.345	1	0.857774	-1.1	0.502916	aldo-keto reductase family 1, member B3 (aldose reductase) (Akr1b3).	ILMN_2591917	NM_009658.2	Aldor1; Aldr1; Ahr-1; Akr1b1; ALR2; AR; Ahr1	TRUE
akr1b7	-1.2	0.00969	-1.1	0.261766	1.1	0.226259	aldo-keto reductase family 1, member B7 (Akr1b7).	ILMN_1238042	NM_009731.1	MGC107658; Avdp; MVDP	TRUE
akr1b8	-1.5	0.00213335	-1.3	0.0343725	-1.3	0.0200707	aldo-keto reductase family 1, member B8 (Akr1b8).	ILMN_1219188	NM_008012.1	Fgrp; Fgfrp; FR-1	TRUE
akr1c12	1	0.95375	-1.1	0.32411	1	0.822117	aldo-keto reductase family 1, member C12 (Akr1c12).	ILMN_1254015	NM_013777.2	AI266976; Akra	TRUE
akr1c14	1	0.706512	1.1	0.116607	1	0.821771	aldo-keto reductase family 1, member C14 (Akr1c14).	ILMN_2655871	NM_134072.1	9030611N15Rik; AW557061	TRUE
akr1c14	1	0.842287	1	0.508796	1.1	0.377915	aldo-keto reductase family 1, member C14 (Akr1c14).	ILMN_2921215	NM_134072.1	9030611N15Rik; AW557061	TRUE
akr1c19	1.1	0.495	-1.1	0.312807	1	0.674797	aldo-keto reductase family 1, member C19 (Akr1c19).	ILMN_3160292	NM_001013785.2	1810010N06Rik	TRUE
akr1c6	1	0.695567	1	0.886705	1	0.670466	aldo-keto reductase family 1, member C6 (Akr1c6).	ILMN_2619565	NM_030611.3	3alpha-HSD; Akr1c1; Hsd17b5	TRUE
akr1d1	1	0.785	1	0.889678	1	0.90868	aldo-keto reductase family 1, member D1 (Akr1d1).	ILMN_2752782	NM_145364.1	MGC25814	TRUE
akr1e1	-1.1	0.305802	1	0.57506	1	0.711448	aldo-keto reductase family 1, member E1 (Akr1e1).	ILMN_2602837	NM_018859.2	1810061I10Rik	TRUE
akr7a5	1.1	0.247509	-1.3	0.035932	1	0.674052	aldo-keto reductase family 7, member A5 (aflatoxin aldehyde reductase) (Akr7a5).	ILMN_1256518	NM_025337.2	Afar1; 0610025K21Rik; Afar	TRUE
akr7a5	1.2	0.190036	-1.1	0.139465	1	0.773141	aldo-keto reductase family 7, member A5 (aflatoxin aldehyde reductase) (Akr7a5).	ILMN_2625991	NM_025337.2	Afar1; 0610025K21Rik; Afar	TRUE
akr7a5	1.3	0.0183319	-1.1	0.326951	1	0.770206	aldo-keto reductase family 7, member A5 (aflatoxin aldehyde reductase) (Akr7a5).	ILMN_2908045	NM_025337.2	Afar1; 0610025K21Rik; Afar	TRUE
akt1	-1.1	0.489117	1.1	0.198212	1	0.770189	thymoma viral proto-oncogene 1 (Akt1).	ILMN_1213935	NM_009652.2	PKBalpha; Akt; PKB; PKB/Akt	TRUE
akt1s1	1.1	0.317	-1.1	0.360815	-1.1	0.586359	AKT1 substrate 1 (proline-rich) (Akt1s1).	ILMN_1214358	NM_026270.3	Lobel; PRAS40; AI227026; Lobe; 1110012J22Rik	TRUE
akt3	-1.1	0.282921	1	0.594493	1	0.796897	thymoma viral proto-oncogene 3 (Akt3).	ILMN_1259290	NM_011785.2	AI851531; D930002M15Rik	TRUE
akt3	-1.1	0.194054	1.1	0.328439	1	0.940664	thymoma viral proto-oncogene 3 (Akt3).	ILMN_2904321	NM_011785.2	AI851531; D930002M15Rik	TRUE
alad	1.2	0.21	-1.1	0.329625	1	0.909021	aminolevulinate, delta-, dehydratase (Alad).	ILMN_2655015	NM_008525.3	Lv	TRUE
alas1	1.2	0.11036	1	0.900222	-1.4	0.0169582	aminolevulinic acid synthase 1 (Alas1).	ILMN_2664040	NM_020559.1	Alas-h; Alas-1; ALAS	TRUE
alas2	1	0.873	1.1	0.50284	1	0.971058		ILMN_2675874	NM_009653.1		TRUE
alb	1	0.984807	-1.1	0.891494	-1.1	0.765673	albumin (Alb).	ILMN_2651160	NM_009654.2	Alb-1; Alb1	TRUE
alcam	1	0.874267	-1.1	0.658134	1.1	0.40743	activated leukocyte cell adhesion molecule (Alcam).	ILMN_2606804	NM_009655.1	AI853494; MuSC; MGC27910; BEN; CD166; DM-GRASP; SC1	TRUE
aldh16a1	1.1	0.163	-1.1	0.375485	-1.1	0.527818	aldehyde dehydrogenase 16 family, member A1 (Aldh16a1).	ILMN_1245112	NM_145954.1	2410004H02Rik; AI452234; mFLJ00209; MGC19339; FLJ00209	TRUE
aldh18a1	-1.1	0.501	-1.2	0.321858	-1.1	0.660137	aldehyde dehydrogenase 18 family, member A1 (Aldh18a1), nuclear gene encoding mitochondrial protein, transcript variant 1.	ILMN_3123473	NM_019698.1	2810433K04Rik; Pycs; AI429789; MGC32233	TRUE
aldh1a1	1	0.926923	-1.2	0.340343	-1.4	0.00435723	aldehyde dehydrogenase family 1, subfamily A1 (Aldh1a1).	ILMN_1222734	NM_013467.3	Raldh1; E1; Ahd2; Aldh1a2; Ahd-2; Aldh1	TRUE
aldh1a2	-1.1	0.493	1	0.87436	1.1	0.414368	aldehyde dehydrogenase family 1, subfamily A2 (Aldh1a2).	ILMN_2630749	NM_009022.2	Raldh1; AV116159; Raldh2; RALDH-2; Aldh1a7	TRUE
aldh1a7	1	0.950641	-1.1	0.295473	-1.1	0.36054	aldehyde dehydrogenase family 1, subfamily A7 (Aldh1a7).	ILMN_1218981	NM_011921.2	Aldh1a4; Aldhpb; AI987940; Aldh-pb; Ahd2-like	TRUE
aldh1b1	1.1	0.31	1	0.547437	1	0.920785	aldehyde dehydrogenase 1 family, member B1 (Aldh1b1), nuclear gene encoding mitochondrial protein.	ILMN_1257020	NM_028270.4	2700007F14Rik; MGC101971	TRUE
aldh1l1	1	0.985843	1	0.754818	1.1	0.512212	aldehyde dehydrogenase 1 family, member L1 (Aldh1l1).	ILMN_3027287	NM_027406.1	Fthfd; 1810048F20Rik	TRUE
aldh1l1	1.2	0.159023	-1.2	0.30228	-1.1	0.378787	aldehyde dehydrogenase 1 family, member L1 (Aldh1l1).	ILMN_3100276	NM_027406.1	Fthfd; 1810048F20Rik	TRUE
aldh1l2	-1.1	0.422078	1.1	0.379534	1	0.683531	aldehyde dehydrogenase 1 family, member L2 (Aldh1l2).	ILMN_2757008	NM_153543.1	D330038I09Rik; MGC19039	FALSE
aldh1l2	-1.1	0.481786	-1.1	0.144943	-1.1	0.255373	aldehyde dehydrogenase 1 family, member L2 (Aldh1l2).	ILMN_2898319	NM_153543.1	D330038I09Rik; MGC19039	TRUE
aldh2	1.1	0.296	-1.2	0.193819	-1.2	0.0486912	aldehyde dehydrogenase 2, mitochondrial (Aldh2), nuclear gene encoding mitochondrial protein.	ILMN_2733179	NM_009656.3	Ahd5; Ahd-5	TRUE
aldh3a1	1	0.606	1.2	0.150035	1.7	1.35934e-05	aldehyde dehydrogenase family 3, subfamily A1 (Aldh3a1).	ILMN_1253178	NM_007436.1	Ahd-4; Aldh3; Ahd4; Aldh	TRUE
aldh3a2	1	0.761078	1	0.849601	-1.1	0.173767	aldehyde dehydrogenase family 3, subfamily A2 (Aldh3a2).	ILMN_2925350	NM_007437.2	Ahd3-r; Ahd-3; Ahd-3r; Ahd3; Aldh4; Aldh4-r; AI194803	TRUE
aldh3b1	1	0.747266	1	0.765286	1	0.770783	aldehyde dehydrogenase 3 family, member B1 (Aldh3b1).	ILMN_2645793	NM_026316.2	ALDH7; ALDH4; 1700001N19Rik	TRUE
aldh3b1	1	0.932759	1	0.928561	-1.1	0.537898	aldehyde dehydrogenase 3 family, member B1 (Aldh3b1).	ILMN_2953513	NM_026316.2	ALDH7; ALDH4; 1700001N19Rik	TRUE
aldh3b1	1	0.902545	1	0.797869	1	0.877798	aldehyde dehydrogenase 3 family, member B1 (Aldh3b1).	ILMN_2953515	NM_026316.2	ALDH7; ALDH4; 1700001N19Rik	TRUE
aldh4a1	1.1	0.365384	-1.2	0.268461	1	0.953943	aldehyde dehydrogenase 4 family, member A1 (Aldh4a1), nuclear gene encoding mitochondrial protein.	ILMN_2874554	NM_175438.3	Aldh5a1; Ssdh1; P5CD; ALDH4; E330022C09; P5CDH; P5CDhL; A930035F14Rik; Ahd-1; P5CDhS; Ahd1	TRUE
aldh5a1	1.1	0.168	-1.1	0.22286	-1.1	0.596783	aldhehyde dehydrogenase family 5, subfamily A1 (Aldh5a1).	ILMN_2664660	NM_172532.2	Ssdh1; 6330403E24Rik; D630032B01Rik; Ahd-1; Ahd1	TRUE
aldh6a1	1	0.981706	-1.1	0.639927	-1.2	0.18662	aldehyde dehydrogenase family 6, subfamily A1 (Aldh6a1), nuclear gene encoding mitochondrial protein.	ILMN_1258158	NM_134042.2	MGC37325; AI314632; 1110038I05Rik	TRUE
aldh8a1	1.1	0.531965	1	0.659135	1	0.748775	aldehyde dehydrogenase 8 family, member A1 (Aldh8a1).	ILMN_2771641	NM_178713.4	Raldh4	TRUE
aldh8a1	1.2	0.0636	-1.1	0.375796	-1.1	0.637819	aldehyde dehydrogenase 8 family, member A1 (Aldh8a1).	ILMN_2775723	NM_178713.4	Raldh4	TRUE
aldoa	1	0.840152	1	0.790931	1	0.686894	aldolase A, fructose-bisphosphate (Aldoa).	ILMN_2599130	NM_007438.3	Aldo-1; MGC107164; Aldo1	TRUE
aldob	1	0.953	-1.2	0.511337	-1.2	0.0913218	aldolase B, fructose-bisphosphate (Aldob).	ILMN_1224012	NM_144903.2	BC016435; Aldo2; Aldo-2; MGC36398	TRUE
aldob	1	0.815	-1.1	0.541687	-1.2	0.088343	aldolase B, fructose-bisphosphate (Aldob).	ILMN_2840533	NM_144903.2	BC016435; Aldo2; Aldo-2; MGC36398	TRUE
aldoc	1	0.909	1	0.357674	-1.1	0.405227	aldolase C, fructose-bisphosphate (Aldoc).	ILMN_3160137	NM_009657.3	AI847350; AU040929; Scrg2; Aldo3	TRUE
alg1	1.1	0.329379	1	0.589924	1	0.727848	asparagine-linked glycosylation 1 homolog (yeast, beta-1,4-mannosyltransferase) (Alg1).	ILMN_3000759	NM_145362.1	MGC18946; HMT1; HMAT1	TRUE
alg10b	-1.1	0.367	1.1	0.321932	1	0.939395	asparagine-linked glycosylation 10 homolog B (yeast, alpha-1,2-glucosyltransferase) (Alg10b).	ILMN_2817021	NM_001033441.1	AA469671; Gm917; AU045404; C85569; AW123895	TRUE
alg11	-1.1	0.446	1	0.760691	1	0.75285	asparagine-linked glycosylation 11 homolog (yeast, alpha-1,2-mannosyltransferase) (Alg11).	ILMN_1224712	NM_183142.3	AI849156; AW492253; B230397C21	TRUE
alg11	1	0.789394	1.1	0.0158567	1	0.929407	asparagine-linked glycosylation 11 homolog (yeast, alpha-1,2-mannosyltransferase) (Alg11).	ILMN_2827701	NM_183142.1	AI849156; AW492253; B230397C21	TRUE
alg12	1.1	0.474	1.1	0.439807	1.1	0.573452	asparagine-linked glycosylation 12 homolog (yeast, alpha-1,6-mannosyltransferase) (Alg12).	ILMN_2680686	NM_145477.1	ECM39; MGC29374	FALSE
alg12	1	0.528	1.1	0.268219	-1.1	0.451328	asparagine-linked glycosylation 12 homolog (yeast, alpha-1,6-mannosyltransferase) (Alg12).	ILMN_2869182	NM_145477.1	ECM39; MGC29374	TRUE
alg14	1	0.928	-1.1	0.124466	1	0.749086	asparagine-linked glycosylation 14 homolog (yeast) (Alg14).	ILMN_2605575	NM_024178.2	AI854024; 5430428G01Rik	TRUE
alg2	1	0.598096	1	0.642911	1	0.892004	asparagine-linked glycosylation 2 homolog (yeast, alpha-1,3-mannosyltransferase) (Alg2).	ILMN_2803334	NM_019998.2	CDGIi; ALPG2; 1110018A23Rik; MNCb-5081; 1300013N08Rik	TRUE
alg3	1.1	0.405	1	0.620582	1	0.948111	asparagine-linked glycosylation 3 homolog (yeast, alpha-1,3-mannosyltransferase) (Alg3).	ILMN_1215893	NM_145939.1	D16Ertd36e; MGC36684	TRUE
alg3	1	0.966	1	0.534773	1.2	0.15128		ILMN_2744459			TRUE
alg3	1.1	0.0681	1.1	0.371162	-1.1	0.558716	asparagine-linked glycosylation 3 homolog (yeast, alpha-1,3-mannosyltransferase) (Alg3).	ILMN_2910106	NM_145939.1	D16Ertd36e; MGC36684	TRUE
alg5	1.1	0.245	-1.1	0.0595951	1	0.891151	asparagine-linked glycosylation 5 homolog (yeast, dolichyl-phosphate beta-glucosyltransferase) (Alg5).	ILMN_1215967	NM_025442.3	AW545564; AV170001; AV009521; 1500026A19Rik; 2600005J22Rik	TRUE
alg5	1	0.781	-1.2	0.0662471	1.1	0.595576	asparagine-linked glycosylation 5 homolog (yeast, dolichyl-phosphate beta-glucosyltransferase) (Alg5).	ILMN_1222503	NM_025442.3	AW545564; AV170001; AV009521; 1500026A19Rik; 2600005J22Rik	TRUE
alg5	1.1	0.444838	-1.2	0.0608074	-1.1	0.461787	asparagine-linked glycosylation 5 homolog (yeast, dolichyl-phosphate beta-glucosyltransferase) (Alg5).	ILMN_2660414	NM_025442.3	AW545564; AV170001; AV009521; 1500026A19Rik; 2600005J22Rik	TRUE
alg6	1	0.787686	1	0.527036	1.1	0.279386	asparagine-linked glycosylation 6 homolog (yeast, alpha-1,3,-glucosyltransferase) (Alg6).	ILMN_3040759	NM_001081264.1	E230028F23Rik	TRUE
alg8	1	0.596383	1	0.990258	1	0.844411	asparagine-linked glycosylation 8 homolog (yeast, alpha-1,3-glucosyltransferase) (Alg8).	ILMN_1218327	NM_199035.1	Gm1089; AI447372; MGC74399	TRUE
alg8	-1.1	0.292974	1	0.897755	1	0.984282	asparagine-linked glycosylation 8 homolog (yeast, alpha-1,3-glucosyltransferase) (Alg8).	ILMN_1237963	NM_199035.1	Gm1089; AI447372; MGC74399	TRUE
alg8	1	0.753518	1	0.478175	1	0.678972	asparagine-linked glycosylation 8 homolog (yeast, alpha-1,3-glucosyltransferase) (Alg8).	ILMN_2765304	NM_199035.1	Gm1089; AI447372; MGC74399	TRUE
alg8	-1.1	0.348	1	0.522425	1	0.768107	asparagine-linked glycosylation 8 homolog (yeast, alpha-1,3-glucosyltransferase) (Alg8).	ILMN_2833587	NM_199035.1	Gm1089; AI447372; MGC74399	FALSE
alg9	1.1	0.139462	1	0.74653	1	0.735673	asparagine-linked glycosylation 9 homolog (yeast, alpha 1,2 mannosyltransferase) (Alg9).	ILMN_2609495	NM_133981.1	AI747665; Dibd1; 8230402H15Rik; B430313H07Rik	TRUE
alg9	1	0.74	1.1	0.294673	1	0.836573	asparagine-linked glycosylation 9 homolog (yeast, alpha 1,2 mannosyltransferase) (Alg9).	ILMN_2687908	NM_133981.1	AI747665; Dibd1; 8230402H15Rik; B430313H07Rik	FALSE
alg9	1	0.592	1.1	0.0657831	1	0.79907	asparagine-linked glycosylation 9 homolog (yeast, alpha 1,2 mannosyltransferase) (Alg9).	ILMN_2892292	NM_133981.1	AI747665; Dibd1; 8230402H15Rik; B430313H07Rik	TRUE
alkbh2	1.1	0.452	1.1	0.31083	1	0.73246	alkB, alkylation repair homolog 2 (E. coli) (Alkbh2).	ILMN_2620365	NM_175016.2	Abh2; AU016977; mABH2; 9530023G02	TRUE
alkbh3	1.1	0.517	1.2	0.256099	-1.1	0.607735	alkB, alkylation repair homolog 3 (E. coli) (Alkbh3).	ILMN_2699294	NM_026944.1	mABH3; Abh3; 1700108H04Rik; 1810020C19Rik	TRUE
alkbh5	1	0.659475	1	0.711435	1	0.774997	alkB, alkylation repair homolog 5 (E. coli) (Alkbh5).	ILMN_1255259	NM_172943.3	E130207K11; Ofoxd; AW050020; Abh5	TRUE
alkbh7	1.1	0.0805355	1	0.832875	1.1	0.50048	alkB, alkylation repair homolog 7 (E. coli) (Alkbh7).	ILMN_1251766	NM_025538.2	2510008E23Rik; 2310045B01Rik; Spata11; Abh7	TRUE
alox12	-1.4	0.00862398	-1.1	0.168476	1	0.678186	arachidonate 12-lipoxygenase (Alox12).	ILMN_2613908	NM_007440.4	9930022G08Rik; Alox12p; P-12LO	TRUE
alox5ap	-1.2	0.0358	1	0.830737	-1.3	0.0277589	arachidonate 5-lipoxygenase activating protein (Alox5ap).	ILMN_2863837	NM_009663.1	Flap	TRUE
aloxe3	1	0.789	1.3	0.0297635	1.2	0.134962	arachidonate lipoxygenase 3 (Aloxe3).	ILMN_1248005	NM_011786.1	e-LOX-3; MGC143830; MGC143829	TRUE
als2	1	0.766342	1	0.725964	1.1	0.362877	amyotrophic lateral sclerosis 2 (juvenile) homolog (human) (Als2).	ILMN_2620053	NM_028717.3	MGC27807; mKIAA1563; 3222402C23Rik; Alsin; Als2cr6; 9430073A21Rik	TRUE
als2	1.1	0.522	1.1	0.189218	1	0.702748	amyotrophic lateral sclerosis 2 (juvenile) homolog (human) (Als2).	ILMN_2717470	NM_028717.3	MGC27807; mKIAA1563; 3222402C23Rik; Alsin; Als2cr6; 9430073A21Rik	TRUE
als2	1	0.702	1.1	0.342313	1	0.713259	amyotrophic lateral sclerosis 2 (juvenile) homolog (human) (Als2).	ILMN_2817883	NM_028717.2	MGC27807; mKIAA1563; 3222402C23Rik; Alsin; Als2cr6; 9430073A21Rik	TRUE
als2cl	1	0.793	1	0.815456	1.1	0.528293	ALS2 C-terminal like (Als2cl).	ILMN_1240592	NM_146228.3	BC022645; 79H19D; mRn.49018; D930044G19Rik; 79H19E	TRUE
als2cr13	1	0.675	1.1	0.282008	1	0.786376	amyotrophic lateral sclerosis 2 (juvenile) chromosome region, candidate 13 (human) (Als2cr13), transcript variant 1.	ILMN_3084791	NM_001037725.1	6330416D14Rik; 2810425F24Rik; MGC90831	TRUE
als2cr4	1	0.82	1.1	0.303906	1	0.995749	amyotrophic lateral sclerosis 2 (juvenile) chromosome region, candidate 4 (Als2cr4), transcript variant 2.	ILMN_3058640	NM_001037812.1	Gm972; AI853305	FALSE
als2cr4	-1.1	0.231	1.1	0.148375	1.1	0.289325	amyotrophic lateral sclerosis 2 (juvenile) chromosome region, candidate 4 (Als2cr4), transcript variant 1.	ILMN_3060966	NM_001033449.1	Gm972; AI853305	FALSE
als2cr4	1	0.737742	1	0.575622	1	0.671385	amyotrophic lateral sclerosis 2 (juvenile) chromosome region, candidate 4 (Als2cr4), transcript variant 2.	ILMN_3135801	NM_001037812.1	Gm972; AI853305	TRUE
alx3	1	0.707	1	0.86393	1	0.7583	aristaless 3 (Alx3).	ILMN_3128478	NM_007441.1		TRUE
ambp	1	0.858	-1.1	0.147691	-1.2	0.0920927	alpha 1 microglobulin/bikunin (Ambp).	ILMN_2904137	NM_007443.1	ASPI; Itil; UTI; Intin4; HI-30; AI194774	TRUE
ambra1	1	0.780269	1.1	0.211566	-1.1	0.433473	autophagy/beclin 1 regulator 1 (Ambra1), transcript variant 1.	ILMN_3124160	NM_172669.3	AV021921; RP23-273F8.1; AA474864; mKIAA1736; Ambra1; A130023A14; 2310079H06Rik	TRUE
amd2	1	0.574	1	0.829729	1	0.792365	S-adenosylmethionine decarboxylase 2 (Amd2).	ILMN_2992239	NM_007444.2	Amd1; Amd3	TRUE
amdhd2	1	0.86	1.1	0.274919	1.1	0.511396	amidohydrolase domain containing 2 (Amdhd2).	ILMN_2605556	NM_172935.4	5730457F11Rik	TRUE
amdhd2	1	0.758	1	0.957907	-1.1	0.395882	amidohydrolase domain containing 2 (Amdhd2).	ILMN_2831944	NM_172935.2	5730457F11Rik	TRUE
amfr	1.1	0.503031	-1.1	0.19122	-1.1	0.416453	autocrine motility factor receptor (Amfr).	ILMN_2722902	NM_011787.2	gp78	TRUE
amhr2	-1.1	0.45	1.1	0.394038	1	0.776426	anti-Mullerian hormone type 2 receptor (Amhr2).	ILMN_2684178	NM_144547.1	Misrii; MISIIR; MGC141312	TRUE
amigo1	1	0.762	1	0.745205	1	0.989069	adhesion molecule with Ig like domain 1 (Amigo1).	ILMN_1214975	NM_146137.2	RP23-89M15.6; ali2; A; Amigo; MGC25558	TRUE
amigo1	1	0.911	1.1	0.399813	1.1	0.563895	adhesion molecule with Ig like domain 1 (Amigo1).	ILMN_3135640	NM_001004293.1	RP23-89M15.6; ali2; A; Amigo; MGC25558	TRUE
amigo2	1	0.883792	-1.2	0.0558126	-1.3	0.0208562	adhesion molecule with Ig like domain 2 (Amigo2).	ILMN_2678355	NM_178114.3	AI415330; AW208913; Ali1	TRUE
amigo3	-1.1	0.446	1	0.870219	1.1	0.512839	adhesion molecule with Ig like domain 3 (Amigo3).	ILMN_2650266	NM_177275.4	E430002N15Rik; ali3; mKIAA1851	TRUE
ammecr1l	-1.1	0.142	1	0.666127	1	0.733957	AMME chromosomal region gene 1-like (Ammecr1l).	ILMN_1229706	NM_153515.3	MGC32132; AU040755; AU022236; AW111353; E230022H04Rik; 5430429D03Rik	TRUE
amn	1	0.885	1.1	0.14333	1	0.713804	amnionless (Amn).	ILMN_2675289	NM_033603.2	5033428N14Rik; AV002116	TRUE
amotl2	1.1	0.117	1	0.745367	1.2	0.155322	angiomotin-like 2 (Amotl2).	ILMN_2774049	NM_019764.2	MASCOT; Lccp; AW549739; mKIAA0989; C79691	TRUE
ampd1	-1.1	0.477	1.1	0.137011	1.1	0.541742	adenosine monophosphate deaminase 1 (isoform M) (Ampd1).	ILMN_1237871	NM_001033303.2	AI553520; Ampd-1	TRUE
ampd1	-1.1	0.17001	1.1	0.219332	1.1	0.621279	adenosine monophosphate deaminase 1 (isoform M) (Ampd1).	ILMN_2971142	NM_001033303.2	AI553520; Ampd-1	TRUE
amt	1	0.813	1	0.747164	1	0.858004	aminomethyltransferase (Amt).	ILMN_3160992	NM_001013814.1	EG434437; Amt	TRUE
amy1	-1.1	0.764	1	0.769357	-1.1	0.252262	amylase 1, salivary (Amy1).	ILMN_2626453	NM_007446.1	C030014B17Rik; Amy-1	TRUE
amy2	1	0.687	1	0.700921	1	0.884833	amylase 2, pancreatic (Amy2).	ILMN_2874291	NM_009669.1	Amy-2	TRUE
amz1	1	0.638817	1	0.679895	-1.1	0.579784	archaelysin family metallopeptidase 1 (Amz1).	ILMN_2756474	NM_173405.2	5330426I05; Amz1	TRUE
amz2	1.1	0.284	1	0.447612	1	0.986499	archaelysin family metallopeptidase 2 (Amz2).	ILMN_2464898	NM_025275.4	ESTM12; AA408420; Amz2	TRUE
anapc13	1.2	0.0656	-1.1	0.145942	1	0.749818	anaphase promoting complex subunit 13 (Anapc13).	ILMN_2796089	NM_181394.1	SWM1; 1810004D07Rik; APC13	TRUE
anapc2	1	0.701131	1	0.74626	1.1	0.568136	anaphase promoting complex subunit 2 (Anapc2).	ILMN_2901312	NM_175300.2	AL024279; mKIAA1406; 9230107K09Rik; APC2	TRUE
anapc4	1	0.952	1	0.691751	1	0.8325	anaphase promoting complex subunit 4 (Anapc4).	ILMN_2859778	NM_024213.1	APC4; D5Ertd249e; 2610306D21Rik	TRUE
anapc5	1	0.629	-1.1	0.150458	1.2	0.196459	anaphase-promoting complex subunit 5 (Anapc5), transcript variant 1.	ILMN_2648397	NM_021505.2	AA986414; AA536819; 2510006G12Rik; Anpc5; AA408751	FALSE
anapc5	1	0.789	-1.1	0.489556	1.1	0.490603	anaphase-promoting complex subunit 5 (Anapc5), transcript variant 1.	ILMN_2738536	NM_021505.2	AA986414; AA536819; 2510006G12Rik; Anpc5; AA408751	TRUE
anapc5	1	0.801	1	0.736961	1.1	0.358934	anaphase-promoting complex subunit 5 (Anapc5), transcript variant 1.	ILMN_3158200	NM_021505.2	AA986414; AA536819; 2510006G12Rik; Anpc5; AA408751	TRUE
anapc7	1	0.559878	-1.1	0.232915	-1.1	0.439947	anaphase promoting complex subunit 7 (Anapc7).	ILMN_2870688	NM_019805.2	APC7; AW545589	TRUE
ang	1.2	0.033714	-1.4	0.127012	1	0.75609	angiogenin, ribonuclease, RNase A family, 5 (Ang).	ILMN_2875251	NM_007447.2	AI385586; Ang; Rnase5; Rnase5a; Ang1	TRUE
ang2	1	0.958	1	0.57465	1.1	0.575772	angiogenin, ribonuclease A family, member 2 (Ang2).	ILMN_2776242	NM_007449.2	Angrp; Rnase5b	TRUE
angel1	1	0.803036	1.1	0.215005	1	0.70511	angel homolog 1 (Drosophila) (Angel1).	ILMN_2598438	NM_144524.1	1110030H02Rik; mKIAA0759; KIAA0759	TRUE
angel2	1.1	0.456018	1	0.582763	1	0.84695	angel homolog 2 (Drosophila) (Angel2).	ILMN_3160697	NM_021421.3	D1Ertd396e; D1Ertd654e; 2610307I21Rik; 5730410O10Rik; AI845692	TRUE
angpt2	-3.1	1.2e-05	1	0.996412	1.1	0.327988	angiopoietin 2 (Angpt2).	ILMN_1234487	NM_007426.3	Agpt2; Ang-2; Ang2	TRUE
angpt2	-1.2	0.0194	-1.1	0.394296	1	0.739082	angiopoietin 2 (Angpt2).	ILMN_2642165	NM_007426.3	Agpt2; Ang-2; Ang2	TRUE
angptl3	-1.1	0.342	-1.1	0.190432	1	0.727263	angiopoietin-like 3 (Angptl3).	ILMN_2708190	NM_013913.3	hypl	TRUE
angptl4	-1.3	0.035	1	0.661343	1.1	0.465041	angiopoietin-like 4 (Angptl4).	ILMN_2759365	NM_020581.1	HFARP; Bk89; PGARG; PGAR; pp1158; ARP4; Ng27; FIAF	TRUE
ank	1.1	0.139	1	0.7694	1	0.695704	progressive ankylosis (Ank).	ILMN_1232621	NM_020332.3	mKIAA1581; D15Ertd221e	TRUE
ank3	1	0.691	1.1	0.171504	1	0.984637	ankyrin 3, epithelial (Ank3), transcript variant 6.	ILMN_1227817	NM_170687.3	Ankyrin-3; AnkG; 2900054D09Rik; AI314020; Ank-3; MGC14049	TRUE
ankfy1	-1.1	0.401893	1.1	0.371523	1	0.995022	ankyrin repeat and FYVE domain containing 1 (Ankfy1).	ILMN_2771712	NM_009671.5	ZFYVE14; Ankhzn; mKIAA1255	TRUE
ankle2	1.1	0.54	1	0.59462	1.1	0.36578	ankyrin repeat and LEM domain containing 2 (Ankle2).	ILMN_2737158	NM_027922.1	AI661024; 1110001J12Rik	TRUE
ankle2	1	0.68085	1	0.758423	1.1	0.525446	ankyrin repeat and LEM domain containing 2 (Ankle2).	ILMN_2916686	NM_027922.1	AI661024; 1110001J12Rik	TRUE
ankmy2	1	0.762757	1	0.927797	1	0.969877		ILMN_2599514	NM_178910.1		FALSE
ankmy2	1	0.927881	1	0.844766	1	0.792683	ankyrin repeat and MYND domain containing 2 (Ankmy2), transcript variant 1.	ILMN_2663741	NM_146033.2	MGC18754; AI035571; ZMYND20	TRUE
ankrd1	1.1	0.412618	-1.1	0.429544	1	0.897802	ankyrin repeat domain 1 (cardiac muscle) (Ankrd1).	ILMN_2625451	NM_013468.3	Crap; CARP; Alrp	TRUE
ankrd1	1.1	0.325	-1.5	0.0253593	1.1	0.609496	ankyrin repeat domain 1 (cardiac muscle) (Ankrd1).	ILMN_2950286	NM_013468.2	Crap; CARP; Alrp	TRUE
ankrd10	-1.1	0.375388	1	0.940366	-1.1	0.683933	ankyrin repeat domain 10 (Ankrd10).	ILMN_2624749	NM_133971.1	4833425P12Rik; AW549277	TRUE
ankrd12	1	0.56675	1.1	0.113261	1.1	0.381073	ankyrin repeat domain 12 (Ankrd12).	ILMN_3072676	NM_001025572.1	2900001A12Rik; mKIAA0874; ANCO-2; AV347965; GAC-1; AI447928	TRUE
ankrd12	-1.1	0.169	1	0.700348	-1.1	0.297103	ankyrin repeat domain 12 (Ankrd12).	ILMN_3151492	NM_001025572.1	2900001A12Rik; mKIAA0874; ANCO-2; AV347965; GAC-1; AI447928	TRUE
ankrd13a	1	0.77	1	0.702783	-1.1	0.515038	ankyrin repeat domain 13a (Ankrd13a).	ILMN_2613696	NM_026718.2	1100001D10Rik; MGC118502; ANKRD13; AU046136	TRUE
ankrd17	1	0.546	1	0.400327	1.1	0.270766	ankyrin repeat domain 17 (Ankrd17), transcript variant 1.	ILMN_1221440	NM_030886.2	AU040470; Foe; Gtar; 4933425K22Rik; Mask; AA516750; mKIAA0697; A130069E23Rik; AA407558; A930008M01	TRUE
ankrd17	-1.1	0.384	1.1	0.521313	-1.1	0.543443	ankyrin repeat domain 17 (Ankrd17), transcript variant 2.	ILMN_2675464	NM_198010.2	AU040470; Foe; Gtar; 4933425K22Rik; Mask; AA516750; mKIAA0697; A130069E23Rik; AA407558; A930008M01	FALSE
ankrd17	1	0.516	1	0.454962	1.1	0.428536	ankyrin repeat domain 17 (Ankrd17), transcript variant 2.	ILMN_3126458	NM_198010.2	AU040470; Foe; Gtar; 4933425K22Rik; Mask; AA516750; mKIAA0697; A130069E23Rik; AA407558; A930008M01	TRUE
ankrd24	1	0.897	1	0.689779	1	0.932932	ankyrin repeat domain 24 (Ankrd24).	ILMN_1252105	NM_027480.2	D10Bur2e; 5730519E19Rik; 4631433D01Rik	TRUE
ankrd25	1	0.683	1	0.667434	1	0.807435	ankyrin repeat domain 25 (Ankrd25).	ILMN_1240266	NM_145611.3	BC010245; AI504612; MGC7734; MGC12143	TRUE
ankrd37	-1.1	0.527	-1.1	0.17827	1	0.622372	ankyrin repeat domain 37 (Ankrd37).	ILMN_2595857	NM_001039562.1		TRUE
ankrd40	1	0.649	1	0.950258	1	0.842247	ankyrin repeat domain 40 (Ankrd40), transcript variant 1.	ILMN_2681592	NM_027799.2	Gcap15; 5530600A18Rik; MGC29030; RP23-65I14.1; 1110011C06Rik	TRUE
ankrd40	1	0.923	1	0.592473	1	0.935178	ankyrin repeat domain 40 (Ankrd40), transcript variant 2.	ILMN_3035378	NM_146024.1	Gcap15; MGC29030; 5530600A18Rik; RP23-65I14.1; 1110011C06Rik	TRUE
ankrd40	1.1	0.455	1.1	0.194422	1	0.899887	ankyrin repeat domain 40 (Ankrd40), transcript variant 2.	ILMN_3109098	NM_146024.1	Gcap15; MGC29030; 5530600A18Rik; RP23-65I14.1; 1110011C06Rik	TRUE
ankrd46	1	0.921	1	0.66366	1	0.862767	ankyrin repeat domain 46 (Ankrd46).	ILMN_1222794	NM_175134.3	1110054N06Rik; AI987733; AI314978	TRUE
ankrd47	1	0.644	1	0.733241	1	0.90491	ankyrin repeat domain 47 (Ankrd47).	ILMN_2963483	NM_030697.1	0610013D04Rik; NG28; D17Ertd288e	TRUE
ankrd49	1	0.984	1	0.74324	-1.1	0.458409	ankyrin repeat domain 49 (Ankrd49).	ILMN_2592358	NM_019683.3	MGC25252; Gbif; AW060934	TRUE
ankrd50	1	0.894	1	0.974732	1	0.839355	ankrin repeat domain 50 (Ankrd50).	ILMN_3160568	NM_001033198.2	E430012K20Rik; KIAA1223; AI662170; mKIAA1223; mKIAA3019	TRUE
ankrd54	1	0.714	1.1	0.0416063	1	0.824632	ankyrin repeat domain 54 (Ankrd54).	ILMN_2600078	NM_144849.1	C730048E16Rik; EST475269; MGC25673; EST1068184	FALSE
ankrd54	1	0.933853	1	0.484527	1	0.880779	ankyrin repeat domain 54 (Ankrd54).	ILMN_2722184	NM_144849.1	C730048E16Rik; EST475269; MGC25673; EST1068184	TRUE
ankrd54	1.1	0.366953	1	0.955739	1	0.873011	ankyrin repeat domain 54 (Ankrd54).	ILMN_2872599	NM_144849.1	C730048E16Rik; EST475269; MGC25673; EST1068184	TRUE
ankrd56	-1.1	0.139	1	0.47192	1	0.805385	ankyrin repeat domain 56 (Ankrd56).	ILMN_2946760	NM_175270.2	5730467H21Rik	TRUE
ankrd7	-1.1	0.469	1	0.843054	1	0.669106	ankyrin repeat domain 7 (Ankrd7).	ILMN_2838382	NM_029202.1	4930532L20Rik; AV278427	TRUE
anks3	1	0.952315	1	0.970117	1	0.63397	ankyrin repeat and sterile alpha motif domain containing 3 (Anks3).	ILMN_2735877	NM_028301.2	C81345; 2700067D09Rik; mKIAA1977	TRUE
anks3	1	0.961972	1	0.570461	1	0.942882	ankyrin repeat and sterile alpha motif domain containing 3 (Anks3).	ILMN_2788154	NM_028301.1	C81345; 2700067D09Rik; mKIAA1977	FALSE
ankzf1	1.1	0.252	1	0.538362	1.1	0.494255	ankyrin repeat and zinc finger domain containing 1 (Ankzf1).	ILMN_1259463	NM_026187.4	1300008P06Rik; 2810025E10Rik; D1Ertd161e	TRUE
ankzf1	-1.1	0.291641	-1.1	0.249052	1	0.61152	ankyrin repeat and zinc finger domain containing 1 (Ankzf1).	ILMN_2703321	NM_026187.4	1300008P06Rik; 2810025E10Rik; D1Ertd161e	TRUE
anln	1	0.853444	1	0.895651	1.1	0.469566	anillin, actin binding protein (Anln).	ILMN_2595597	NM_028390.2	2900037I21Rik; Scraps; ANILLIN; C78101; 1110037A17Rik	TRUE
ano1	-1.1	0.349	1	0.614931	1	0.912699	anoctamin 1, calcium activated chloride channel (Ano1).	ILMN_2645341	NM_178642.4	AW559012; AU040576	TRUE
ano10	1.1	0.384	1	0.885795	1	0.831947	anoctamin 10 (Ano10).	ILMN_1223335	NM_133979.2	AI604832; MGC106272	TRUE
anp32a	1.1	0.226195	-1.1	0.556456	1.1	0.288054	acidic (leucine-rich) nuclear phosphoprotein 32 family, member A (Anp32a).	ILMN_1222637	NM_009672.2	pp32; W91701; PHAP1; I1PP2A; LANP; Anp32	TRUE
anp32a	1	0.873	1.1	0.219654	-1.1	0.519509	acidic (leucine-rich) nuclear phosphoprotein 32 family, member A (Anp32a).	ILMN_1230271	NM_009672.2	pp32; W91701; PHAP1; I1PP2A; LANP; Anp32	TRUE
anp32a	1.2	0.107067	-1.2	0.0714829	1.2	0.146278	acidic (leucine-rich) nuclear phosphoprotein 32 family, member A (Anp32a).	ILMN_2685507	NM_009672.2	pp32; W91701; PHAP1; I1PP2A; LANP; Anp32	TRUE
anp32e	-1.1	0.341371	-1.1	0.0668304	1	0.699775	acidic (leucine-rich) nuclear phosphoprotein 32 family, member E (Anp32e).	ILMN_2723788	NM_023210.3	AI326868; AI047746; MGC11640; LANP-L; CPD1; 2810018A15Rik; LANPL; mLANP-L	TRUE
anpep	1	0.73897	-1.1	0.172463	-1.2	0.0369688	alanyl (membrane) aminopeptidase (Anpep).	ILMN_2589651	NM_008486.1	Apn; Lap-1; Cd13; p150; Lap1	TRUE
antxr1	1	0.619	1	0.690841	1	0.935743	anthrax toxin receptor 1 (Antxr1).	ILMN_1226183	NM_054041.2	2310008J16Rik; Antrx1; 2810405N18Rik; Tem8	TRUE
antxr1	1	0.753	1	0.528071	1.1	0.413845	anthrax toxin receptor 1 (Antxr1).	ILMN_1229643	NM_054041.2	2310008J16Rik; Antrx1; 2810405N18Rik; Tem8	TRUE
anxa1	1	0.60988	1	0.584782	1	0.999565	annexin A1 (Anxa1).	ILMN_1259252	NM_010730.2	Lpc-1; C430014K04Rik; Anx-A1; Lpc1; Anx-1	TRUE
anxa11	1	0.995	1	0.995401	-1.3	0.0130998	annexin A11 (Anxa11).	ILMN_3107156	NM_013469.1	Anx11; A830099O17Rik	TRUE
anxa13	-1.1	0.513805	1	0.3989	1.1	0.469051	annexin A13 (Anxa13).	ILMN_1234773	NM_027211.1	AV055219; 1810034H17Rik	TRUE
anxa2	-1.2	0.247	-1.1	0.482755	1.1	0.477853	annexin A2 (Anxa2).	ILMN_2657175	NM_007585.3	AW215814; Cal1h	TRUE
anxa3	-1.2	0.0522	-1.3	0.148179	-1.1	0.627415	annexin A3 (Anxa3).	ILMN_1241171	NM_013470.1	Anx3	TRUE
anxa3	-1.2	0.180284	-1.2	0.201041	1	0.786849	annexin A3 (Anxa3).	ILMN_3135781	NM_013470.1	Anx3	TRUE
anxa4	-1.1	0.422	-1.2	0.020496	-1.2	0.0300945	annexin A4 (Anxa4).	ILMN_2935012	NM_013471.1	AW106930; AIV; Xanx-4; AI265406; Anx4	TRUE
anxa5	1	0.925505	-1.1	0.670152	1	0.646333	annexin A5 (Anxa5).	ILMN_2680142	NM_009673.1	Anx5; R74653	TRUE
anxa6	1.1	0.276	-1.1	0.505391	1.3	0.0467948	annexin A6 (Anxa6).	ILMN_2878060	NM_013472.2	Camb; Anx6; Cabm; AW107198; AnxVI	TRUE
anxa9	1	0.752	1.1	0.118083	1.1	0.404236	annexin A9 (Anxa9), transcript variant 2.	ILMN_2715226	NM_023628.2	2310069F17Rik; 1110003P15Rik	TRUE
aoah	1	0.625565	1.2	0.0241793	1.3	0.0188561	acyloxyacyl hydrolase (Aoah).	ILMN_2962737	NM_012054.2	MGC107583; 4930433E13Rik	TRUE
aoc2	1	0.930695	1.1	0.0619981	1.1	0.491155	amine oxidase, copper containing 2 (retina-specific) (Aoc2).	ILMN_1242109	NM_178932.1	RAO	TRUE
aoc2	1	0.882501	1	0.543948	1	0.676455	amine oxidase, copper containing 2 (retina-specific) (Aoc2).	ILMN_2694842	NM_178932.1	RAO	TRUE
aoc2	1	0.72	1.1	0.0270539	1	0.659071	amine oxidase, copper containing 2 (retina-specific) (Aoc2).	ILMN_2913069	NM_178932.1	RAO	TRUE
aof1	1	0.959	1.1	0.1756	1	0.602905	amine oxidase, flavin containing 1 (Aof1).	ILMN_2632778	NM_172262.1	4632428N09Rik; AI482520; MGC38211	TRUE
aof1	-1.1	0.466793	1	0.954461	1	0.646934	amine oxidase, flavin containing 1 (Aof1).	ILMN_3007898	NM_172262.1	4632428N09Rik; AI482520; MGC38211	TRUE
aof2	-1.1	0.570178	1	0.609999	1	0.711164	amine oxidase (flavin containing) domain 2 (Aof2).	ILMN_1254253	NM_133872.1	mKIAA0601; 1810043O07Rik; LSD1; D4Ertd478e; AA408884	TRUE
aox1	1	0.951	1	0.417494	1	0.878045	aldehyde oxidase 1 (Aox1).	ILMN_2679131	NM_009676.2	Ro; Ao; MGC13774; AI255253; Aox2; Moro; AI196512; Aox-1; Aox-2	TRUE
aox3	1.2	0.302521	1.1	0.186858	1	0.867744	aldehyde oxidase 3 (Aox3).	ILMN_2640097	NM_023617.2	Aoh2; Aoh1; 1200011D03Rik; AI326299	TRUE
ap1b1	1.1	0.698	-1.3	0.12804	1	0.660578		ILMN_1244906			TRUE
ap1g1	1.1	0.455247	-1.1	0.236407	1	0.800526	adaptor protein complex AP-1, gamma 1 subunit (Ap1g1).	ILMN_2745354	NM_009677.4	AU041323; D8Ertd374e; Adtg; AW551707; AA409002	TRUE
ap1g1	1	0.812	1.1	0.115101	-1.1	0.507854	adaptor protein complex AP-1, gamma 1 subunit (Ap1g1).	ILMN_3071104	NM_009677.3	AU041323; D8Ertd374e; Adtg; AW551707; AA409002	TRUE
ap1m1	1	0.997	1	0.95626	1	0.853558	adaptor-related protein complex AP-1, mu subunit 1 (Ap1m1).	ILMN_2984647	NM_007456.1	Adtm1A; AA408894; mu1A; [m]1A; Cltnm; AP47	TRUE
ap1s1	1.1	0.235655	-1.2	0.0473956	1.2	0.127278	adaptor protein complex AP-1, sigma 1 (Ap1s1).	ILMN_1215903	NM_007457.2	AP19	TRUE
ap1s1	1.1	0.202	-1.2	0.0748153	1.1	0.48342	adaptor protein complex AP-1, sigma 1 (Ap1s1).	ILMN_2634108	NM_007457.2	AP19	TRUE
ap1s1	1	0.816938	1	0.608025	1.1	0.226125	adaptor protein complex AP-1, sigma 1 (Ap1s1).	ILMN_2748777	NM_007457.2	AP19	FALSE
ap2a2	1.2	0.23	-1.1	0.480273	1	0.844185	adaptor protein complex AP-2, alpha 2 subunit (Ap2a2).	ILMN_1237891	NM_007459.2	AW146353; C78001; Adtab; AF006990; L25; 2410074K14Rik	TRUE
ap2b1	-1.1	0.414837	1	0.408943	-1.1	0.565613		ILMN_1252951	NM_027915.1		TRUE
ap2b1	1	0.652	1.1	0.158897	-1.1	0.595149	adaptor-related protein complex 2, beta 1 subunit (Ap2b1), transcript variant 1.	ILMN_1259631	NM_001035854.2	1300012O03Rik; AI788979	TRUE
ap2b1	1	0.924921	1.1	0.0870809	1	0.757954	adaptor-related protein complex 2, beta 1 subunit (Ap2b1), transcript variant 1.	ILMN_2711007	NM_001035854.2	1300012O03Rik; AI788979	TRUE
ap2b1	1	0.819083	1	0.908232	-1.1	0.396176	adaptor-related protein complex 2, beta 1 subunit (Ap2b1), transcript variant 1.	ILMN_3147944	NM_001035854.2	1300012O03Rik; AI788979	TRUE
ap2m1	1	0.935	-1.2	0.0391827	-1.2	0.057912	adaptor protein complex AP-2, mu1 (Ap2m1).	ILMN_1227300	NM_009679.2	MGC102136	TRUE
ap2s1	1.3	0.09	-1.2	0.103282	-1.1	0.611762	adaptor-related protein complex 2, sigma 1 subunit (Ap2s1).	ILMN_1212941	NM_198613.1	AI043088; MGC62945	TRUE
ap2s1	1.1	0.187	-1.2	0.180045	-1.1	0.225665	adaptor-related protein complex 2, sigma 1 subunit (Ap2s1).	ILMN_2762255	NM_198613.1	AI043088; MGC62945	TRUE
ap2s1	1	0.770268	1	0.585994	-1.1	0.427254	adaptor-related protein complex 2, sigma 1 subunit (Ap2s1).	ILMN_2911283	NM_198613.1	AI043088; MGC62945	TRUE
ap3b1	1	0.658	1	0.916978	1	0.990088	adaptor-related protein complex 3, beta 1 subunit (Ap3b1).	ILMN_1236150	NM_009680.2	C78395; AU015684; Hps2; beta3A; rim2; pearl; pe	TRUE
ap3b1	1	0.775	1	0.889114	1	0.842993	adaptor-related protein complex 3, beta 1 subunit (Ap3b1).	ILMN_2610861	NM_009680.2	C78395; AU015684; Hps2; beta3A; rim2; pearl; pe	TRUE
ap3d1	1.1	0.479	-1.1	0.521794	1	0.703705	adaptor-related protein complex 3, delta 1 subunit (Ap3d1).	ILMN_2953301	NM_007460.1	Ap3d; mh; mocha; Bolvr; mBLVR1; AA407035	TRUE
ap3m1	1	0.950936	1	0.664691	1	0.782516		ILMN_2454307			TRUE
ap3m2	1	0.756	1.1	0.237572	1	0.989349	adaptor-related protein complex 3, mu 2 subunit (Ap3m2).	ILMN_2912598	NM_029505.1	5830445E16Rik; AP-3B	TRUE
ap3s2	1	0.695	1	0.654203	1	0.804854	adaptor-related protein complex 3, sigma 2 subunit (Ap3s2).	ILMN_1244074	NM_009682.2	[s]3B	TRUE
ap3s2	1	0.734829	1.1	0.297326	1	0.978193	adaptor-related protein complex 3, sigma 2 subunit (Ap3s2).	ILMN_2922544	NM_009682.2	[s]3B	TRUE
ap4b1	1	0.811	1.2	0.0130084	1	0.808553	adaptor-related protein complex AP-4, beta 1 (Ap4b1).	ILMN_2757861	NM_026193.1	1810038H16Rik; AV004952; Ap4b4	TRUE
ap4m1	-1.1	0.419624	1	0.597633	1	0.922444	adaptor-related protein complex AP-4, mu 1 (Ap4m1).	ILMN_2599667	NM_021392.3	Ap4m4; 4930443L05Rik	TRUE
ap4m1	1	0.785	1	0.631651	1.1	0.576618	adaptor-related protein complex AP-4, mu 1 (Ap4m1).	ILMN_2692762	NM_021392.3	Ap4m4; 4930443L05Rik	TRUE
ap4m1	1	0.957	1	0.381589	1	0.776993	adaptor-related protein complex AP-4, mu 1 (Ap4m1).	ILMN_2856646	NM_021392.2	Ap4m4; 4930443L05Rik	FALSE
ap4s1	1	0.617	-1.2	0.0164371	-1.1	0.327812	adaptor-related protein complex AP-4, sigma 1 (Ap4s1).	ILMN_2805071	NM_021710.1	AI314282	TRUE
apaf1	-1.2	0.133	1	0.66883	1	0.75286	apoptotic peptidase activating factor 1 (Apaf1), transcript variant 1.	ILMN_1228561	NM_001042558.1	fog; 6230400I06Rik; Apaf-1; KIAA0413; Apaf1l; mKIAA0413	TRUE
apaf1	-1.2	0.226	1.2	0.0899628	1	0.796055	apoptotic peptidase activating factor 1 (Apaf1), transcript variant 1.	ILMN_3143577	NM_001042558.1	fog; 6230400I06Rik; Apaf-1; KIAA0413; Apaf1l; mKIAA0413	TRUE
apba3	1.1	0.246457	1	0.841108	1	0.981812	amyloid beta (A4) precursor protein-binding, family A, member 3 (Apba3).	ILMN_2660110	NM_018758.1	lin-10; AW208791; Mint-3; X11gamma; mint3	TRUE
apbb1ip	1	0.615	1.1	0.194898	1	0.654503		ILMN_2755666			TRUE
apbb1ip	1	0.845	1	0.414362	1	0.831944		ILMN_2755667			TRUE
apbb1ip	1	0.882071	1.1	0.249264	-1.1	0.527757	amyloid beta (A4) precursor protein-binding, family B, member 1 interacting protein (Apbb1ip).	ILMN_2755668	NM_019456.1	9930118P07Rik; Prp48	TRUE
apbb2	1.1	0.543528	1	0.929123	1.2	0.0863811	amyloid beta (A4) precursor protein-binding, family B, member 2 (Apbb2).	ILMN_2850450	NM_009686.1	Zfra; FE65L1; TR2L; 2310007D03Rik; Rirl1	TRUE
apbb3	1	0.847282	1.1	0.10251	1.1	0.40111	amyloid beta (A4) precursor protein-binding, family B, member 3 (Apbb3).	ILMN_1223271	NM_146085.1	Rirl2; MGC38710; Fe65l2; TR2S	TRUE
apc	1	0.53	-1.1	0.297498	1	0.870913		ILMN_2655204			TRUE
apcs	1.2	0.287	1	0.760699	-1.1	0.620999	serum amyloid P-component (Apcs).	ILMN_2896170	NM_011318.1	Sap	TRUE
apeh	1.2	0.067	-1.1	0.236611	1	0.743756	acylpeptide hydrolase (Apeh).	ILMN_1250816	NM_146226.1	MGC38101	TRUE
apex1	1	0.952474	1	0.624884	-1.1	0.469155	apurinic/apyrimidinic endonuclease 1 (Apex1).	ILMN_2918114	NM_009687.1	Ref-1; HAP1; APE; Apex	TRUE
aph1a	1	0.568	1	0.42287	1	0.83206	anterior pharynx defective 1a homolog (C. elegans) (Aph1a), transcript variant 1.	ILMN_1232821	NM_146104.2	MGC36389; MGC7221; 6530402N02Rik	TRUE
aph1b	1	0.785	1.1	0.231011	1	0.84209	anterior pharynx defective 1b homolog (C. elegans) (Aph1b).	ILMN_2588682	NM_177583.4	Aph1c; 2310057K14Rik	TRUE
apip	1	0.665	1.1	0.13735	1	0.843878	APAF1 interacting protein (Apip).	ILMN_1234781	NM_019735.3	APIP2; Mmrp19; CGI-29	TRUE
apip	1.1	0.374274	1	0.464197	1	0.946241	APAF1 interacting protein (Apip).	ILMN_1244908	NM_019735.3	APIP2; Mmrp19; CGI-29	TRUE
aplf	1	0.591723	1	0.73138	1	0.789802	aprataxin and PNKP like factor (Aplf).	ILMN_2630884	NM_024251.3	AI452191	TRUE
aplp2	1.1	0.422	1	0.943166	1.2	0.0825963	amyloid beta (A4) precursor-like protein 2 (Aplp2), transcript variant 3.	ILMN_1216689	NM_009691.2	AI790698	TRUE
apoa1	1	0.967	-1.3	0.0400167	-1.2	0.282513	apolipoprotein A-I (Apoa1).	ILMN_2623393	NM_009692.2	Sep-1; Brp-14; Lvtw-1; Sep-2; Sep2; Apoa-1; MGC102525; Ltw-1; Alp-1	TRUE
apoa1bp	1.2	0.102	-1.1	0.326862	1	0.629309	apolipoprotein A-I binding protein (Apoa1bp).	ILMN_2997923	NM_144897.1	AI-BP; ESTM37; Apoa1ip; AA087124; AIBP	TRUE
apoa2	-1.1	0.476	-1.1	0.45985	-1.2	0.207098	apolipoprotein A-II (Apoa2).	ILMN_1247156	NM_013474.1	ApoA-II; Alp-2; Apoa-2; Hdl-1; ApoAII	TRUE
apoa4	1.1	0.400936	-1.1	0.646482	-1.3	0.142835	apolipoprotein A-IV (Apoa4).	ILMN_2834123	NM_007468.2	Apoa-4	TRUE
apoa5	1.1	0.574	1	0.4883	1.1	0.644981	apolipoprotein A-V (Apoa5).	ILMN_2641301	NM_080434.3	1300007O05Rik; Apoav; RAP3	TRUE
apob48r	1	0.632	1.1	0.244762	1.1	0.220193	apolipoprotein B48 receptor (Apob48r).	ILMN_2639734	NM_138310.1	Apob-48r	TRUE
apob48r	-1.1	0.153893	1.1	0.0921814	1.3	0.0108773	apolipoprotein B48 receptor (Apob48r).	ILMN_2888834	NM_138310.1	Apob-48r	TRUE
apobec1	-1.3	0.117553	1	0.720166	-1.7	0.000187827	apolipoprotein B mRNA editing enzyme, catalytic polypeptide 1 (Apobec1), transcript variant 1.	ILMN_1257631	NM_031159.3	Cdar1	TRUE
apoc1	1.1	0.314	-1.1	0.537571	1	0.770678	apolipoprotein C-I (Apoc1).	ILMN_1228469	NM_007469.3		TRUE
apoc1	1	0.856097	-1.1	0.489495	-1.1	0.550541	apolipoprotein C-I (Apoc1).	ILMN_2599794	NM_007469.3		TRUE
apoc2	1.2	0.0616827	1	0.941802	-1.2	0.178923	apolipoprotein C-II (Apoc2).	ILMN_2647820	NM_009695.2	MGC117889	TRUE
apoc2	1.1	0.140901	1.1	0.271419	1	0.786657	apolipoprotein C-II (Apoc2).	ILMN_2880540	NM_009695.2	MGC117889	TRUE
apoc3	1.1	0.158	-1.2	0.196488	-1.1	0.31877	apolipoprotein C-III (Apoc3).	ILMN_2651539	NM_023114.3	Apoc	TRUE
apoc4	1.3	0.0423352	-1.1	0.603552	-1.1	0.217007	apolipoprotein C-IV (Apoc4).	ILMN_3009225	NM_007385.2	Acl	TRUE
apoe	1.1	0.43695	-1.2	0.11654	-1.1	0.314569	apolipoprotein E (Apoe).	ILMN_1216042	NM_009696.2	AI255918	TRUE
apof	1	0.88	-1.2	0.310853	-1.1	0.283416	apolipoprotein F (Apof).	ILMN_2644185	NM_133997.2	AI255964	TRUE
apoh	-1.1	0.775046	-1.1	0.622469	-1.1	0.550064	apolipoprotein H (Apoh).	ILMN_1243128	NM_013475.3	beta-2-GPI; B2GPI; beta2-GPI	TRUE
apol9b	1.1	0.337	1.2	0.0561513	1	0.968574	apolipoprotein L 9b (Apol9b).	ILMN_2622856	NM_173743.3		TRUE
apom	1.1	0.38	-1.1	0.316795	-1.1	0.176107	apolipoprotein M (Apom).	ILMN_2916782	NM_018816.1	G3a; NG20; 1190010O19Rik	TRUE
apon	1	0.88	-1.1	0.509194	1	0.793127	apolipoprotein N (Apon).	ILMN_1214548	NM_133996.3	D10Ucla2; AI195275; MGC37850	TRUE
app	1	0.84871	-1.1	0.185756	1	0.891464		ILMN_2597532	NM_007471.1		TRUE
appbp1	1	0.74	1	0.548006	1.1	0.388888	amyloid beta precursor protein binding protein 1 (Appbp1).	ILMN_2955356	NM_144931.1	59kDa; MGC36437; MGC36630; MGC29435	TRUE
appbp1	-1.1	0.442025	1	0.581197	-1.1	0.426922	amyloid beta precursor protein binding protein 1 (Appbp1).	ILMN_2955362	NM_144931.1	59kDa; MGC36437; MGC36630; MGC29435	FALSE
appbp2	-1.1	0.392642	-1.1	0.358952	1.1	0.572393		ILMN_2724868			TRUE
appl1	1	0.98	1	0.440249	1	0.837867	adaptor protein, phosphotyrosine interaction, PH domain and leucine zipper containing 1 (Appl1).	ILMN_1237942	NM_145221.2	AW209077; AI585782; DIP13; 7330406P05Rik; BB022931; C88264; 2900057D21Rik	TRUE
appl2	-1.3	0.0259526	1	0.691431	1	0.954098	adaptor protein, phosphotyrosine interaction, PH domain and leucine zipper containing 2 (Appl2).	ILMN_1219978	NM_145220.2	Dip3b	TRUE
aprin	-1.1	0.3	1	0.675403	1	0.888054	androgen-induced proliferation inhibitor (Aprin).	ILMN_1259798	NM_175310.5	AW212954; AS3; mKIAA0979; AI646570	TRUE
aprt	1.1	0.49	1	0.792278	1.1	0.276952		ILMN_2630946	NM_009698.1		TRUE
aqp1	-1.1	0.478	-3.1	0.000140125	-1.9	8.34803e-06	aquaporin 1 (Aqp1).	ILMN_2756486	NM_007472.2		TRUE
aqp1	1	0.799	-3	6.82038e-05	-2.3	9.24149e-08	aquaporin 1 (Aqp1).	ILMN_2980661	NM_007472.1		TRUE
aqp1	1	0.846	-2.3	0.000110171	-2.3	2.73077e-07	aquaporin 1 (Aqp1).	ILMN_2980663	NM_007472.1		TRUE
aqp11	1	0.7	-1.1	0.101565	-1.1	0.320322	aquaporin 11 (Aqp11).	ILMN_1225901	NM_175105.3	MGC144512; AI648923; MGC144511; 1700015P13Rik	TRUE
aqp3	-1.1	0.465683	1	0.884072	1	0.861184	aquaporin 3 (Aqp3).	ILMN_2991272	NM_016689.2	AQP-2	TRUE
aqp4	1	0.839	1	0.752432	1	0.977943	aquaporin 4 (Aqp4).	ILMN_2757232	NM_009700.1	MIWC; aquaporin-4; mMIWC	TRUE
aqp8	1.2	0.475	-1.2	0.56659	-1.1	0.25892	aquaporin 8 (Aqp8).	ILMN_2756379	NM_007474.1	AI255744	TRUE
aqp8	1.2	0.373	-1.2	0.487711	-1.2	0.191329	aquaporin 8 (Aqp8).	ILMN_2854157	NM_007474.1	AI255744	TRUE
aqp9	1.2	0.347	1.1	0.515654	1.2	0.0947961	aquaporin 9 (Aqp9).	ILMN_1214634	NM_022026.2	AI266899	TRUE
ar	1	0.685	1	0.522522	1	0.63794	androgen receptor (Ar).	ILMN_2684075	NM_013476.3	AW320017; Tfm	TRUE
araf	1	0.98	1	0.741119	1.1	0.363324	v-raf murine sarcoma 3611 viral oncogene homolog (Araf).	ILMN_1237241	NM_009703.1	Araf1; AW495444; 1200013E08Rik; A-Raf	TRUE
araf	1	0.979194	-1.1	0.45623	1	0.85733	v-raf murine sarcoma 3611 viral oncogene homolog (Araf).	ILMN_2914271	NM_009703.1	Araf1; AW495444; 1200013E08Rik; A-Raf	TRUE
arap1	1	0.545883	1.1	0.329742	1.1	0.469552	ArfGAP with RhoGAP domain, ankyrin repeat and PH domain 1 (Arap1), transcript variant 4.	ILMN_1241458	NM_001040112.1	2410002L19Rik; mKIAA0782	TRUE
arc	1	0.77	1.1	0.467859	1	0.707566	activity regulated cytoskeletal-associated protein (Arc).	ILMN_2597827	NM_018790.2	arg 3.1; C86064; Arc3.1	TRUE
ard1	1.2	0.0532106	1	0.710178	1	0.650923		ILMN_2744280	NM_019870.1		TRUE
ard1a	1	0.943	-1.1	0.578407	1.1	0.432367	ARD1 homolog A, N-acetyltransferase (S. cerevisiae) (Ard1a).	ILMN_2724191	NM_019870.2	Te2; 2310039H09Rik	TRUE
areg	-1.1	0.552	-1.1	0.623637	1.4	0.00995957	amphiregulin (Areg).	ILMN_1238547	NM_009704.3	AR; Sdgf	TRUE
arf2	-1.2	0.164	1	0.948635	-1.1	0.228836	ADP-ribosylation factor 2 (Arf2).	ILMN_1214810	NM_007477.4		TRUE
arf3	1.1	0.497	1	0.76065	1	0.766687	ADP-ribosylation factor 3 (Arf3).	ILMN_1252195	NM_007478.3	AI854770; 5430400P17Rik	TRUE
arf5	1	0.656265	-1.1	0.330757	-1.1	0.450279	ADP-ribosylation factor 5 (Arf5).	ILMN_2677712	NM_007480.1		TRUE
arf6	1	0.997	1.1	0.479988	1.1	0.298089	ADP-ribosylation factor 6 (Arf6).	ILMN_2763103	NM_007481.3	AW496366; MGC102530	TRUE
arfgap1	-1.1	0.479398	1	0.722939	1.1	0.48981	ADP-ribosylation factor GTPase activating protein 1 (Arfgap1).	ILMN_2700126	NM_145760.2	Arf1gap; AI115377	TRUE
arfgap1	1	0.689	1	0.833926	1	0.663596	ADP-ribosylation factor GTPase activating protein 1 (Arfgap1).	ILMN_2908546	NM_145760.2	Arf1gap; AI115377	TRUE
arfgap1	1	0.870148	1.1	0.168809	1.1	0.611318	ADP-ribosylation factor GTPase activating protein 1 (Arfgap1).	ILMN_2908547	NM_145760.2	Arf1gap; AI115377	TRUE
arfgap2	1	0.885	1	0.841838	1.1	0.570329	ADP-ribosylation factor GTPase activating protein 2 (Arfgap2).	ILMN_1241481	NM_023854.1	2310032E02Rik	TRUE
arfgap2	1.1	0.423	1	0.769043	1.1	0.418031	ADP-ribosylation factor GTPase activating protein 2 (Arfgap2).	ILMN_2450215	NM_023854.1	2310032E02Rik	TRUE
arfgap2	1.1	0.383	1	0.782364	1.1	0.446364	ADP-ribosylation factor GTPase activating protein 2 (Arfgap2).	ILMN_2461696	NM_023854.1	2310032E02Rik	TRUE
arfgap2	1	0.785	1	0.725456	1	0.721016	ADP-ribosylation factor GTPase activating protein 2 (Arfgap2).	ILMN_2853409	NM_023854.1	2310032E02Rik	TRUE
arfgap3	1	0.637	1	0.797405	1	0.837578	ADP-ribosylation factor GTPase activating protein 3 (Arfgap3).	ILMN_2648618	NM_025445.4	Arfgap1; 1810035F16Rik; 1810004P07Rik; 9130416J18Rik; 0610009H19Rik	TRUE
arfip2	1	0.657	-1.1	0.311131	1	0.905348	ADP-ribosylation factor interacting protein 2 (Arfip2).	ILMN_2619491	NM_029802.3	POR; Por1; 2310002N04Rik	TRUE
arfip2	1	0.656813	1.1	0.294092	1.1	0.329693	ADP-ribosylation factor interacting protein 2 (Arfip2).	ILMN_2955806	NM_029802.2	POR; Por1; 2310002N04Rik	FALSE
arfl4	1	0.698	1.1	0.35641	1	0.891978	ADP-ribosylation factor 4-like (Arfl4).	ILMN_2622354	NM_025404.1	1110036H21Rik; ARL6; AW456149	TRUE
arfrp1	1	0.709	1	0.903704	1	0.821922	ADP-ribosylation factor related protein 1 (Arfrp1).	ILMN_1226330	NM_029702.3	MGC6837; 1500006I01Rik; AI480700	FALSE
arfrp1	1.1	0.1721	-1.1	0.156048	1	0.725075	ADP-ribosylation factor related protein 1 (Arfrp1).	ILMN_2631745	NM_029702.3	MGC6837; 1500006I01Rik; AI480700	TRUE
arfrp1	1	0.717828	1.1	0.167762	1	0.941261	ADP-ribosylation factor related protein 1 (Arfrp1).	ILMN_2947031	NM_029702.2	MGC6837; 1500006I01Rik; AI480700	FALSE
arg1	1.1	0.468693	-1.2	0.100182	-1.1	0.558956	arginase 1, liver (Arg1).	ILMN_2952275	NM_007482.2	AI256583; PGIF; AI; Arg-1; arginase I	TRUE
arg2	1.1	0.215468	1.3	0.0486395	1.2	0.0608017	arginase type II (Arg2).	ILMN_2669164	NM_009705.1	AU022422; AII	TRUE
arglu1	1	0.614	-1.1	0.411801	1	0.882452	arginine and glutamate rich 1 (Arglu1).	ILMN_2594128	NM_176849.3	C130008N12	TRUE
arhgap1	1	0.740048	1	0.991851	1	0.784062	Rho GTPase activating protein 1 (Arhgap1).	ILMN_1223713	NM_146124.3	B230365D05Rik; p50rhoGAP; MGC7050; MGC101942; C76222	FALSE
arhgap1	-1.1	0.368	1	0.656643	1.1	0.377452	Rho GTPase activating protein 1 (Arhgap1).	ILMN_2786160	NM_146124.2	B230365D05Rik; p50rhoGAP; MGC7050; MGC101942; C76222	TRUE
arhgap1	-1.1	0.275	1	0.788126	1	0.83254	Rho GTPase activating protein 1 (Arhgap1).	ILMN_2786164	NM_146124.2	B230365D05Rik; p50rhoGAP; MGC7050; MGC101942; C76222	TRUE
arhgap17	-1.1	0.504143	1	0.997604	1	0.829911	Rho GTPase activating protein 17 (Arhgap17).	ILMN_2715558	NM_144529.1	5730403H17Rik; Rich1; Nadrin; Wbp15	TRUE
arhgap18	-1.2	0.0585881	-1.1	0.253827	-1.2	0.230104	Rho GTPase activating protein 18 (Arhgap18).	ILMN_1248002	NM_176837.2	AI314906; 4833419J07Rik; AI843501	TRUE
arhgap22	-1.1	0.336	1.2	0.0170279	1.3	0.0414533	Rho GTPase activating protein 22 (Arhgap22).	ILMN_2672380	NM_153800.3	MGC47316; p68RacGAP; B230341L19Rik; RHOGAP2	TRUE
arhgap24	1.1	0.122698	1	0.695284	1.1	0.580421	Rho GTPase activating protein 24 (Arhgap24), transcript variant 1.	ILMN_2728038	NM_029270.1	0610025G21Rik; MGC38749	TRUE
arhgap24	1	0.818696	1.1	0.114117	1	0.951771	Rho GTPase activating protein 24 (Arhgap24), transcript variant 1.	ILMN_2750062	NM_029270.1	0610025G21Rik; MGC38749	TRUE
arhgap25	-1.3	0.0104	-1.1	0.126318	-1.4	0.000696623	Rho GTPase activating protein 25 (Arhgap25), transcript variant 2.	ILMN_3155245	NM_175476.3	A130039I20Rik	TRUE
arhgap26	-1.1	0.423125	1.1	0.311146	1	0.852651	Rho GTPase activating protein 26 (Arhgap26).	ILMN_1213838	NM_175164.4	1810044B20Rik; mKIAA0621; AI853435; 4933432P15Rik; 2610010G17Rik	TRUE
arhgap27	1	0.531	1	0.537318	1	0.661776	Rho GTPase activating protein 27 (Arhgap27), transcript variant 1.	ILMN_1227758	NM_133715.4	2310069I04Rik; MGC62780	TRUE
arhgap30	-1.1	0.155	1	0.806897	-1.1	0.268243	Rho GTPase activating protein 30 (Arhgap30).	ILMN_2954575	NM_001005508.1	FLJ00267; mFLJ00267; Gm102; 6030405P05Rik; MGC99989	TRUE
arhgap4	-1.1	0.397	1	0.499842	-1.1	0.441989	Rho GTPase activating protein 4 (Arhgap4).	ILMN_2677876	NM_138630.1	mKIAA0131; A530015A20Rik; MGC124367; MGC124368; A130009C12Rik; c1	TRUE
arhgap8	1	0.844096	1	0.982442	1	0.921871	Rho GTPase activating protein 8 (Arhgap8).	ILMN_1228093	NM_028455.2	AI430858	TRUE
arhgap9	-1.1	0.308	1	0.851394	1	0.883196	Rho GTPase activating protein 9 (Arhgap9).	ILMN_2650739	NM_146011.2	MGC37568; AU043488	TRUE
arhgdib	1	0.848	1	0.572709	-1.1	0.586584	Rho, GDP dissociation inhibitor (GDI) beta (Arhgdib).	ILMN_2789948	NM_007486.1	Ly-GDI; Gdid4; D4	TRUE
arhgef1	1.1	0.508	-1.1	0.187218	-1.1	0.574596	Rho guanine nucleotide exchange factor (GEF) 1 (Arhgef1).	ILMN_2920752	NM_008488.1	Lsc; Lbcl2	TRUE
arhgef1	1.1	0.593682	1	0.962762	1	0.734621	Rho guanine nucleotide exchange factor (GEF) 1 (Arhgef1).	ILMN_2920753	NM_008488.1	Lsc; Lbcl2	FALSE
arhgef10l	1	0.858567	1	0.727044	1.1	0.381849	Rho guanine nucleotide exchange factor (GEF) 10-like (Arhgef10l).	ILMN_2726433	NM_172415.2	2810441C07Rik; mKIAA1626	TRUE
arhgef15	1.2	0.0305	-1.2	0.032067	1	0.9016	Rho guanine nucleotide exchange factor (GEF) 15 (Arhgef15).	ILMN_3094506	NM_177566.3	MGC144141; MGC102247; MGC144142; D530030K12Rik; D130071N09; RP23-396M19.6	TRUE
arhgef18	1	0.502	1	0.776713	-1.1	0.336127	rho/rac guanine nucleotide exchange factor (GEF) 18 (Arhgef18).	ILMN_2612125	NM_133962.3	D030053O22Rik; AI467246	TRUE
arhgef19	1.2	0.00515	-1.1	0.39999	1	0.855414	Rho guanine nucleotide exchange factor (GEF) 19 (Arhgef19).	ILMN_1212875	NM_172520.2	WGEF; 6430573B13Rik; 6030432F23	TRUE
arhgef2	1	0.959	-1.1	0.468932	1	0.825406	rho/rac guanine nucleotide exchange factor (GEF) 2 (Arhgef2).	ILMN_2782446	NM_008487.2	P40; GEF; LFP40; mKIAA0651; AA408978; Lfc; Lbcl1; GEF-H1; GEFH1	TRUE
arhgef3	1.1	0.693	1.1	0.181766	1.1	0.276874	Rho guanine nucleotide exchange factor (GEF) 3 (Arhgef3).	ILMN_2645208	NM_027871.1	1200004I24Rik; 9830169H03Rik; C76747	TRUE
arhgef6	1	0.989	-1.1	0.361572	-1.3	0.0121206	Rac/Cdc42 guanine nucleotide exchange factor (GEF) 6 (Arhgef6).	ILMN_2639642	NM_152801.1	4930592P22Rik; 1700038J06Rik; 1600028C08Rik	TRUE
arid2	-1.1	0.599	1.1	0.613131	1	0.824222	AT rich interactive domain 2 (ARID, RFX-like) (Arid2).	ILMN_2777804	NM_175251.2	4432409D24Rik; zipzap/p200	TRUE
arid3a	-1.1	0.497	1.1	0.0760865	1	0.663744		ILMN_2687828	NM_007880.1		TRUE
arid3b	1	0.787	1.1	0.237251	1	0.612714	AT rich interactive domain 3B (BRIGHT-like) (Arid3b).	ILMN_1238558	NM_019689.2	MGC59291; Bdp; Dri2	TRUE
arid4b	1	0.98	1	0.930539	1	0.710529	AT rich interactive domain 4B (RBP1-like) (Arid4b), transcript variant 2.	ILMN_3133267	NM_198122.1	BCAA; 6720480E17Rik; 5930400I17; BRCAA1; 6330417L24Rik; SAP180; Rbp1l1; RBBP1L1; 9330186M13	TRUE
arid5a	1	0.681868	1.1	0.124114	1.1	0.593721	AT rich interactive domain 5A (MRF1-like) (Arid5a).	ILMN_2718453	NM_145996.3	Mrf1; D430024K22Rik; MGC36895	TRUE
arid5b	1	0.921698	1	0.667751	1	0.647865	AT rich interactive domain 5B (MRF1-like) (Arid5b).	ILMN_3031781	NM_023598.2	Mrf2; Mrf2alpha; AI467247; 4930580B11; Mrf2beta; Desrt; 5430435G07Rik	TRUE
arih1	1	0.587	1	0.749588	1	0.734518	ariadne ubiquitin-conjugating enzyme E2 binding protein homolog 1 (Drosophila) (Arih1).	ILMN_2712427	NM_019927.1	ARI; HHARI; UBCH7BP; AU021774; UIP77; Ari1; HARI	TRUE
arl11	-1.3	0.0051393	1	0.449696	-1.2	0.0524265	ADP-ribosylation factor-like 11 (Arl11).	ILMN_2721149	NM_177337.3	ARLTS1; C730007L20Rik	TRUE
arl16	1	0.55	-1.1	0.325629	1	0.910072	ADP-ribosylation factor-like 16 (Arl16).	ILMN_1231868	NM_197995.2	2600005N12Rik	TRUE
arl2	1.1	0.358	1	0.659369	1	0.791115	ADP-ribosylation factor-like 2 (Arl2).	ILMN_2620304	NM_019722.3	AW553335; 2610009M23Rik; AI115441	TRUE
arl2bp	-1.1	0.257	-1.1	0.20946	1.1	0.338392	ADP-ribosylation factor-like 2 binding protein (Arl2bp), transcript variant 1.	ILMN_2745036	NM_024191.1	6330544B05Rik; Bart1; 1700027H16Rik; 1700010P10Rik; AI482273; AI849834	TRUE
arl2bp	1	0.775	-1.1	0.25288	1.1	0.276841	ADP-ribosylation factor-like 2 binding protein (Arl2bp), transcript variant 1.	ILMN_2745037	NM_024191.1	6330544B05Rik; Bart1; 1700027H16Rik; 1700010P10Rik; AI482273; AI849834	TRUE
arl3	1	0.894	1.1	0.125483	-1.1	0.503422	ADP-ribosylation factor-like 3 (Arl3).	ILMN_1238801	NM_019718.2		TRUE
arl3	1	0.874	-1.2	0.00235416	1	0.725954	ADP-ribosylation factor-like 3 (Arl3).	ILMN_2786860	NM_019718.2		TRUE
arl4a	-1.1	0.275	-1.2	0.130351	1	0.942283	ADP-ribosylation factor-like 4A (Arl4a), transcript variant 1.	ILMN_3066763	NM_007487.3	Arl4; AI467555	TRUE
arl4a	-1.1	0.0752	1	0.402725	1	0.769963	ADP-ribosylation factor-like 4A (Arl4a), transcript variant 1.	ILMN_3144984	NM_007487.3	Arl4; AI467555	TRUE
arl4c	1	0.598783	1	0.730562	1.1	0.27108	ADP-ribosylation factor-like 4C (Arl4c).	ILMN_2997406	NM_177305.3	LAK; Arl7; A630084M22Rik	TRUE
arl5a	1	0.856083	1	0.502193	1.1	0.479825	ADP-ribosylation factor-like 5A (Arl5a).	ILMN_1221102	NM_182994.2	T25534; AW610751; 2410015N24Rik; Arl5; 2810410P22Rik; AA408731	TRUE
arl5b	1	0.526436	1.1	0.443419	1	0.789504	ADP-ribosylation factor-like 5B (Arl5b).	ILMN_2988191	NM_029466.2	AW146430; Arl8; 4930587A11Rik	TRUE
arl6	1	0.741706	-1.1	0.165795	1	0.734931	ADP-ribosylation factor-like 6 (Arl6).	ILMN_3163134	NM_019665.2	1110018H24Rik; 2210411E14Rik	TRUE
arl6ip1	-1.1	0.361	1.2	0.165945	1	0.696845	ADP-ribosylation factor-like 6 interacting protein 1 (Arl6ip1).	ILMN_1253348	NM_019419.1	AU042858; C85138; mKIAA0069; Aip-1; AL022945; ARMER; Arl6ip; AIP-6	TRUE
arl6ip4	1.1	0.415291	1	0.598833	1	0.647364	ADP-ribosylation factor-like 6 interacting protein 4 (Arl6ip4).	ILMN_3034691	NM_144509.1	AA408210; AA408365; Aip-4; Srp25	TRUE
arl6ip4	1.1	0.166	-1.1	0.613595	1	0.722973	ADP-ribosylation factor-like 6 interacting protein 4 (Arl6ip4).	ILMN_3108440	NM_144509.1	AA408210; AA408365; Aip-4; Srp25	TRUE
arl6ip5	1	0.848	-1.2	0.209863	1.1	0.654954	ADP-ribosylation factor-like 6 interacting protein 5 (Arl6ip5).	ILMN_1241924	NM_022992.2	5930404D22Rik; Gtrap3-18; AV001879; Aip-5	TRUE
arl6ip5	1	0.786	-1.1	0.329046	1.1	0.52434	ADP-ribosylation factor-like 6 interacting protein 5 (Arl6ip5).	ILMN_1252111	NM_022992.2	5930404D22Rik; Gtrap3-18; AV001879; Aip-5	TRUE
arl8a	-1.1	0.649	1	0.863117	1	0.948485	ADP-ribosylation factor-like 8A (Arl8a).	ILMN_2680781	NM_026823.2	Arl10b; 1110033P22Rik; gie2	TRUE
arl8b	1	0.67	1.1	0.539244	1	0.811424	ADP-ribosylation factor-like 8B (Arl8b).	ILMN_2845917	NM_026011.3	gie1; Arl10c; 3100002J04Rik; 2610313E07Rik	TRUE
armc10	1	0.73329	-1.1	0.453292	-1.1	0.361953	armadillo repeat containing 10 (Armc10).	ILMN_2757916	NM_026034.3	Svh; 2810037C14Rik	TRUE
armc6	-1.1	0.152302	1	0.441413	-1.2	0.0829712	armadillo repeat containing 6 (Armc6).	ILMN_2682321	NM_133972.2	2410153K17Rik; MGC67564; AW554412	TRUE
armc6	-1.1	0.337247	1	0.649773	-1.1	0.575592	armadillo repeat containing 6 (Armc6).	ILMN_2873469	NM_133972.2	2410153K17Rik; MGC67564; AW554412	TRUE
armc7	-1.1	0.161	1	0.637817	-1.1	0.553101	armadillo repeat containing 7 (Armc7).	ILMN_1234427	NM_177778.4	RP23-392H19.6; MGC27721; A630084C13; BC023126	TRUE
armc8	1	0.601904	1	0.795202	1	0.668632	armadillo repeat containing 8 (Armc8).	ILMN_1230072	NM_028768.2	1200015K23Rik; HSPC056	TRUE
armc8	1	0.957	1	0.665378	1	0.906513	armadillo repeat containing 8 (Armc8).	ILMN_2735080	NM_028768.2	1200015K23Rik; HSPC056	TRUE
armc8	1	0.989	1.1	0.0998196	-1.1	0.31031	armadillo repeat containing 8 (Armc8).	ILMN_2908981	NM_028768.1	HSPC056; 1200015K23Rik	TRUE
armc9	1	0.957	1	0.757169	1	0.783138	armadillo repeat containing 9 (Armc9), transcript variant 2.	ILMN_3099741	NM_027456.1	4930438O05Rik; 5730415N24Rik; 3830422A13Rik; 4831423D23Rik	TRUE
armcx1	1	0.767	-1.1	0.644454	-1.2	0.109051	armadillo repeat containing, X-linked 1 (Armcx1).	ILMN_2645448	NM_030066.2	3010033I09Rik; ALEX1	TRUE
armcx2	-1.1	0.25014	-1.1	0.378751	1.1	0.562626	armadillo repeat containing, X-linked 2 (Armcx2).	ILMN_1220398	NM_026139.3	ALEX2; 3230401N03Rik; AI043003	TRUE
armcx3	1	0.945	1	0.472476	1	0.626069	armadillo repeat containing, X-linked 3 (Armcx3).	ILMN_1234742	NM_027870.1	ALEX3; 1200004E24Rik; AI450003	TRUE
armcx6	1	0.646	1	0.540621	1	0.750982	armadillo repeat containing, X-linked 6 (Armcx6).	ILMN_3012253	NM_001007578.1	MGC27863; AW060994	TRUE
armcx6	1	0.835627	1	0.934231	1.1	0.558192	armadillo repeat containing, X-linked 6 (Armcx6).	ILMN_3082808	NM_001007578.1	MGC27863; AW060994	TRUE
armet	1	0.54433	1	0.932232	1	0.677706	arginine-rich, mutated in early stage tumors (Armet).	ILMN_2597229	NM_029103.3	AA408789; AA673178; AA407711; 3230402M22Rik; D18Mgi17; D17914	TRUE
arnt	-1.1	0.227	1.1	0.289185	1	0.815985	aryl hydrocarbon receptor nuclear translocator (Arnt), transcript variant 2.	ILMN_2607563	NM_009709.3	W08714; mKIAA4051; Hif1b; ESTM42; Drnt; D3Ertd557e; KIAA4051	TRUE
arnt	1.1	0.447996	1	0.892657	1	0.63086	aryl hydrocarbon receptor nuclear translocator (Arnt), transcript variant 2.	ILMN_2728802	NM_009709.3	W08714; mKIAA4051; Hif1b; ESTM42; Drnt; D3Ertd557e; KIAA4051	TRUE
arntl	1	0.91	1.1	0.124488	1.1	0.486737	aryl hydrocarbon receptor nuclear translocator-like (Arntl).	ILMN_2707510	NM_007489.3	Bmal1; MOP3; bmal1b'; BMAL1b; Arnt3	TRUE
arpc1a	1.1	0.547222	1	0.546206	1	0.734402	actin related protein 2/3 complex, subunit 1A (Arpc1a).	ILMN_1220452	NM_019767.2	1110030K07Rik; Sid329; 41kDa; 0610010H08Rik; AA407347; Sid32	TRUE
arpc1a	1	0.917154	-1.1	0.428287	1	0.818661	actin related protein 2/3 complex, subunit 1A (Arpc1a).	ILMN_2699700	NM_019767.2	1110030K07Rik; Sid329; 41kDa; 0610010H08Rik; AA407347; Sid32	TRUE
arpc1a	1	0.923	-1.1	0.337444	-1.1	0.320986	actin related protein 2/3 complex, subunit 1A (Arpc1a).	ILMN_2753649	NM_019767.2	1110030K07Rik; Sid329; 41kDa; 0610010H08Rik; AA407347; Sid32	TRUE
arpc1b	1	0.811	-1.2	0.223567	1	0.792885	actin related protein 2/3 complex, subunit 1B (Arpc1b).	ILMN_1227836	NM_023142.1	SOP2Hs; AA408534; MGC102425; p41-ARC; AA408064; L72; AW208418; AF007010; 41kDa; AA571392	TRUE
arpc1b	-1.1	0.337	1	0.774179	1	0.965155	actin related protein 2/3 complex, subunit 1B (Arpc1b).	ILMN_2860479	NM_023142.1	SOP2Hs; AA408534; MGC102425; p41-ARC; AA408064; L72; AW208418; AF007010; 41kDa; AA571392	TRUE
arpc1b	-1.1	0.34628	1	0.856531	-1.1	0.598655	actin related protein 2/3 complex, subunit 1B (Arpc1b).	ILMN_2860480	NM_023142.1	SOP2Hs; AA408534; MGC102425; p41-ARC; AA408064; L72; AW208418; AF007010; 41kDa; AA571392	TRUE
arpc3	-1.2	0.0924	-1.2	0.0275113	-1.1	0.543611	actin related protein 2/3 complex, subunit 3 (Arpc3).	ILMN_2603725	NM_019824.3	p21Arc; p21-Ar; 1110006A04Rik; AI788639; AA408672; 21kDa	TRUE
arpc4	1	0.755911	-1.1	0.588376	1.1	0.396562	actin related protein 2/3 complex, subunit 4 (Arpc4).	ILMN_1249334	NM_026552.2	p20-Arc; 20kDa; AI327076; 5330419I20Rik	TRUE
arpc5	1	0.745127	-1.1	0.479609	1.1	0.39528	actin related protein 2/3 complex, subunit 5 (Arpc5).	ILMN_1244135	NM_026369.1	165kDa; 5830443F10Rik; p16-Arc	TRUE
arpc5	-1.1	0.333481	1	0.71983	1	0.822735	actin related protein 2/3 complex, subunit 5 (Arpc5).	ILMN_2673252	NM_026369.1	165kDa; 5830443F10Rik; p16-Arc	FALSE
arpc5	-1.1	0.184291	-1.1	0.504107	-1.1	0.559643	actin related protein 2/3 complex, subunit 5 (Arpc5).	ILMN_2792809	NM_026369.1	165kDa; 5830443F10Rik; p16-Arc	TRUE
arpc5l	1	0.669	1	0.923849	1	0.735578	actin related protein 2/3 complex, subunit 5-like (Arpc5l).	ILMN_2626260	NM_028809.1	AW742746; AW555592; ARC16-2; AI852867; 2010015J01Rik	TRUE
arpp19	1	0.596072	1.1	0.254478	1	0.619073	cAMP-regulated phosphoprotein 19 (Arpp19).	ILMN_2674407	NM_021548.4	ARPP-19; Arpp12; 19kDa; AW559096	TRUE
arrb1	1	0.719	1.1	0.253852	1	0.768683	arrestin, beta 1 (Arrb1), transcript variant a.	ILMN_1229853	NM_177231.2	1200006I17Rik; AW208571; MGC124269; MGC124270; G430100A01Rik	TRUE
arrb1	1.1	0.570063	-1.1	0.327255	1	0.874043	arrestin, beta 1 (Arrb1), transcript variant b.	ILMN_3096335	NM_178220.3	1200006I17Rik; AW208571; MGC124269; MGC124270; G430100A01Rik	FALSE
arrb2	1.1	0.227	1	0.932895	-1.2	0.0840419	arrestin, beta 2 (Arrb2).	ILMN_2700848	NM_145429.4	RP23-42P20.7; AI326910; AW122872	TRUE
arrdc2	1	0.814297	1	0.375524	1	0.749684	arrestin domain containing 2 (Arrdc2).	ILMN_2693835	NM_027560.1	4632416I05Rik; Ilad1	TRUE
arrdc3	-1.8	0.00639	-1.1	0.628195	1	0.784321		ILMN_2666279	NM_178917.2		TRUE
arrdc4	1.2	0.151	1	0.881368	1.2	0.157561	arrestin domain containing 4 (Arrdc4), transcript variant 1.	ILMN_2648967	NM_001042592.2	AV216361; 2410003C09Rik	TRUE
ars2	1	0.970389	1	0.672925	-1.1	0.495851	arsenate resistance protein 2 (Ars2).	ILMN_1225615	NM_031405.1	ASR2B; ASR2D; ASR2A; Asr2; ASR2C	TRUE
ars2	1	0.971515	1	0.707061	-1.1	0.325834	arsenate resistance protein 2 (Ars2).	ILMN_1242239	NM_031405.1	ASR2B; ASR2D; ASR2A; Asr2; ASR2C	TRUE
ars2	1	0.92	-1.1	0.356024	-1.1	0.530589	arsenate resistance protein 2 (Ars2).	ILMN_2698361	NM_031405.1	ASR2B; ASR2D; ASR2A; Asr2; ASR2C	TRUE
arsa	-1.1	0.291	-1.1	0.356237	-1.1	0.420164	arylsulfatase A (Arsa).	ILMN_1225552	NM_009713.3	AW212749; ASA; C230037L18Rik; As-2; AS-A; As2; TISP73	TRUE
arsb	1	0.848	1	0.675367	1	0.81097	arylsulfatase B (Arsb).	ILMN_1225374	NM_009712.3	As-1r; Asr-1; As-1t; As1-r; 1110007C02Rik; As1-s; As-1; As1-t; As-1s; Ast-1; As1; AI480648	TRUE
arsb	1	0.972	1.1	0.114615	1.1	0.516778	arylsulfatase B (Arsb).	ILMN_3160662	NM_009712.3	As-1r; Asr-1; As-1t; As1-r; 1110007C02Rik; As1-s; As-1; As1-t; As-1s; Ast-1; As1; AI480648	TRUE
arsg	1.1	0.266	1.1	0.429269	1	0.974524	arylsulfatase G (Arsg).	ILMN_2732601	NM_028710.2	AI846872; MGC90567; 6330406P08Rik	TRUE
art3	1	0.729	1	0.417195	1	0.992937	ADP-ribosyltransferase 3 (Art3).	ILMN_1223147	NM_181728.1	4930569O04Rik	TRUE
art3	1	0.573286	1.1	0.193819	1	0.632569	ADP-ribosyltransferase 3 (Art3).	ILMN_2836607	NM_181728.1	4930569O04Rik	TRUE
art5	1	0.517	1	0.411766	1.1	0.480402	ADP-ribosyltransferase 5 (Art5).	ILMN_2890301	NM_007491.1	MGC151200; MGC151226; Yac-2	TRUE
arv1	1	0.736	1	0.881655	1.1	0.467383	ARV1 homolog (yeast) (Arv1).	ILMN_2836173	NM_026855.1	AW121084; 1110067L22Rik; AI461928	TRUE
as3mt	1	0.574	1	0.781163	1	0.833306	arsenic (+3 oxidation state) methyltransferase (As3mt).	ILMN_1247626	NM_020577.2	2310045H08Rik; Cyt19	TRUE
as3mt	1	0.72	1	0.675131	1	0.677476		ILMN_2707198	NM_020577.1		TRUE
asah1	-1.2	0.235	-1.1	0.408225	-1.2	0.176114	N-acylsphingosine amidohydrolase 1 (Asah1).	ILMN_1231966	NM_019734.1	AC; 2310081N20Rik; AU044555; Asah; AL022942	TRUE
asah1	-1.1	0.3	-1.3	0.0126425	1	0.758452	N-acylsphingosine amidohydrolase 1 (Asah1).	ILMN_2629591	NM_019734.1	AC; 2310081N20Rik; AU044555; Asah; AL022942	FALSE
asah2	1	0.859	1	0.956168	-1.2	0.0890369	N-acylsphingosine amidohydrolase 2 (Asah2).	ILMN_2980044	NM_018830.1	AI585898	TRUE
asah3l	-1.8	6.17e-05	-1.5	0.00792985	-1.6	0.000326995	N-acylsphingosine amidohydrolase 3-like (Asah3l).	ILMN_2629112	NM_139306.1	CRG-L1; Acer2; maCER2; RP24-468M3.3; 2410116I05Rik	TRUE
asap3	1	0.61512	1.1	0.257117	1	0.941376	ArfGAP with SH3 domain, ankyrin repeat and PH domain 3 (Asap3).	ILMN_3000369	NM_001008232.1	Gm140; 9430088F20Rik; MGC102639; UPLC1	TRUE
asb1	1	0.54362	1.1	0.340224	1.1	0.399744	ankyrin repeat and SOCS box-containing 1 (Asb1), transcript variant 2.	ILMN_3097950	NM_023046.4	AI426616; mKIAA1146; AI851378; 1700054C17Rik; 1700029O08Rik	TRUE
asb13	1	0.986678	-1.1	0.335441	-1.1	0.411367	ankyrin repeat and SOCS box-containing 13 (Asb13).	ILMN_3104025	NM_178283.3	2210015B19Rik; Asb-13; 6430573K02Rik; C85285	TRUE
asb2	1	0.678315	1	0.553487	1.1	0.317935	ankyrin repeat and SOCS box-containing 2 (Asb2).	ILMN_2765759	NM_023049.1	1110008E15Rik	TRUE
asb3	-1.1	0.271618	1	0.656263	1	0.77528	ankyrin repeat and SOCS box-containing 3 (Asb3).	ILMN_1236376	NM_023906.3	2400011J03Rik	TRUE
asb3	1	0.779	1	0.647827	1	0.708025	ankyrin repeat and SOCS box-containing 3 (Asb3).	ILMN_2663555	NM_023906.3	2400011J03Rik	TRUE
asb4	-1.2	0.0299	1.1	0.296834	1.1	0.611082	ankyrin repeat and SOCS box-containing 4 (Asb4).	ILMN_2637073	NM_023048.5	AW060255; AV117194; 8430401O13Rik	TRUE
asb6	1	0.8825	1	0.550893	1.1	0.39606	ankyrin repeat and SOCS box-containing 6 (Asb6).	ILMN_1252320	NM_133346.2	2510004M11Rik; AA409356	TRUE
asb6	1	0.86327	1	0.647579	1	0.665211	ankyrin repeat and SOCS box-containing 6 (Asb6).	ILMN_1254737	NM_133346.2	2510004M11Rik; AA409356	TRUE
asb8	1	0.888783	-1.1	0.519596	-1.1	0.418345	ankyrin repeat and SOCS box-containing 8 (Asb8).	ILMN_1225252	NM_030121.3	C430011H06Rik; AI788835; 4930539L19Rik	TRUE
ascc1	1	0.730151	1	0.562441	1	0.811625	activating signal cointegrator 1 complex subunit 1 (Ascc1).	ILMN_1249719	NM_026937.1	CGI-18; ASC1p50; AI550520; 1810015P09Rik	TRUE
ascc1	1	0.749049	1.1	0.343968	1	0.740276	activating signal cointegrator 1 complex subunit 1 (Ascc1).	ILMN_2859902	NM_026937.1	CGI-18; ASC1p50; AI550520; 1810015P09Rik	TRUE
ascc2	-1.1	0.492	1.1	0.470187	1	0.914339	activating signal cointegrator 1 complex subunit 2 (Ascc2).	ILMN_1241675	NM_029291.1	ASC1p100; 2610034L15Rik; RP23-280J3.3; AI482016; AW046480; 1700011I11Rik; FLJ21588	TRUE
ascc2	1	0.711	1.1	0.346115	1.1	0.32214	activating signal cointegrator 1 complex subunit 2 (Ascc2).	ILMN_2758249	NM_029291.1	ASC1p100; 2610034L15Rik; RP23-280J3.3; AI482016; AW046480; 1700011I11Rik; FLJ21588	TRUE
ascc2	1	0.719	1	0.746433	-1.1	0.31166	activating signal cointegrator 1 complex subunit 2 (Ascc2).	ILMN_2930922	NM_029291.1	ASC1p100; 2610034L15Rik; RP23-280J3.3; AI482016; AW046480; 1700011I11Rik; FLJ21588	TRUE
ascc3l1	1	0.736675	1.1	0.320381	-1.1	0.334212	activating signal cointegrator 1 complex subunit 3-like 1 (Ascc3l1).	ILMN_2741899	NM_177214.4	U5-200-KD; A330064G03Rik; KIAA0788; HELIC2; U5-200KD; BC011390	TRUE
asf1a	1	0.548	1.1	0.274262	1.1	0.293285	ASF1 anti-silencing function 1 homolog A (S. cerevisiae) (Asf1a).	ILMN_1239345	NM_025541.3	C79052; 2310079C17Rik	TRUE
asgr1	1.2	0.0866	-1.1	0.515293	-1.1	0.503326	asialoglycoprotein receptor 1 (Asgr1).	ILMN_2608703	NM_009714.2	ASGPR1; Asgr-1; Asgr	TRUE
asgr2	1.1	0.265445	1	0.666725	1	0.713164	asialoglycoprotein receptor 2 (Asgr2).	ILMN_2613758	NM_007493.3	ASGPR2; Asgr-2; Asgr	TRUE
ash2l	-1.1	0.335374	1	0.686879	1	0.737398		ILMN_2485900			TRUE
ash2l	1	0.562	1	0.475014	-1.1	0.565961	ash2 (absent, small, or homeotic)-like (Drosophila) (Ash2l), transcript variant 1.	ILMN_3154222	NM_011791.2		TRUE
asl	1.2	0.0586	-1.2	0.0778065	1	0.751387		ILMN_1254257	NM_133768.1		TRUE
asl	1.2	0.0689	-1.2	0.073065	1.1	0.558495		ILMN_2670542	NM_133768.1		TRUE
asna1	1.1	0.688	-1.2	0.123274	-1.1	0.504565	arsA arsenite transporter, ATP-binding, homolog 1 (bacterial) (Asna1).	ILMN_2683374	NM_019652.1	1810048H22Rik; ArsA	TRUE
asns	-1.1	0.274	-1.1	0.425383	-1.1	0.350108	asparagine synthetase (Asns).	ILMN_2636755	NM_012055.3		TRUE
asns	-1.3	0.0462888	-1.1	0.577157	-1.1	0.285036	asparagine synthetase (Asns).	ILMN_2643513	NM_012055.3		TRUE
asns	-1.1	0.444915	-1.2	0.222604	-1.1	0.298736	asparagine synthetase (Asns).	ILMN_3006123	NM_012055.1		TRUE
asnsd1	1	0.776475	1	0.889096	-1.1	0.464703	asparagine synthetase domain containing 1 (Asnsd1).	ILMN_1229211	NM_133728.2	2210409M21Rik	FALSE
asnsd1	1	0.660014	1.1	0.243344	-1.1	0.598389	asparagine synthetase domain containing 1 (Asnsd1).	ILMN_1229430	NM_133728.2	2210409M21Rik	TRUE
asph	1	0.673	1	0.850289	1	0.958969	aspartate-beta-hydroxylase (Asph), transcript variant 1.	ILMN_1233759	NM_023066.2	BAH; AI848629; cI-37; 2310005F16Rik; 3110001L23Rik; AW561901; C79816; AW261690	TRUE
asph	1	0.701282	1.1	0.224479	1	0.874094	aspartate-beta-hydroxylase (Asph), transcript variant 1.	ILMN_2610810	NM_023066.2	BAH; AI848629; cI-37; 2310005F16Rik; 3110001L23Rik; AW561901; C79816; AW261690	TRUE
asph	1	0.995553	1.1	0.289861	1.1	0.501968	aspartate-beta-hydroxylase (Asph), transcript variant 1.	ILMN_2708404	NM_023066.2	BAH; AI848629; cI-37; 2310005F16Rik; 3110001L23Rik; AW561901; C79816; AW261690	TRUE
asprv1	1.3	0.00809	1.1	0.150865	1.1	0.637597	aspartic peptidase, retroviral-like 1 (Asprv1).	ILMN_2699923	NM_026414.2	2300003P22Rik; SASPase; AA986851; SASP; Taps	TRUE
aspscr1	1.1	0.182298	1	0.9781	-1.1	0.496352	alveolar soft part sarcoma chromosome region, candidate 1 (human) (Aspscr1), transcript variant 2.	ILMN_2682865	NM_198223.1	ASPS; ASPC; ASPCR1; TUG; 1190006K01Rik; ASPL; RCC17	TRUE
aspscr1	1.2	0.139222	1	0.636185	1	0.976887	alveolar soft part sarcoma chromosome region, candidate 1 (human) (Aspscr1), transcript variant 2.	ILMN_3156058	NM_198223.1	ASPS; ASPC; ASPCR1; TUG; 1190006K01Rik; ASPL; RCC17	TRUE
ass1	1.1	0.386	-1.1	0.556472	1	0.718563	argininosuccinate synthetase 1 (Ass1).	ILMN_1247811	NM_007494.3	AA408052; Ass-1; ASS; MGC103151	TRUE
aste1	1	0.643	1.1	0.393641	1	0.961334	asteroid homolog 1 (Drosophila) (Aste1).	ILMN_2630756	NM_025651.2	AV006403; 1100001A21Rik; MGC107393	TRUE
astn2	1	0.725	1.1	0.104569	1.1	0.376142	astrotactin 2 (Astn2), transcript variant 1.	ILMN_1250707	NM_019514.3	bM452J22.1	TRUE
asxl2	-1.1	0.339	1	0.487933	1	0.860737	additional sex combs like 2 (Drosophila) (Asxl2).	ILMN_1213354	NM_172421.3	4930556B16Rik; mKIAA1685	TRUE
atad1	1	0.99649	1.1	0.391119	1	0.94359	ATPase family, AAA domain containing 1 (Atad1).	ILMN_2639230	NM_026487.3	AW107648; 4921525H23Rik	TRUE
atad3a	1.1	0.453	1	0.716755	1.1	0.596639	ATPase family, AAA domain containing 3A (Atad3a).	ILMN_2826709	NM_179203.1	KIAA1273; Tob3; 2400004H09Rik; mKIAA1273	TRUE
ate1	-1.1	0.129	1	0.95775	-1.1	0.406777	arginyltransferase 1 (Ate1), transcript variant 1.	ILMN_1230730	NM_013799.2	AI225793; AW547406	TRUE
ate1	1	0.575	1	0.692353	1	0.949409	arginyltransferase 1 (Ate1), transcript variant 3.	ILMN_3163403	NM_001029895.2	AI225793; AW547406	TRUE
atf2	-1.1	0.416541	1.1	0.365436	1.1	0.30137		ILMN_2751054			TRUE
atf2	1	0.632552	1	0.60528	1.1	0.527385		ILMN_2751055			FALSE
atf2	1	0.876	1.1	0.182295	1	0.829097	activating transcription factor 2 (Atf2), transcript variant 1.	ILMN_3158265	NM_001025093.1	MGC105211; Creb2; Atf-2; mXBP; D130078H02Rik; CRE-BP; MGC105222; D18875	TRUE
atf3	1.1	0.604	1.1	0.712679	-1.3	0.019758	activating transcription factor 3 (Atf3).	ILMN_2619408	NM_007498.2	LRG-21	TRUE
atf4	-1.1	0.563655	1	0.88654	1.1	0.693208	activating transcription factor 4 (Atf4).	ILMN_1223734	NM_009716.2	TAXREB67; MGC96460; CREB2; Atf-4; C/ATF	TRUE
atf4	-1.2	0.254	1.1	0.711887	-1.1	0.349662	activating transcription factor 4 (Atf4).	ILMN_2642681	NM_009716.2	TAXREB67; MGC96460; CREB2; Atf-4; C/ATF	TRUE
atf5	1.1	0.615148	-1.3	0.00487091	1	0.867465	activating transcription factor 5 (Atf5).	ILMN_2646985	NM_030693.1	AFTA; Atf7; MGC102397; Atfx; ODA-10	TRUE
atf7	-1.1	0.450673	1	0.636429	1.1	0.54359	activating transcription factor 7 (Atf7).	ILMN_1250975	NM_146065.1	1110012F10Rik; AI549878; 9430065F09Rik; MGC31554; C130020M04Rik	FALSE
atf7	-1.1	0.22	1.1	0.216193	1	0.940722	activating transcription factor 7 (Atf7).	ILMN_2696100	NM_146065.1	1110012F10Rik; AI549878; 9430065F09Rik; MGC31554; C130020M04Rik	TRUE
atf7ip	-1.2	0.290409	1.1	0.257018	-1.1	0.507165	activating transcription factor 7 interacting protein (Atf7ip).	ILMN_2722213	NM_019426.2	2610204M12Rik; AM; Mcaf1	TRUE
atg10	-1.1	0.249	1.1	0.35118	1.1	0.368552	autophagy-related 10 (yeast) (Atg10).	ILMN_1222865	NM_025770.3	Atg10l; 5430428K15Rik; AI852123; Apg10p; APG10; 5330424L23Rik; Agp10; Apg10l	FALSE
atg10	1	0.776	1	0.74447	1.1	0.529442	autophagy-related 10 (yeast) (Atg10).	ILMN_2667100	NM_025770.3	Atg10l; 5430428K15Rik; AI852123; Apg10p; APG10; 5330424L23Rik; Agp10; Apg10l	TRUE
atg12	-1.1	0.566436	1.1	0.239966	-1.1	0.505053	autophagy-related 12 (yeast) (Atg12).	ILMN_2663570	NM_026217.1	4931423H11Rik; Atg12l; A330058M13Rik; Apg12l	TRUE
atg16l1	1	0.791	1	0.674504	1	0.611022	autophagy-related 16-like 1 (yeast) (Atg16l1), transcript variant b.	ILMN_2620574	NM_029846.3	WDR30; AI225866; 1500009K01Rik; Atg16l; Apg16l; AI035639	TRUE
atg2a	1.1	0.462	-1.1	0.598715	1	0.803867	ATG2 autophagy related 2 homolog A (S. cerevisiae) (Atg2a).	ILMN_1213779	NM_194348.3	mKIAA0404; MGC67447; A830054M12; 1810013C15Rik; BC023754	TRUE
atg2a	1	0.801	1.1	0.355408	1.1	0.146092	ATG2 autophagy related 2 homolog A (S. cerevisiae) (Atg2a).	ILMN_2963432	NM_194348.3	mKIAA0404; MGC67447; A830054M12; 1810013C15Rik; BC023754	TRUE
atg2b	-1.1	0.303	1	0.387571	1	0.973777	ATG2 autophagy related 2 homolog B (S. cerevisiae) (Atg2b).	ILMN_2652518	NM_029654.4	C630028L02Rik; KIAA4067; 2410024A21Rik; AI503411; AI047755; AW558123; mKIAA4067; C030004M05Rik	TRUE
atg3	-1.1	0.51012	1	0.878893	-1.1	0.719883	autophagy-related 3 (yeast) (Atg3).	ILMN_2651781	NM_026402.3	PC3-96; APG3; Atg3l; Apg3l; 2610016C12Rik	TRUE
atg4b	-1.1	0.492	1.1	0.161085	1	0.947446	autophagy-related 4B (yeast) (Atg4b).	ILMN_1240472	NM_174874.3	Apg4b; Autl1; Atg4bl; 2510009N07Rik	TRUE
atg4c	1	0.981502	1.1	0.0808939	1	0.904175	autophagy-related 4C (yeast) (Atg4c).	ILMN_2671298	NM_175029.2	Apg4c; Apg4-C; Atg4cl; Autl1	TRUE
atg4c	1	0.709	1.1	0.054834	1	0.799731	autophagy-related 4C (yeast) (Atg4c).	ILMN_2914796	NM_175029.2	Apg4c; Apg4-C; Atg4cl; Autl1	TRUE
atg4d	1	0.885869	1.1	0.329837	1	0.917753	autophagy-related 4D (yeast) (Atg4d).	ILMN_2601710	NM_153583.9	9830134P12Rik; Atg4dl; MGC31226; Autl4; Apg4d; APG4-D	TRUE
atg5	1	0.880752	1	0.672044	-1.1	0.383058	autophagy-related 5 (yeast) (Atg5).	ILMN_2998135	NM_053069.2	Paddy; Atg5l; AW319544; 2010107M05Rik; Apg5l; C88337; 3110067M24Rik	TRUE
atg5	1	0.869	-1.1	0.117467	-1.1	0.334735	autophagy-related 5 (yeast) (Atg5).	ILMN_2998139	NM_053069.2	Paddy; Atg5l; AW319544; 2010107M05Rik; Apg5l; C88337; 3110067M24Rik	TRUE
atg7	1	0.603	1	0.829633	-1.1	0.565776	autophagy-related 7 (yeast) (Atg7).	ILMN_1246724	NM_028835.3	Atg7l; Apg7l; 1810013K23Rik; Agp7	TRUE
atg9b	1	0.681	1	0.636676	1	0.97091	ATG9 autophagy related 9 homolog B (S. cerevisiae) (Atg9b).	ILMN_3160369	NM_001002897.3	Apg9l2; Nos3as; Apg912; sONE; eONE; Apgdc2; Gm574	TRUE
athl1	1.1	0.128	1	0.719786	1	0.765161	ATH1, acid trehalase-like 1 (yeast) (Athl1).	ILMN_2910684	NM_145387.2	5730511L01Rik; BC023151; MGC28193	TRUE
atic	-1.1	0.403	1	0.690384	1	0.61983	5-aminoimidazole-4-carboxamide ribonucleotide formyltransferase/IMP cyclohydrolase (Atic).	ILMN_2606564	NM_026195.2	AA536954; AW212393; 2610509C24Rik	FALSE
atic	1	0.826707	1	0.658712	1.1	0.505728	5-aminoimidazole-4-carboxamide ribonucleotide formyltransferase/IMP cyclohydrolase (Atic).	ILMN_2606567	NM_026195.1	AA536954; AW212393; 2610509C24Rik	FALSE
atic	1	0.580506	1	0.957677	-1.2	0.0971507	5-aminoimidazole-4-carboxamide ribonucleotide formyltransferase/IMP cyclohydrolase (Atic).	ILMN_3070951	NM_026195.1	AA536954; AW212393; 2610509C24Rik	TRUE
atl2	-1.1	0.596	1.1	0.248991	-1.1	0.500708	atlastin GTPase 2 (Atl2), transcript variant 2.	ILMN_1233905	NM_178050.3	AV334690; AA407293; 2010110I21Rik; Aip-2	TRUE
atl2	1.1	0.562	1	0.938681	1	0.796213	atlastin GTPase 2 (Atl2), transcript variant 2.	ILMN_2661107	NM_178050.3	AV334690; AA407293; 2010110I21Rik; Aip-2	TRUE
atl2	1	0.723803	1	0.887543	1	0.844989	atlastin GTPase 2 (Atl2), transcript variant 1.	ILMN_3060766	NM_019717.2	AV334690; AA407293; 2010110I21Rik; Aip-2	TRUE
atl2	1	0.813986	1	0.970217	1.1	0.580473	atlastin GTPase 2 (Atl2), transcript variant 1.	ILMN_3138157	NM_019717.2	AV334690; AA407293; 2010110I21Rik; Aip-2	TRUE
atl3	-1.1	0.462	1	0.687826	1	0.682355	atlastin GTPase 3 (Atl3).	ILMN_1241909	NM_146091.3	4633402C03Rik; AI465397; MGC28761	FALSE
atl3	1.1	0.259	-1.1	0.263406	1.1	0.49601	atlastin GTPase 3 (Atl3).	ILMN_2635606	NM_146091.3	4633402C03Rik; AI465397; MGC28761	TRUE
atl3	1	0.823	1	0.877054	1.1	0.587761	atlastin GTPase 3 (Atl3).	ILMN_2671829	NM_146091.3	4633402C03Rik; AI465397; MGC28761	TRUE
atm	-1.1	0.517	1	0.855095	1	0.65322	ataxia telangiectasia mutated homolog (human) (Atm).	ILMN_1258206	NM_007499.1	C030026E19Rik; AI256621	TRUE
atm	1	0.964	1	0.369338	1	0.83514	ataxia telangiectasia mutated homolog (human) (Atm).	ILMN_2783896	NM_007499.1	C030026E19Rik; AI256621	FALSE
atmin	-1.1	0.36	1	0.496611	1	0.80898	ATM interactor (Atmin).	ILMN_2701824	NM_177700.3	mKIAA0431; MGC79206	TRUE
atmin	-1.1	0.437	1	0.629559	1	0.84558	ATM interactor (Atmin).	ILMN_3068179	NM_177700.3	mKIAA0431; MGC79206	TRUE
atmin	1	0.492	1	0.767645	-1.1	0.479051	ATM interactor (Atmin).	ILMN_3146362	NM_177700.3	mKIAA0431; MGC79206	TRUE
atn1	1	0.702	1	0.763836	1	0.705657	atrophin 1 (Atn1).	ILMN_1255644	NM_007881.4	Drpla; Atr1; atrophin-1	TRUE
atox1	1.2	0.0911	1.1	0.54728	1.1	0.533514	ATX1 (antioxidant protein 1) homolog 1 (yeast) (Atox1).	ILMN_1232762	NM_009720.2	AI256639; Atx1	TRUE
atp10d	-1.1	0.438	1	0.735889	1	0.940386	ATPase, Class V, type 10D (Atp10d).	ILMN_1235196	NM_153389.2	D5Buc24e; MGC37731; 9830145H18Rik; ATPVD	TRUE
atp11c	1	0.813131	1.1	0.131858	1	0.611464	ATPase, class VI, type 11C (Atp11c), transcript variant 1.	ILMN_3073665	NM_001037863.1	Ig; MGC117487; A330005H02Rik	TRUE
atp11c	1	0.967654	1	0.663415	1.1	0.513058	ATPase, class VI, type 11C (Atp11c), transcript variant 1.	ILMN_3152506	NM_001037863.1	Ig; MGC117487; A330005H02Rik	TRUE
atp13a1	1	0.702	1	0.655646	-1.1	0.327023	ATPase type 13A1 (Atp13a1).	ILMN_1250382	NM_133224.1	catp; Atp13a; Cgi152	TRUE
atp13a1	1	0.825	1	0.898339	1	0.844406	ATPase type 13A1 (Atp13a1).	ILMN_2942669	NM_133224.1	catp; Atp13a; Cgi152	FALSE
atp13a2	1	0.916254	1	0.535078	-1.1	0.372407	ATPase type 13A2 (Atp13a2).	ILMN_1254562	NM_029097.1	1110012E06Rik; AA589443	TRUE
atp13a4	1	0.756	1.2	0.00408322	1	0.945404	ATPase type 13A4 (Atp13a4).	ILMN_2721169	NM_172613.3	4631413J11Rik; 9330174J19Rik; 4832416L12	TRUE
atp1a1	1	0.934	-1.3	0.0200749	-1.1	0.255741	ATPase, Na+/K+ transporting, alpha 1 polypeptide (Atp1a1).	ILMN_1218058	NM_144900.1	Atpa-1; MGC38419; BC010319	TRUE
atp1b1	1.1	0.512	-1.2	0.0633657	1.2	0.055289	ATPase, Na+/K+ transporting, beta 1 polypeptide (Atp1b1).	ILMN_2767615	NM_009721.4	Atpb; Atpb-1	TRUE
atp1b3	-1.2	0.0951388	1	0.748628	1.1	0.492757	ATPase, Na+/K+ transporting, beta 3 polypeptide (Atp1b3).	ILMN_1240702	NM_007502.3	AW212096; AI664000; AA409958	TRUE
atp2a2	-1.1	0.331333	1	0.713191	-1.1	0.625284	ATPase, Ca++ transporting, cardiac muscle, slow twitch 2 (Atp2a2).	ILMN_1239742	NM_009722.2	mKIAA4195; 9530097L16Rik; SERCA2; KIAA4195; D5Wsu150e	TRUE
atp2a2	-1.1	0.419	-1.1	0.219515	-1.1	0.600368	ATPase, Ca++ transporting, cardiac muscle, slow twitch 2 (Atp2a2).	ILMN_1245425	NM_009722.2	mKIAA4195; 9530097L16Rik; SERCA2; KIAA4195; D5Wsu150e	TRUE
atp2a3	1	0.833	1.1	0.151203	1	0.719843	ATPase, Ca++ transporting, ubiquitous (Atp2a3).	ILMN_2688236	NM_016745.2	Serca3; SERCA3b	TRUE
atp2b1	1	0.628	1	0.696818	1.1	0.415229	ATPase, Ca++ transporting, plasma membrane 1 (Atp2b1).	ILMN_2878021	NM_026482.1	2810442I22Rik; E130111D10Rik; Pmca1	TRUE
atp2b4	1	0.667	1	0.876863	1.1	0.42051	ATPase, Ca++ transporting, plasma membrane 4 (Atp2b4).	ILMN_1217742	NM_213616.1	PMCA4; MGC129362; MGC129363	TRUE
atp2c1	-1.1	0.471712	1	0.434286	1	0.746468	ATPase, Ca++-sequestering (Atp2c1).	ILMN_1252963	NM_175025.2	SPCA; AW061228; D930003G21Rik; HHD; pmr1; ATP2C1A; 1700121J11Rik; MGC58010; BCPM	TRUE
atp4a	1	0.737	1.1	0.2729	1.1	0.552714	ATPase, H+/K+ exchanging, gastric, alpha polypeptide (Atp4a).	ILMN_1242979	NM_018731.2		TRUE
atp5a1	1	0.947	-1.1	0.609952	-1.2	0.321118	ATP synthase, H+ transporting, mitochondrial F1 complex, alpha subunit, isoform 1 (Atp5a1), nuclear gene encoding mitochondrial protein.	ILMN_2633229	NM_007505.2	Atpm; AI035633; D18Ertd206e; AL023067; AL022851	TRUE
atp5b	1.1	0.258	-1.1	0.299775	1.1	0.494769	ATP synthase, H+ transporting mitochondrial F1 complex, beta subunit (Atp5b), nuclear gene encoding mitochondrial protein.	ILMN_2598972	NM_016774.3		TRUE
atp5c1	1	0.904	-1.1	0.300098	1	0.881432	ATP synthase, H+ transporting, mitochondrial F1 complex, gamma polypeptide 1 (Atp5c1).	ILMN_1249783	NM_020615.3	1700094F02Rik	TRUE
atp5d	1.2	0.073	-1.2	0.120108	1	0.900667	ATP synthase, H+ transporting, mitochondrial F1 complex, delta subunit (Atp5d).	ILMN_1254705	NM_025313.1	C85518; AU020773; 1500000I11Rik; 0610008F14Rik; AA960090; AI876556	TRUE
atp5e	1	0.989	1	0.487875	1	0.9004	ATP synthase, H+ transporting, mitochondrial F1 complex, epsilon subunit (Atp5e), nuclear gene encoding mitochondrial protein.	ILMN_2604794	NM_025983.3	2410043G19Rik; ATPE; AV000645	TRUE
atp5f1	1.2	0.0597	-1.3	0.0289596	1	0.804376	ATP synthase, H+ transporting, mitochondrial F0 complex, subunit b, isoform 1 (Atp5f1).	ILMN_2790486	NM_009725.2	C76477	TRUE
atp5g2	1.1	0.168411	1	0.597877	1	0.722655	ATP synthase, H+ transporting, mitochondrial F0 complex, subunit c (subunit 9), isoform 2 (Atp5g2).	ILMN_2691528	NM_026468.1	MGC118044; 1810041M08Rik	TRUE
atp5g3	-1.1	0.655	-1.2	0.0120707	1.1	0.38138	ATP synthase, H+ transporting, mitochondrial F0 complex, subunit c (subunit 9), isoform 3 (Atp5g3), nuclear gene encoding mitochondrial protein.	ILMN_2692124	NM_175015.2	MGC124584; 6030447M23	TRUE
atp5h	1.2	0.294	-1.1	0.555611	1	0.842785	ATP synthase, H+ transporting, mitochondrial F0 complex, subunit d (Atp5h), nuclear gene encoding mitochondrial protein.	ILMN_3004441	NM_027862.1	0610009D10Rik	TRUE
atp5j	1	0.687528	-1.1	0.160236	1	0.919403	ATP synthase, H+ transporting, mitochondrial F0 complex, subunit F (Atp5j), nuclear gene encoding mitochondrial protein.	ILMN_2611261	NM_016755.2		TRUE
atp5j	1	0.769219	1.1	0.499685	1.1	0.615766	ATP synthase, H+ transporting, mitochondrial F0 complex, subunit F (Atp5j), nuclear gene encoding mitochondrial protein.	ILMN_2632890	NM_016755.2		TRUE
atp5j	1	0.593683	-1.1	0.0903566	-1.1	0.314049	ATP synthase, H+ transporting, mitochondrial F0 complex, subunit F (Atp5j), nuclear gene encoding mitochondrial protein.	ILMN_2962632	NM_016755.2		TRUE
atp5j2	1.1	0.587048	-1.1	0.24152	1	0.709879	ATP synthase, H+ transporting, mitochondrial F0 complex, subunit f, isoform 2 (Atp5j2), nuclear gene encoding mitochondrial protein.	ILMN_1213914	NM_020582.2	1110019H14Rik	TRUE
atp5k	1	0.977	1.1	0.30604	1	0.760853		ILMN_2776899			TRUE
atp5l	1	0.709778	-1.2	0.0409647	1	0.764978	ATP synthase, H+ transporting, mitochondrial F0 complex, subunit g (Atp5l), nuclear gene encoding mitochondrial protein.	ILMN_2973897	NM_013795.4	4933437C06Rik; MGC107547; MGC107313	TRUE
atp5o	1	0.758198	-1.1	0.289711	1	0.752131	ATP synthase, H+ transporting, mitochondrial F1 complex, O subunit (Atp5o), nuclear gene encoding mitochondrial protein.	ILMN_2917540	NM_138597.2	D12Wsu28e; OSCP; ATPO	TRUE
atp5s	1	0.705665	1	0.662302	-1.1	0.546901	ATP synthase, H+ transporting, mitochondrial F0 complex, subunit s (Atp5s), nuclear gene encoding mitochondrial protein.	ILMN_2642158	NM_026536.1	facyor B; ATPW; 1110015E18Rik	TRUE
atp5sl	1	0.991	-1.1	0.451909	-1.1	0.310383	ATP5S-like (Atp5sl).	ILMN_2666225	NM_025504.4	C030044E10Rik	TRUE
atp6ap1	-1.1	0.375	1	0.477076	1	0.979828	ATPase, H+ transporting, lysosomal accessory protein 1 (Atp6ap1).	ILMN_2607547	NM_018794.3	XAP-3; mFLJ00383; AC45; C7-1; AW108110; 16A; Atp6s1; Atp6ip1; FLJ00383; AI316502; CF2; VATPS1	TRUE
atp6ap2	-1.1	0.245166	-1.2	0.077516	1	0.922209	ATPase, H+ transporting, lysosomal accessory protein 2 (Atp6ap2).	ILMN_2628657	NM_027439.2	M8-9; APT6M8-9; 5730403E06Rik; Atp6ip2; ATP6M8-9	TRUE
atp6ap2	-1.1	0.227	-1.2	0.205505	1	0.914572	ATPase, H+ transporting, lysosomal accessory protein 2 (Atp6ap2).	ILMN_2628658	NM_027439.3	M8-9; APT6M8-9; 5730403E06Rik; Atp6ip2; ATP6M8-9	TRUE
atp6ap2	-1.1	0.473	-1.1	0.213777	-1.1	0.640522	ATPase, H+ transporting, lysosomal accessory protein 2 (Atp6ap2).	ILMN_2725286	NM_027439.3	M8-9; APT6M8-9; 5730403E06Rik; Atp6ip2; ATP6M8-9	TRUE
atp6ap2	-1.4	0.0271	1	0.646959	-1.1	0.529981	ATPase, H+ transporting, lysosomal accessory protein 2 (Atp6ap2).	ILMN_2939424	NM_027439.2	M8-9; APT6M8-9; 5730403E06Rik; Atp6ip2; ATP6M8-9	TRUE
atp6v0a1	1	0.918888	-1.2	0.0679679	-1.3	0.016407		ILMN_1247682	NM_016920.1		TRUE
atp6v0a1	1	0.722549	1	0.763633	1.1	0.564396	ATPase, H+ transporting, lysosomal V0 subunit A1 (Atp6v0a1).	ILMN_1256334	NM_016920.2	Atp6n1; Vpp1; Atpv0a1; Vpp-1; Atp6n1a; ATP6a1; AA959968	TRUE
atp6v0a2	-1.1	0.279	1	0.836939	1.1	0.461142	ATPase, H+ transporting, lysosomal V0 subunit A2 (Atp6v0a2).	ILMN_2747311	NM_011596.4	TJ6M; ATP6a2; AI385560; Atp6n2; C76904; Tj6; Stv1; 8430408C20Rik; AW489264; TJ6s; MGC124342; MGC124341; Atp6n1d	TRUE
atp6v0b	1	0.679	1	0.835253	1.1	0.371076	ATPase, H+ transporting, lysosomal V0 subunit B (Atp6v0b).	ILMN_1243149	NM_033617.3	VMA16; Atp6f; 2310024H13Rik	TRUE
atp6v0d1	-1.1	0.262869	-1.2	0.0752762	-1.1	0.31566	ATPase, H+ transporting, lysosomal V0 subunit D1 (Atp6v0d1).	ILMN_1258534	NM_013477.3	Vma6; P39; Atp6d; AI267038; Ac39; VATX	TRUE
atp6v0d1	1	0.756034	-1.3	0.0514923	1	0.746166	ATPase, H+ transporting, lysosomal V0 subunit D1 (Atp6v0d1).	ILMN_2608429	NM_013477.3	Vma6; P39; Atp6d; AI267038; Ac39; VATX	TRUE
atp6v0d1	1.2	0.101397	-1.1	0.381868	1	0.928135	ATPase, H+ transporting, lysosomal V0 subunit D1 (Atp6v0d1).	ILMN_2685365	NM_013477.3	Vma6; P39; Atp6d; AI267038; Ac39; VATX	TRUE
atp6v0d1	-1.1	0.366	-1.1	0.38588	-1.1	0.340494	ATPase, H+ transporting, lysosomal V0 subunit D1 (Atp6v0d1).	ILMN_2928320	NM_013477.2	Vma6; AI267038; Ac39; P39; VATX; Atp6d	TRUE
atp6v0e	-1.1	0.424	-2.1	0.15872	1	0.899852	ATPase, H+ transporting, lysosomal V0 subunit E (Atp6v0e).	ILMN_2650911	NM_025272.2	Atp6k; M9.2	TRUE
atp6v1b1	-1.1	0.367	1.1	0.199929	1	0.854553	ATPase, H+ transporting, lysosomal V1 subunit B1 (Atp6v1b1).	ILMN_2879910	NM_134157.2	Vpp3; D630039P21Rik; Vpp-3; AW208839; D630030L16Rik; Atp6b1; D630003L15	TRUE
atp6v1b2	-1.2	0.152	1	0.905363	-1.1	0.220252	ATPase, H+ transporting, lysosomal V1 subunit B2 (Atp6v1b2).	ILMN_2680440	NM_007509.2	HO57; Atp6b2; AI194269; R74844; AI790362	TRUE
atp6v1c1	1	0.987	-1.1	0.432772	1	0.735123	ATPase, H+ transporting, lysosomal V1 subunit C1 (Atp6v1c1).	ILMN_1217272	NM_025494.2	1700025B18Rik; U13839	TRUE
atp6v1c2	1	0.993	1	0.437251	1.1	0.618822	ATPase, H+ transporting, lysosomal V1 subunit C2 (Atp6v1c2).	ILMN_2898578	NM_133699.1	1110038G14Rik	TRUE
atp6v1e1	1	0.974	-1.1	0.57477	1	0.874946	ATPase, H+ transporting, lysosomal V1 subunit E1 (Atp6v1e1).	ILMN_2663872	NM_007510.2	2410029D23Rik; Atp6v1e; Atp6e2; D6Ertd385e; Atp6e; P31; E2; Vma4	TRUE
atp6v1g1	1.1	0.532	-1.2	0.0467451	1	0.965054	ATPase, H+ transporting, lysosomal V1 subunit G1 (Atp6v1g1).	ILMN_2928875	NM_024173.1	1810024D14Rik; Vma10; AA960677; ATP6J; Atp6g1; VAG1	TRUE
atp6v1h	-1.1	0.485	1.1	0.16045	-1.1	0.382496	ATPase, H+ transporting, lysosomal V1 subunit H (Atp6v1h).	ILMN_2812935	NM_133826.2	AU022349; SFDbeta; CGI-11; VMA13; SFDalpha; 0710001F19Rik; SFD; MGC11985	TRUE
atp7a	1	0.667	1.1	0.433238	1	0.846716	ATPase, Cu++ transporting, alpha polypeptide (Atp7a).	ILMN_2747430	NM_009726.3	brindled; br; I14; Blo; Mo; DXHXS1608e; MNK; blotchy; mottled	TRUE
atp8a2	-1.1	0.25	1	0.519579	1	0.863062	ATPase, aminophospholipid transporter-like, class I, type 8A, member 2 (Atp8a2).	ILMN_2635738	NM_015803.2	Atpc1b; AI415030; Ib	TRUE
atp8b1	1.1	0.347	1	0.793957	1.3	0.0115407	ATPase, class I, type 8B, member 1 (Atp8b1).	ILMN_2977129	NM_001001488.3	Ic; FIC1; AI451886	TRUE
atp9a	1.2	0.104	1	0.807526	1	0.87506	ATPase, class II, type 9A (Atp9a).	ILMN_1255220	NM_015731.3	mKIAA0611; IIa	TRUE
atp9a	1	0.687	1.1	0.331887	1	0.765996	ATPase, class II, type 9A (Atp9a).	ILMN_2629528	NM_015731.3	mKIAA0611; IIa	TRUE
atp9b	-1.1	0.457	1	0.790729	1	0.771177	ATPase, class II, type 9B (Atp9b).	ILMN_2700425	NM_015805.2	MMR; IIb; Atpc2b; AA934181	TRUE
atp9b	1.1	0.604	1	0.883828	-1.1	0.391021	ATPase, class II, type 9B (Atp9b).	ILMN_3002875	NM_015805.2	MMR; IIb; Atpc2b; AA934181	FALSE
atpaf2	1.1	0.346	1	0.86425	1	0.905297	ATP synthase mitochondrial F1 complex assembly factor 2 (Atpaf2), nuclear gene encoding mitochondrial protein.	ILMN_2601118	NM_145427.1	ATP12p; ATP12	TRUE
atpaf2	-1.1	0.371	-1.1	0.665206	-1.1	0.427815	ATP synthase mitochondrial F1 complex assembly factor 2 (Atpaf2), nuclear gene encoding mitochondrial protein.	ILMN_2959285	NM_145427.1	ATP12p; ATP12	TRUE
atpbd3	1	0.652	1.1	0.0316937	1.1	0.492876	ATP binding domain 3 (Atpbd3).	ILMN_2783557	NM_145582.1	MGC6894; BC005752	TRUE
atpif1	1	0.849	-1.3	0.103178	1	0.895137	ATPase inhibitory factor 1 (Atpif1), nuclear gene encoding mitochondrial protein.	ILMN_1250068	NM_007512.2	If1; Atpi	TRUE
atxn1	1.1	0.171	1.1	0.192896	1.1	0.21469	ataxin 1 (Atxn1).	ILMN_1254409	NM_009124.4	C85907; Sca1; Atx1; Ataxin-1	TRUE
atxn10	-1.1	0.249	-1.1	0.458508	-1.1	0.459721	ataxin 10 (Atxn10).	ILMN_2771326	NM_016843.3	AI325283; Tex169; TEG-169; Sca10; C77170; E46	TRUE
atxn2	1.1	0.567396	-1.1	0.130876	1	0.754043	ataxin 2 (Atxn2).	ILMN_3136056	NM_009125.2	AW544490; ATX2; 9630045M23Rik; Sca2	TRUE
atxn3	1	0.684841	1	0.770806	1	0.930679	ataxin 3 (Atxn3).	ILMN_1230667	NM_029705.2	ATX3; 2210008M02Rik; AI647473; MJD1; ataxin-3; Mjd; Sca3	TRUE
atxn3	-1.1	0.267	1	0.600611	1.1	0.193789	ataxin 3 (Atxn3).	ILMN_2813284	NM_029705.1	ATX3; 2210008M02Rik; AI647473; MJD1; ataxin-3; Mjd; Sca3	TRUE
atxn3	1	0.708	1	0.994086	1	0.604248	ataxin 3 (Atxn3).	ILMN_2813286	NM_029705.1	ATX3; 2210008M02Rik; AI647473; MJD1; ataxin-3; Mjd; Sca3	FALSE
atxn7l2	1	0.727	1	0.906771	1	0.774502	ataxin 7-like 2 (Atxn7l2).	ILMN_2783940	NM_175183.2	2610528J18Rik	TRUE
au014645	1	0.601586	1	0.814923	1	0.632698	expressed sequence AU014645 (AU014645).	ILMN_3162184	NM_001033201.3	Ncbp1; AW538051	TRUE
au018778	1	0.958	-1.1	0.470153	1	0.859503	expressed sequence AU018778 (AU018778).	ILMN_1238140	NM_144930.1	TGH-2; MGC18894	TRUE
au019823	-1.1	0.284	1.1	0.416832	-1.1	0.555228	expressed sequence AU019823 (AU019823).	ILMN_2875915	NM_212449.1	Gm639	TRUE
au021092	1	0.74	1.1	0.0430785	1	0.808532	expressed sequence AU021092 (AU021092).	ILMN_2825905	NM_001033220.1		TRUE
au021838	-1.1	0.411	1	0.58191	1	0.72963	expressed sequence AU021838 (AU021838).	ILMN_3160212	NM_001037746.2	AW536152; Prps1; MGC117905; 6720461H18	TRUE
au022252	1.1	0.184217	-1.1	0.293025	1	0.794626	expressed sequence AU022252 (AU022252).	ILMN_2893437	NM_001012400.1	RP23-344D2.9; MGC107672	TRUE
au022870	-1.1	0.618485	1.1	0.298424	1	0.706616	expressed sequence AU022870 (AU022870).	ILMN_2767674	NM_177682.3	MGC56855	TRUE
au040320	1.1	0.417	1	0.503009	1	0.725134	expressed sequence AU040320 (AU040320), transcript variant 3.	ILMN_1237034	NM_133886.2	A730047D20Rik	TRUE
au040829	1	0.586759	1	0.956102	1.1	0.321674	expressed sequence AU040829 (AU040829), transcript variant 2.	ILMN_2702434	NM_175003.3	AW493732; Rich2; AI840762; 6330543G20	TRUE
au042651	-1.1	0.488	1	0.481348	1.1	0.571315	expressed sequence AU042651 (AU042651).	ILMN_1226463	NM_177809.3	E230025K15; MGC130189; MGC130190	TRUE
auh	-1.1	0.376	1	0.942226	1	0.912093	AU RNA binding protein/enoyl-coenzyme A hydratase (Auh), nuclear gene encoding mitochondrial protein.	ILMN_2666956	NM_016709.2	W91705; C77140	TRUE
aup1	1.2	0.149	-1.3	0.138814	1	0.81442	ancient ubiquitous protein 1 (Aup1).	ILMN_1252199	NM_007517.3	AA589454	TRUE
aup1	1.2	0.286	-1.1	0.138255	-1.1	0.333522	ancient ubiquitous protein 1 (Aup1).	ILMN_2682623	NM_007517.3	AA589454	TRUE
aurka	1	0.546	1.1	0.220309	1.1	0.621057	aurora kinase A (Aurka).	ILMN_2617228	NM_011497.3	Aurora-A; AU019385; Stk6; AW539821; Ark1; Ayk1; IAK; AIRK1	TRUE
aurkaip1	1	0.81	-1.1	0.0908823	1	0.675457	aurora kinase A interacting protein 1 (Aurkaip1).	ILMN_2603581	NM_025338.3	0610033H09Rik; Akip; Aip	TRUE
auts2	1	0.826	1.1	0.249286	1	0.866883	autism susceptibility candidate 2 (Auts2).	ILMN_2675765	XM_001052036.1		TRUE
auts2	-1.1	0.439585	1	0.536926	-1.1	0.446193	autism susceptibility candidate 2 (Auts2).	ILMN_3052726	NM_177047.3	A730011F23Rik; D830032G16Rik; 2700063G02Rik	TRUE
av028368	-1.1	0.504	1	0.37301	1.1	0.423145		ILMN_2606973			TRUE
av249152	1	0.502	1.1	0.202824	1	0.823466	expressed sequence AV249152 (AV249152).	ILMN_2673790	NM_145425.2	RP23-202E24.1	TRUE
av249152	1	0.891	1.1	0.0320865	1	0.890611	expressed sequence AV249152 (AV249152).	ILMN_2970672	NM_145425.2	RP23-202E24.1	TRUE
aven	1	0.948	1.1	0.40473	1	0.939961	apoptosis, caspase activation inhibitor (Aven).	ILMN_2919343	NM_028844.1	MGC124011; mAven-L; 1700056A21Rik; 1700013A01Rik; mAven-S	TRUE
avpi1	1.2	0.118	1	0.421472	1.1	0.578222	arginine vasopressin-induced 1 (Avpi1).	ILMN_2755585	NM_027106.3	VIT32; esu; AA410041; 2310008N12Rik; mVIT32	TRUE
avpi1	1.1	0.336	1	0.94497	1	0.862304	arginine vasopressin-induced 1 (Avpi1).	ILMN_2813186	NM_027106.1	VIT32; esu; AA410041; 2310008N12Rik; mVIT32	TRUE
avpr1a	1	0.879	1	0.405489	1	0.962084	arginine vasopressin receptor 1A (Avpr1a).	ILMN_1242999	NM_016847.2	AVPR; V1a; Avpr1; V1aR	TRUE
avpr1a	1	0.877	-1.1	0.407007	-1.1	0.307907	arginine vasopressin receptor 1A (Avpr1a).	ILMN_2890935	NM_016847.2	AVPR; V1a; Avpr1; V1aR	TRUE
aw061290	1	0.955	1	0.963528	1.1	0.607639	expressed sequence AW061290 (AW061290).	ILMN_3054840	NM_201361.1	MGC37733	TRUE
aw061290	1	0.836	1.1	0.402461	1	0.99771	expressed sequence AW061290 (AW061290).	ILMN_3131609	NM_201361.1	MGC37733	TRUE
aw111922	-1.2	0.192	1.1	0.111664	1.1	0.418704		ILMN_2612776	NM_021792.1		TRUE
aw146242	-1.1	0.597426	1	0.482776	1	0.780921	expressed sequence AW146242 (AW146242).	ILMN_2735429	NM_146168.1		TRUE
aw540478	1	0.717	1.1	0.276764	1.1	0.523129		ILMN_2626980	XM_194070.2		TRUE
aw544981	-1.1	0.382824	1.1	0.335689	1.1	0.558097	expressed sequence AW544981 (AW544981).	ILMN_2759499	NM_145986.1	MGC27770	TRUE
aw548124	1	0.738	1	0.808723	-1.1	0.347691	expressed sequence AW548124 (AW548124).	ILMN_3104118	NM_134117.1	AI115348; X83346; MGC99930; ESTM17	TRUE
aw549877	-1.1	0.593466	1	0.573789	1	0.862343	expressed sequence AW549877 (AW549877).	ILMN_1237132	NM_145930.2	AI195826	TRUE
aw555464	1	0.905	-1.2	0.0699998	1.1	0.608491		ILMN_2685769	XM_127132.3		TRUE
axin2	1	0.658	1	0.437826	1	0.88912	axin2 (Axin2).	ILMN_2896314	NM_015732.3	Axil; Conductin; Axi1	TRUE
axl	-1.1	0.393	-1.6	0.000192371	-1.1	0.436287	AXL receptor tyrosine kinase (Axl).	ILMN_2651715	NM_009465.3	AI323647; Ufo; Ark; Tyro7	TRUE
axud1	1	0.901	1.2	0.0917571	1.1	0.299862	AXIN1 up-regulated 1 (Axud1).	ILMN_2636403	NM_153287.3	4931429D10Rik; taip-3; URAX1	TRUE
azgp1	1	0.779849	-1.1	0.43622	-1.1	0.325769	alpha-2-glycoprotein 1, zinc (Azgp1).	ILMN_2725198	NM_013478.1		TRUE
azgp1	1	0.755423	-1.2	0.158803	-1.1	0.526142	alpha-2-glycoprotein 1, zinc (Azgp1).	ILMN_2837080	NM_013478.1		TRUE
azi1	1	0.735	1	0.875562	1	0.732588	5-azacytidine induced gene 1 (Azi1).	ILMN_1244993	NM_009734.1	AZ1; Azi	TRUE
azi2	1	0.933	1	0.754621	1	0.700403	5-azacytidine induced gene 2 (Azi2), transcript variant 2.	ILMN_3082580	NM_001048146.1	AZ2; AA410145	TRUE
b020018g12rik	1	0.786065	1	0.876545	1.1	0.48511	RIKEN cDNA B020018G12 gene (B020018G12Rik).	ILMN_2805207	NM_001039518.1	Y14	TRUE
b230118h07rik	1	0.616	1	0.448526	1	0.832025	RIKEN cDNA B230118H07 gene (B230118H07Rik).	ILMN_2726101	NM_026592.3	RP23-325I3.1; NWC	TRUE
b230120h23rik	1	0.821	1	0.699163	1.1	0.329435	RIKEN cDNA B230120H23 gene (B230120H23Rik), transcript variant 1.	ILMN_1256000	NM_023057.3	AV006891; MLTKalpha; RP23-146F24.1; MLTKbeta; MLTK; Zak	TRUE
b230120h23rik	1	0.51	1	0.923607	1.1	0.33888	RIKEN cDNA B230120H23 gene (B230120H23Rik), transcript variant 1.	ILMN_2662885	NM_023057.1	AV006891; MLTKalpha; MLTKbeta; MLTK; Zak	TRUE
b230120h23rik	1	0.697107	1.1	0.0276891	1	0.832641	RIKEN cDNA B230120H23 gene (B230120H23Rik), transcript variant 1.	ILMN_2666792	NM_023057.3	AV006891; MLTKalpha; RP23-146F24.1; MLTKbeta; MLTK; Zak	TRUE
b230120h23rik	1	0.912618	1.1	0.0936712	1	0.971195	RIKEN cDNA B230120H23 gene (B230120H23Rik), transcript variant 2.	ILMN_2723072	NM_178084.3	AV006891; MLTKalpha; RP23-146F24.1; MLTKbeta; MLTK; Zak	TRUE
b230209c24rik	-1.1	0.47	1.1	0.236199	1	0.839011	RIKEN cDNA B230209C24 gene (B230209C24Rik).	ILMN_2764344	NM_177235.3		TRUE
b230219d22rik	-1.1	0.157288	1	0.838521	-1.1	0.577476	RIKEN cDNA B230219D22 gene (B230219D22Rik).	ILMN_2847869	NM_181278.2	AA119856; D530037I19Rik	TRUE
b230312a22rik	1.1	0.357	1.1	0.484024	1.1	0.224925	RIKEN cDNA B230312A22 gene (B230312A22Rik).	ILMN_2603662	NM_172691.2	KIAA1539; RP23-124L1.9; mKIAA1539	TRUE
b230312i18rik	1	0.705881	1.1	0.0116005	1	0.983237	RIKEN cDNA B230312I18 gene, transcript variant 3 (B230312I18Rik).	ILMN_1247404	XM_001002154.1		TRUE
b230339m05rik	-1.1	0.492	1	0.982491	1	0.873467	RIKEN cDNA B230339M05 gene (B230339M05Rik).	ILMN_2653936	NM_177658.3	AI507211; mKIAA1219; 9330195P16; RP23-392P11.1	TRUE
b230339m05rik	-1.1	0.364838	-1.1	0.470678	1.1	0.304297	RIKEN cDNA B230339M05 gene (B230339M05Rik).	ILMN_2894574	NM_177658.3	AI507211; mKIAA1219; 9330195P16; RP23-392P11.1	TRUE
b230342m21rik	-1.7	0.000248	1	0.572836	-1.1	0.269487	RIKEN cDNA B230342M21 gene (B230342M21Rik).	ILMN_1224250	NM_133898.3	AI428195	TRUE
b2m	-1.1	0.189981	1	0.639259	1	0.889945	beta-2 microglobulin (B2m).	ILMN_1216746	NM_009735.2	Ly-m11; beta2-m	TRUE
b2m	-1.1	0.335	1	0.977537	1.1	0.567138	beta-2 microglobulin (B2m).	ILMN_2739999	NM_009735.2	Ly-m11; beta2-m	TRUE
b3galnt2	1	0.592759	1	0.836623	1.1	0.453792	UDP-GalNAc:betaGlcNAc beta 1,3-galactosaminyltransferase, polypeptide 2 (B3galnt2).	ILMN_2943762	NM_178640.2	D230016N13Rik; MGC103263; A930105D20Rik; C80633	TRUE
b3galt5	-1.1	0.230825	1	0.701485	1.1	0.439568	UDP-Gal:betaGlcNAc beta 1,3-galactosyltransferase, polypeptide 5 (B3galt5).	ILMN_1245509	NM_033149.2	b3Galt-V; 1190002B21Rik; AU045265	TRUE
b3galt6	1	0.721	1.1	0.0783016	1	0.88929	UDP-Gal:betaGal beta 1,3-galactosyltransferase, polypeptide 6 (B3galt6).	ILMN_2687140	NM_080445.4	MGC91010; BB129894; GalTII	TRUE
b3gat3	1.1	0.402766	1	0.582869	1	0.86179	beta-1,3-glucuronyltransferase 3 (glucuronosyltransferase I) (B3gat3).	ILMN_2729706	NM_024256.2	2810405M13Rik	TRUE
b3gat3	1	0.976896	1	0.962028	1	0.653482	beta-1,3-glucuronyltransferase 3 (glucuronosyltransferase I) (B3gat3).	ILMN_2845045	NM_024256.2	2810405M13Rik	TRUE
b3gnt1	1.1	0.141	1	0.682903	1.1	0.286499	UDP-GlcNAc:betaGal beta-1,3-N-acetylglucosaminyltransferase 1 (B3gnt1).	ILMN_1257876	NM_175383.2	iGNT; B3gnt6; BETA3GNT1; iGAT; 1500032M01Rik	TRUE
b3gnt3	1.1	0.501	1.1	0.237143	1	0.715378	UDP-GlcNAc:betaGal beta-1,3-N-acetylglucosaminyltransferase 3 (B3gnt3).	ILMN_2907972	NM_028189.2	2210008L19Rik	TRUE
b3gnt5	-1.1	0.436289	1.1	0.337606	1.1	0.383385	UDP-GlcNAc:betaGal beta-1,3-N-acetylglucosaminyltransferase 5 (B3gnt5).	ILMN_1216368	NM_054052.2	beta3GnT5	TRUE
b430306n03rik	-1.1	0.543	-1.1	0.276539	-1.1	0.143758	RIKEN cDNA B430306N03 gene (B430306N03Rik).	ILMN_2733567	NM_177083.4	Treml6	TRUE
b4galnt3	1	0.775	1.1	0.281758	1.1	0.633544	beta-1,4-N-acetyl-galactosaminyl transferase 3 (B4galnt3).	ILMN_2760009	NM_198884.1	C330047A21; AB114826; B4GalNAcT3	TRUE
b4galt3	1	0.924619	1	0.937047	1.1	0.156952	UDP-Gal:betaGlcNAc beta 1,4-galactosyltransferase, polypeptide 3 (B4galt3).	ILMN_1228544	NM_020579.1	AW125175; ESTM26; 9530061M23Rik; R74981; ESTM6; AA104562	TRUE
b4galt3	1.1	0.155	1.1	0.428568	1.1	0.266858	UDP-Gal:betaGlcNAc beta 1,4-galactosyltransferase, polypeptide 3 (B4galt3).	ILMN_2930764	NM_020579.1	AW125175; ESTM26; 9530061M23Rik; R74981; ESTM6; AA104562	TRUE
b4galt7	-1.1	0.321	1	0.747347	1	0.985085	xylosylprotein beta1,4-galactosyltransferase, polypeptide 7 (galactosyltransferase I) (B4galt7).	ILMN_2754594	NM_146045.1	MGC28643	TRUE
b930011p16rik	1	0.944937	1.1	0.400246	1	0.863184	RIKEN cDNA B930011P16 gene (B930011P16Rik).	ILMN_2627619	NM_207282.2	Gm1377	TRUE
b930041f14rik	1	0.744855	1	0.687625	-1.1	0.469292	RIKEN cDNA B930041F14 gene (B930041F14Rik).	ILMN_1250201	NM_178699.3	MNCb-3966	TRUE
b9d1	1	0.980138	1	0.728402	1.1	0.164453	B9 protein domain 1 (B9d1).	ILMN_2713969	NM_013717.2	AW045994; B9	TRUE
baat	1	0.909273	-1.1	0.540327	1	0.982915	bile acid-Coenzyme A: amino acid N-acyltransferase (Baat).	ILMN_1259009	NM_007519.2	AI158864; AI118337; BAT	TRUE
bace1	1.1	0.243	-1.1	0.422433	1	0.813404	beta-site APP cleaving enzyme 1 (Bace1).	ILMN_1217842	NM_011792.4	C76936	TRUE
bace2	-1.1	0.492	1	0.766251	1	0.687568	beta-site APP-cleaving enzyme 2 (Bace2).	ILMN_2614788	NM_019517.3	ALP56; 1110059C24Rik; DRAP; AI850424; CEAP1; BAE2; CDA13; ASP21; AEPLC; ARP1	TRUE
bace2	1	0.976	1.1	0.12764	-1.1	0.361115	beta-site APP-cleaving enzyme 2 (Bace2).	ILMN_2720083	NM_019517.3	ALP56; 1110059C24Rik; DRAP; AI850424; CEAP1; BAE2; CDA13; ASP21; AEPLC; ARP1	TRUE
bace2	1	0.715	1.1	0.134265	1	0.864155	beta-site APP-cleaving enzyme 2 (Bace2).	ILMN_2831799	NM_019517.2	ALP56; 1110059C24Rik; DRAP; ARP1; AI850424; CEAP1; BAE2; CDA13; ASP21; AEPLC	TRUE
bach1	-1.2	0.166	1.1	0.454559	1	0.989915	BTB and CNC homology 1 (Bach1).	ILMN_2741677	NM_007520.2	6230421P05Rik; AI323795	TRUE
bach2	-1.1	0.158184	1	0.555108	1	0.766229	BTB and CNC homology 2 (Bach2).	ILMN_2819558	NM_007521.2	MGC117590	TRUE
bad	1	0.844815	1	0.87762	1	0.991545	BCL2-associated agonist of cell death (Bad).	ILMN_1216802	NM_007522.2	Bbc2; AI325008	TRUE
bag1	1.1	0.301209	1	0.743451	1	0.710464	Bcl2-associated athanogene 1 (Bag1).	ILMN_2712018	NM_009736.1	Rap46	TRUE
bag3	1.1	0.442921	-1.2	0.210597	1	0.954536	BCL2-associated athanogene 3 (Bag3).	ILMN_1226195	NM_013863.4	Bis; AA407278	TRUE
bag4	1	0.798	1	0.706202	1	0.976602	BCL2-associated athanogene 4 (Bag4).	ILMN_2607892	NM_026121.3	SODD; 2410112I15Rik	TRUE
bag5	1.1	0.182	1	0.861439	-1.1	0.376592	BCL2-associated athanogene 5 (Bag5).	ILMN_3106819	NM_027404.1	1600025G07Rik; 4930405J06Rik	TRUE
bahcc1	1	0.91	1.1	0.354021	1	0.822441	BAH domain and coiled-coil containing 1 (Bahcc1).	ILMN_1242613	NM_198423.2	MGC79150; B930044J06; KIAA1447; BC060615	TRUE
bahd1	1	0.915	1	0.839397	-1.1	0.227061	bromo adjacent homology domain containing 1 (Bahd1).	ILMN_2830098	NM_001045523.1	KIAA0945; AW541238; mKIAA0945; AL022997; Gm117; MGC117747	TRUE
baiap2	1	0.891	1.1	0.100443	1	0.694029	brain-specific angiogenesis inhibitor 1-associated protein 2 (Baiap2), transcript variant 2.	ILMN_2733091	NM_130862.4	R75030; IRSp53	TRUE
baiap2	-1.1	0.463	1	0.909473	1.1	0.319766	brain-specific angiogenesis inhibitor 1-associated protein 2 (Baiap2), transcript variant 1.	ILMN_3163374	NM_001037755.2	R75030; IRSp53	TRUE
bak1	1	0.639452	1.1	0.141385	1	0.688822	BCL2-antagonist/killer 1 (Bak1).	ILMN_2945835	NM_007523.2	N-Bak; Bak; N-BAK1	TRUE
banf1	1.1	0.397927	-1.3	0.0591056	1	0.672818	barrier to autointegration factor 1 (Banf1), transcript variant 1.	ILMN_2685806	NM_011793.2	Bcrp1; Baf; L2bp1/Baf; C78287	TRUE
banf1	1.1	0.405	-1.2	0.107382	1	0.748147	barrier to autointegration factor 1 (Banf1), transcript variant 2.	ILMN_2698392	NM_001038231.1	Bcrp1; Baf; L2bp1/Baf; C78287	TRUE
banf1	1.1	0.509	-1.1	0.160912	1.1	0.64856	barrier to autointegration factor 1 (Banf1), transcript variant 1.	ILMN_2745971	NM_011793.2	Bcrp1; Baf; L2bp1/Baf; C78287	TRUE
banf1	1.1	0.237753	-1.2	0.191958	1	0.845605	barrier to autointegration factor 1 (Banf1), transcript variant 2.	ILMN_3158909	NM_001038231.1	Bcrp1; Baf; L2bp1/Baf; C78287	TRUE
bap1	1	0.943	1	0.891649	1	0.833467		ILMN_2749866	NM_027088.1		TRUE
bat1a	-1.1	0.275	1	0.736221	1	0.782078	HLA-B-associated transcript 1A (Bat1a).	ILMN_2670895	NM_019693.2	MGC38799; AI428441; 0610030D10Rik; Bat1; Bat-1; D17H6S81E-1; D6S81Eh; D17H6S81E; MGC19235	TRUE
bat1a	-1.1	0.628	-1.2	0.062785	-1.1	0.237463	HLA-B-associated transcript 1A (Bat1a).	ILMN_3007669	NM_019693.2	MGC38799; AI428441; 0610030D10Rik; Bat1; Bat-1; D17H6S81E-1; D6S81Eh; D17H6S81E; MGC19235	TRUE
bat2	1	0.835	1	0.958368	1	0.670716	HLA-B associated transcript 2 (Bat2).	ILMN_1254154	NM_020027.2	D17H6S51E; Bat-2; 3110039B05Rik; G2; mKIAA4178; KIAA4178; Wbp12	TRUE
bat4	1	0.699	1.1	0.176567	-1.1	0.530039	HLA-B associated transcript 4 (Bat4).	ILMN_2996046	NM_032460.1	Bat-4; G5; D17H6S54E	TRUE
bat5	-1.1	0.503	1	0.494779	1	0.7417	HLA-B associated transcript 5 (Bat5).	ILMN_2731523	NM_178592.3	D17H6S82E; MGC19234; AI326074; Bat-5; NG26	TRUE
batf	1.3	0.00354	1	0.919705	1	0.622693	basic leucine zipper transcription factor, ATF-like (Batf).	ILMN_2761900	NM_016767.2	B-ATF; SFA-2	TRUE
batf2	-1.1	0.611729	1.1	0.187868	1	0.864268	basic leucine zipper transcription factor, ATF-like 2 (Batf2).	ILMN_1230143	NM_028967.1	4933430F08Rik	TRUE
bax	1.1	0.223959	-1.1	0.499929	1.1	0.149521	Bcl2-associated X protein (Bax).	ILMN_2907655	NM_007527.2		TRUE
baz1a	-1.1	0.137777	1.1	0.400144	1.1	0.55044	bromodomain adjacent to zinc finger domain 1A (Baz1a).	ILMN_1227401	XM_915565.3		TRUE
bb128963	1	0.815311	1	0.99895	-1.1	0.355622		ILMN_2605307			TRUE
bbc3	1	0.727	1.1	0.371266	1	0.863323	BCL2 binding component 3 (Bbc3).	ILMN_2690620	NM_133234.1	PUMA; PUMA/JFY1	TRUE
bbc3	-1.1	0.38	1.1	0.313321	1	0.947542	BCL2 binding component 3 (Bbc3).	ILMN_2690621	NM_133234.1	PUMA; PUMA/JFY1	TRUE
bbc3	1	0.76206	1	0.948874	1	0.922522	BCL2 binding component 3 (Bbc3).	ILMN_2920736	NM_133234.1	PUMA; PUMA/JFY1	TRUE
bbox1	1	0.952	-1.1	0.475198	1	0.923074	butyrobetaine (gamma), 2-oxoglutarate dioxygenase 1 (gamma-butyrobetaine hydroxylase) (Bbox1).	ILMN_2686029	NM_130452.1	AI874739	TRUE
bbs2	1	0.66214	1	0.716548	1	0.710353	Bardet-Biedl syndrome 2 (human) (Bbs2).	ILMN_1253752	NM_026116.2	2410125H22Rik; AI447581	TRUE
bbs4	1	0.651	1.1	0.410118	-1.1	0.514024	Bardet-Biedl syndrome 4 (human) (Bbs4).	ILMN_2726448	NM_175325.2	AW537059; AW742241; D9Ertd464e	TRUE
bbs5	-1.1	0.404	1	0.937345	1	0.805734	Bardet-Biedl syndrome 5 (human) (Bbs5).	ILMN_3162388	NM_028284.2	RP23-436E15.1; 1700049I01Rik; 2700023J09Rik	TRUE
bbs7	1	0.906216	1	0.620535	1	0.718495	Bardet-Biedl syndrome 7 (Bbs7).	ILMN_2656511	NM_027810.2	8430406N16Rik	TRUE
bbs9	1	0.674	1	0.926654	-1.1	0.425419	Bardet-Biedl syndrome 9 (Bbs9).	ILMN_2634728	NM_181316.3	E130103I17Rik	TRUE
bbx	-1.1	0.275563	-1.1	0.253354	1	0.873724	bobby sox homolog (Drosophila) (Bbx).	ILMN_2669461	NM_027444.2	5730403O13Rik	TRUE
bc002163	1.2	0.153	-1.2	0.0583176	-1.2	0.130272	cDNA sequence BC002163 (BC002163), non-coding RNA.	ILMN_2946817	NR_002445.2		TRUE
bc002199	-1.1	0.229	1	0.618112	1	0.951298	cDNA sequence BC002199 (BC002199).	ILMN_1245471	NM_145964.2	MGC7434; C78909; AA407621	TRUE
bc002230	1	0.897847	1	0.984759	1.1	0.389969	cDNA sequence BC002230, transcript variant 1 (BC002230).	ILMN_1248444	XM_484171.3		TRUE
bc003236	-1.3	0.0371	1	0.936995	1.1	0.553695		ILMN_2744138			TRUE
bc003266	1.1	0.181	-1.1	0.0773603	1	0.65716	cDNA sequence BC003266 (BC003266).	ILMN_1247245	NM_030252.2	MGC7764	TRUE
bc003281	1	0.991	1.1	0.260268	1	0.634056		ILMN_2486102			TRUE
bc003885	-1.1	0.398079	-1.3	0.165488	1.2	0.28284		ILMN_2708397	NM_198609.1		TRUE
bc003885	-1.1	0.547594	1	0.818585	1	0.988909	cDNA sequence BC003885 (BC003885).	ILMN_3006534	NM_198609.2	MGC6735	TRUE
bc003993	1	0.762	1	0.665374	1	0.717473	cDNA sequence BC003993 (BC003993).	ILMN_2895293	NM_030560.2	MGC107219; B230213M24; MGC7531; mKIAA1604; AL022752; AI173004; AA684037; MGC107450	TRUE
bc004004	1	0.915	1	0.906561	1	0.705196	cDNA sequence BC004004 (BC004004).	ILMN_1252183	NM_030561.2	2400006G15Rik; MGC7550	TRUE
bc004044	1	0.714623	1	0.835389	-1.2	0.125462	cDNA sequence BC004044 (BC004044).	ILMN_1240719	NM_030565.5	C76981; MGC7673; KIAA4081; Fam20c; mKIAA4081	TRUE
bc004044	1	0.942306	1	0.615759	-1.1	0.423843	cDNA sequence BC004044 (BC004044).	ILMN_2723024	NM_030565.5	C76981; MGC7673; KIAA4081; Fam20c; mKIAA4081	TRUE
bc004728	1.2	0.126162	-1.3	0.00235199	-1.3	0.011676		ILMN_1247198	NM_174992.2		TRUE
bc004728	1.2	0.101436	-1.2	0.00906791	-1.1	0.162898	cDNA sequence BC004728 (BC004728), transcript variant 1.	ILMN_3130403	NM_174992.3	Smagp; MGC7903	TRUE
bc005537	-1.1	0.219	1.2	0.241419	1	0.767326	cDNA sequence BC005537 (BC005537).	ILMN_1227295	NM_024473.3	C78201; 8030460C05Rik; RP23-92G13.4; MGC7474	TRUE
bc005624	1.1	0.478153	1.1	0.271089	1.1	0.404923	cDNA sequence BC005624 (BC005624).	ILMN_1248400	NM_144885.1	RP23-221O14.10; MGC11690	TRUE
bc005682	1.2	0.185	-1.1	0.534907	-1.1	0.32796		ILMN_2685124	NM_033562.2		TRUE
bc005764	1	0.718	1.1	0.130504	1	0.684723	cDNA sequence BC005764 (BC005764).	ILMN_2709001	NM_181681.1	Prg2; mKIAA4076; KIAA4076	TRUE
bc006779	1	0.981	1.3	0.017106	1.1	0.33309		ILMN_1226639			TRUE
bc006779	1	0.716158	1.4	0.00135869	1.2	0.087279	cDNA sequence BC006779 (BC006779).	ILMN_2932787	NM_183162.2	mKIAA1769; MGC63178	TRUE
bc008163	-1.2	0.136	-1.2	0.365792	-1.1	0.323407	cDNA sequence BC008163 (BC008163).	ILMN_1242176	NM_145553.1	MGC11672; RP23-464L12.5	TRUE
bc011248	1	0.719	1	0.386419	1	0.991681	cDNA sequence BC011248 (BC011248).	ILMN_1232115	NM_144857.1	MGC19067	TRUE
bc011248	1	0.644	1	0.601557	1	0.850816	cDNA sequence BC011248 (BC011248).	ILMN_2998479	NM_144857.1	MGC19067	TRUE
bc014805	1	0.819309	1	0.529706	1.1	0.426341	cDNA sequence BC014805 (BC014805).	ILMN_2959409	NM_146232.1	MGC25980	TRUE
bc016201	1	0.649497	1.1	0.0941906	1	0.991984	cDNA sequence BC016201 (BC016201).	ILMN_2794844	NM_145601.1	MGC27656	TRUE
bc016423	-1.1	0.197937	1.1	0.380404	1	0.949926	cDNA sequence BC016423, transcript variant 2 (BC016423).	ILMN_1223300	XM_980152.1		TRUE
bc016495	1	0.758	1.1	0.222871	1	0.6218	cDNA sequence BC016495 (BC016495).	ILMN_1242106	NM_145497.2	D630020N23Rik; AA408380; MGC25909	TRUE
bc017158	1.1	0.252331	1.1	0.132402	1	0.661053	cDNA sequence BC017158 (BC017158).	ILMN_1249131	NM_145590.1	MGC28903	TRUE
bc017612	1.1	0.284531	-1.1	0.267151	1	0.988194	cDNA sequence BC017612 (BC017612).	ILMN_2631514	NM_133214.2	Fn5	TRUE
bc017643	-1.2	0.0499	1.1	0.173054	1	0.635799	cDNA sequence BC017643 (BC017643).	ILMN_1255776	NM_144832.1	MGC37382; MGC37062; MGC28978	TRUE
bc017647	1.1	0.279	1.1	0.593793	1.1	0.269933	cDNA sequence BC017647 (BC017647).	ILMN_1233664	NM_145430.1	MGC28990	TRUE
bc018242	1	0.827	1.1	0.269601	1	0.722302	cDNA sequence BC018242 (BC018242).	ILMN_2757716	NM_144935.1	PRG-4; MGC25492	TRUE
bc020535	1.2	0.0711	1	0.721454	1	0.947003	cDNA sequence BC020535 (BC020535).	ILMN_2745876	NM_145536.1	MGC19360	TRUE
bc021381	1.2	0.0849	1	0.6936	1	0.694153	cDNA sequence BC021381 (BC021381).	ILMN_2760765	NM_145382.3	MGC29235; MGC38018; MGC39032	TRUE
bc021614	1.2	0.315	1	0.751794	1	0.858773	cDNA sequence BC021614 (BC021614).	ILMN_2591342	NM_144869.2	MGC37914	TRUE
bc021790	1	0.937	1	0.822881	1	0.695362		ILMN_1251519	NM_144824.1		TRUE
bc022224	1.1	0.257	1.1	0.349454	-1.1	0.317025	cDNA sequence BC022224 (BC022224).	ILMN_2746830	NM_177564.4	MGC18716	TRUE
bc022687	1	0.817	1.1	0.430932	1	0.863132	cDNA sequence BC022687 (BC022687).	ILMN_2631663	NM_145450.3	C130001I08Rik; Flj20080; AW050009	TRUE
bc023151	1	0.859544	1	0.530051	1	0.811149		ILMN_2637187			TRUE
bc024139	1	0.995	1.1	0.170884	1	0.87895	cDNA sequence BC024139 (BC024139).	ILMN_2918509	NM_198172.1	6230424I18Rik; MGC37978	TRUE
bc024814	1	0.764608	1	0.883169	1	0.912823		ILMN_2592909			TRUE
bc024868	1	0.802273	-1.1	0.276575	1.1	0.402203	cDNA sequence BC024868 (BC024868).	ILMN_2844153	NM_199149.1	Gm158	TRUE
bc025076	1	0.998437	1	0.899023	1.1	0.528633		ILMN_2607765	NM_175002.1		TRUE
bc025446	1.2	0.363322	-1.1	0.548944	-1.1	0.385678	cDNA sequence BC025446 (BC025446).	ILMN_2915833	NM_146058.1	MGC29251	TRUE
bc025446	1	0.844	-1.1	0.49063	-1.1	0.269637	cDNA sequence BC025446 (BC025446).	ILMN_2915835	NM_146058.1	MGC29251	TRUE
bc025546	-1.1	0.241801	1.1	0.400268	1	0.959955	cDNA sequence BC025546 (BC025546).	ILMN_2720763	NM_146215.2	MGC38131; AU022703; C730036L12Rik	TRUE
bc026585	1.1	0.584	1	0.825246	-1.1	0.15144		ILMN_1221257	XM_129546.2		TRUE
bc026590	-1.1	0.297	1.1	0.317359	1	0.887852	cDNA sequence BC026590 (BC026590).	ILMN_1257772	NM_001081420.1	RP23-455B1.1	TRUE
bc026590	1	0.577	1.1	0.262185	1.1	0.253073	cDNA sequence BC026590 (BC026590).	ILMN_3051252	NM_001081420.1	RP23-455B1.1	TRUE
bc026782	-1.2	0.458007	1	0.727835	1	0.640141	cDNA sequence BC026782 (BC026782).	ILMN_3041654	NM_001025575.1	Cfhrb_4/2	TRUE
bc027231	-1.1	0.2786	1.1	0.239109	1	0.803887	cDNA sequence BC027231 (BC027231).	ILMN_2718550	NM_145972.3	MGC27931	TRUE
bc027231	1	0.601	1	0.776137	1	0.949353	cDNA sequence BC027231 (BC027231).	ILMN_2913269	NM_145972.1	MGC27931	TRUE
bc028528	1	0.966	-1.2	0.0663125	-1.1	0.509711	cDNA sequence BC028528 (BC028528).	ILMN_2656422	NM_153513.1	L259; MGC41379	TRUE
bc028528	1	0.791	1.1	0.301283	1	0.784971	cDNA sequence BC028528 (BC028528).	ILMN_2765335	NM_153513.1	L259; MGC41379	FALSE
bc028528	1	0.757	1	0.868987	-1.1	0.426825	cDNA sequence BC028528 (BC028528).	ILMN_2837802	NM_153513.1	L259; MGC41379	TRUE
bc029214	1.2	0.0940251	1	0.79536	1	0.667358	cDNA sequence BC029214 (BC029214).	ILMN_2768209	NM_153557.1	MGC36831; RP23-47P18.9; D930050G13Rik	TRUE
bc030183	1.5	0.0121125	-1.1	0.481831	1.1	0.401774	cDNA sequence BC030183 (BC030183).	ILMN_1235062	NM_182783.1	MGC29254	TRUE
bc030476	1.1	0.667771	-1.2	0.396681	-1.1	0.54174	cDNA sequence BC030476 (BC030476).	ILMN_2819380	NM_173421.1	MGC117582; MGC40815	TRUE
bc030499	1.1	0.278539	-1.3	0.18429	-1.1	0.662894	cDNA sequence BC030499 (BC030499).	ILMN_2822160	NM_001045522.1	BC037104	TRUE
bc030867	-1.1	0.168	1	0.46676	1	0.925599	cDNA sequence BC030867 (BC030867).	ILMN_1231587	NM_153544.3	MGC117894; RP23-461C4.3; MGC31269	TRUE
bc031181	1.2	0.0835429	-1.1	0.0794697	1.1	0.589042	cDNA sequence BC031181 (BC031181).	ILMN_2913206	NM_001001181.3		TRUE
bc031353	1.1	0.264122	1.1	0.209719	1	0.698596	cDNA sequence BC031353 (BC031353).	ILMN_2757807	NM_153584.1	C130047D21Rik; AI553555; 6330415I01Rik; mKIAA1370; MGC41344; MGC38960	TRUE
bc031575	1	0.849	1	0.639008	1	0.626081		ILMN_2703242	NM_153549.2		TRUE
bc031781	-1.2	0.216	1.1	0.298049	1.1	0.267205	cDNA sequence BC031781 (BC031781).	ILMN_2894040	NM_145943.1	MGC30618	TRUE
bc031853	1	0.691	1.1	0.484265	1	0.751498	cDNA sequence BC031853 (BC031853).	ILMN_2764549	NM_172758.3	D430050E18; MGC25764	TRUE
bc037034	1	0.783	-1.1	0.241337	1	0.69602	cDNA sequence BC037034 (BC037034).	ILMN_1257019	NM_153161.1	MGC47434	TRUE
bc038156	1	0.884	1	0.851775	1	0.640979	cDNA sequence BC038156 (BC038156).	ILMN_2731424	NM_177768.2	E230011F09	TRUE
bc038613	1	0.788	1	0.653077	1.1	0.478401	cDNA sequence BC038613 (BC038613).	ILMN_2849305	NM_153784.1	MGC47347	TRUE
bc039093	1	0.687	-1.2	0.0190518	-1.2	0.138342		ILMN_2738156	XM_131700.4		TRUE
bc046331	1	0.645	1	0.643814	1.1	0.349032	cDNA sequence BC046331 (BC046331).	ILMN_1240038	NM_177673.2	mKIAA0562; A930027E11; MGC54921; RP23-254N4.3; AI115523	TRUE
bc046404	1.2	0.0169	1	0.43067	1	0.78493	cDNA sequence BC046404 (BC046404).	ILMN_3158698	NM_198861.1	MGC59632	TRUE
bc048355	1.1	0.37	1	0.7283	1.1	0.567704		ILMN_2676294			TRUE
bc048403	-1.1	0.514394	1.1	0.242015	1.1	0.59278	cDNA sequence BC048403 (BC048403).	ILMN_2596666	NM_173022.2	E030027L10	TRUE
bc048546	1	0.541464	1	0.815211	-1.2	0.123208	cDNA sequence BC048546 (BC048546).	ILMN_2531773	NM_001001179.2	MGC58520	TRUE
bc048546	1	0.901	1	0.878515	-1.2	0.0948182	cDNA sequence BC048546 (BC048546).	ILMN_2984219	NM_001001179.1	MGC58520	TRUE
bc049806	1	0.615	1.1	0.241709	1	0.758618	cDNA sequence BC049806 (BC049806).	ILMN_2591592	NM_172513.2	D630010C10	TRUE
bc049806	-1.1	0.131	1.1	0.320147	1	0.602412	cDNA sequence BC049806 (BC049806).	ILMN_2709051	NM_172513.2	D630010C10	TRUE
bc049806	1	0.879	-1.1	0.285006	1	0.661098	cDNA sequence BC049806 (BC049806).	ILMN_2864290	NM_172513.2	D630010C10	TRUE
bc050811	-1.2	0.48	1	0.972997	-1.2	0.231093	cDNA sequence BC050811 (BC050811).	ILMN_2782841	NM_178418.2	MGC58791	TRUE
bc051142	-1.1	0.238	-1.1	0.666144	1	0.868447	cDNA sequence BC051142 (BC051142).	ILMN_2936419	NM_001001177.1		TRUE
bc051227	1	0.868	1	0.474839	-1.1	0.466331	cDNA sequence BC051227 (BC051227).	ILMN_1238114	NM_183170.2	MGC63135; Fksg24	TRUE
bc053749	1	0.785	1	0.550895	1	0.872161	cDNA sequence BC053749 (BC053749).	ILMN_2656776	NM_183321.1	MGC59495	TRUE
bc053749	1	0.969	1.1	0.128651	1	0.94683	cDNA sequence BC053749 (BC053749).	ILMN_3000298	NM_183321.1	MGC59495	TRUE
bc055368	1	0.770604	1	0.967577	1	0.69238		ILMN_2660386			TRUE
bc056474	1	0.667	-1.2	0.00687628	1	0.879844	cDNA sequence BC056474 (BC056474).	ILMN_2939185	NM_001001493.2	MGC107693	TRUE
bc057371	1	0.79167	1.1	0.163047	1	0.893672	cDNA sequence BC057371 (BC057371).	ILMN_2879196	NM_177572.3	RP23-132L14.2; B930030J24	TRUE
bc057552	1	0.631	1	0.852935	1.1	0.337025	cDNA sequence BC057552 (BC057552).	ILMN_2896042	NM_172502.2	MGC66593; 6720484B16	TRUE
bc057627	1	0.98034	1	0.886263	1	0.799542	cDNA sequence BC057627 (BC057627).	ILMN_2977903	NM_198631.1	Gm768; KIAA1064; mKIAA1064; MGC67629	TRUE
bc065085	1	0.67374	1.1	0.1648	1	0.76382	cDNA sequence BC065085 (BC065085).	ILMN_2974737	NM_177628.3	A030013D21	TRUE
bc065397	1	0.846671	1	0.905443	1	0.713812	cDNA sequence BC065397 (BC065397).	ILMN_2869654	NM_001033001.1	parl7	TRUE
bc066028	-1.1	0.36	1	0.765143	1	0.910995	cDNA sequence BC066028 (BC066028).	ILMN_3162180	NM_001001180.2		TRUE
bc067047	1.1	0.471	1	0.87418	1.1	0.268092	cDNA sequence BC067047 (BC067047).	ILMN_2705235	NM_177782.3	Setd6; P-REX1; G630042G04; RP23-183N8.1	TRUE
bc067068	1	0.83826	1	0.67878	1	0.732247	cDNA sequence BC067068 (BC067068).	ILMN_2713396	NM_207522.1		TRUE
bc068281	-1.1	0.255044	1.1	0.302952	1.1	0.428453	cDNA sequence BC068281 (BC068281).	ILMN_2760057	NM_173416.2	A430092C04	TRUE
bc085271	1	0.99	-1.1	0.313042	1	0.987682	cDNA sequence BC085271 (BC085271).	ILMN_2960822	NM_001008551.1	MGC103372	TRUE
bc087945	1	0.768	-1.1	0.199709	1	0.734424	cDNA sequence BC087945 (BC087945).	ILMN_3160842	NM_001013792.1	C79097	TRUE
bc088983	1	0.997309	1	0.490027	-1.1	0.370617	cDNA sequence BC088983 (BC088983).	ILMN_2835053	NM_001009951.1	4933440G23Rik; KIAA1712; mKIAA1712; MGC113766	TRUE
bc099439	-1.1	0.364446	1.1	0.328129	1	0.712872	cDNA sequence BC099439 (BC099439).	ILMN_2993962	NM_001025564.1		TRUE
bcap29	-1.1	0.185	1	0.571865	-1.2	0.0704858	B-cell receptor-associated protein 29 (Bcap29).	ILMN_2645620	NM_007530.2	Bap29; AW208404	TRUE
bcap29	-1.1	0.48929	-1.1	0.339755	-1.2	0.076305	B-cell receptor-associated protein 29 (Bcap29).	ILMN_2866752	NM_007530.2	Bap29; AW208404	TRUE
bcap31	1	0.965	1	0.825021	-1.1	0.254363	B-cell receptor-associated protein 31 (Bcap31).	ILMN_2611501	NM_012060.4	Bap31	FALSE
bcap31	1.1	0.178	-1.1	0.202132	1	0.747091	B-cell receptor-associated protein 31 (Bcap31).	ILMN_2871262	NM_012060.2	Bap31	TRUE
bcar1	1	0.787	1.1	0.321932	1	0.979978	breast cancer anti-estrogen resistance 1 (Bcar1).	ILMN_2743133	NM_009954.2	Crkas; AI385681; Cas	TRUE
bcar3	-1.1	0.287912	1.1	0.449084	1	0.829755	breast cancer anti-estrogen resistance 3 (Bcar3).	ILMN_2676615	NM_013867.1	AND-34; AI131758	TRUE
bcas3	1	0.632821	-1.1	0.244677	-1.1	0.19316	breast carcinoma amplified sequence 3 (Bcas3).	ILMN_2669958	NM_138681.3	rudhira; 2610028P08Rik; BC028339; K20D4; AU021018; 1500019F07Rik	TRUE
bcat1	1	0.666887	-1.2	0.307028	1	0.76114	branched chain aminotransferase 1, cytosolic (Bcat1), transcript variant 2.	ILMN_3131478	NM_007532.2	Eca39; BCATc	TRUE
bcat2	1.1	0.166	1	0.88704	1	0.788822	branched chain aminotransferase 2, mitochondrial (Bcat2).	ILMN_2794608	NM_009737.1	Bcat-2; Eca40	TRUE
bccip	1.2	0.0813	-1.1	0.358671	1	0.88456	BRCA2 and CDKN1A interacting protein (Bccip).	ILMN_2759920	NM_025392.2	TOK-1; 1110013J05Rik	TRUE
bcdo2	1.1	0.341	1.1	0.286026	1	0.894747	beta-carotene 9', 10'-dioxygenase 2 (Bcdo2).	ILMN_2774486	NM_133217.2	B-diox-II; MGC129323; MGC129322; CMO2	TRUE
bche	-1.1	0.525262	1	0.723256	1	0.737973	butyrylcholinesterase (Bche).	ILMN_1235621	NM_009738.3	C730038G20Rik; MGC107651	TRUE
bckdha	1.3	0.0336	-1.1	0.257794	1	0.629085	branched chain ketoacid dehydrogenase E1, alpha polypeptide (Bckdha).	ILMN_2727329	NM_007533.4		TRUE
bckdhb	1	0.897	-1.1	0.547943	-1.1	0.550375	branched chain ketoacid dehydrogenase E1, beta polypeptide (Bckdhb), nuclear gene encoding mitochondrial protein.	ILMN_2660803	NM_199195.1		TRUE
bckdk	1	0.868	1.1	0.514113	-1.1	0.548564	branched chain ketoacid dehydrogenase kinase (Bckdk), nuclear gene encoding mitochondrial protein.	ILMN_1249301	NM_009739.3	AI327402	TRUE
bckdk	1	0.69	1	0.922093	-1.1	0.370906	branched chain ketoacid dehydrogenase kinase (Bckdk), nuclear gene encoding mitochondrial protein.	ILMN_2648746	NM_009739.3	AI327402	TRUE
bcl10	-1.2	0.0830759	1.1	0.281693	1.1	0.391068	B-cell leukemia/lymphoma 10 (Bcl10).	ILMN_2660851	NM_009740.1	CARMEN; cE10; C81403; BCL-10; CLAP; CIPER; ME10; AI132454	TRUE
bcl2	1	0.752	1	0.694011	1	0.797653	B-cell leukemia/lymphoma 2 (Bcl2), transcript variant 1.	ILMN_1249021	NM_009741.2	D630044D05Rik; AW986256; C430015F12Rik; Bcl-2; D830018M01Rik	TRUE
bcl2	-1.1	0.438563	1.1	0.25074	1	0.795106	B-cell leukemia/lymphoma 2 (Bcl2), transcript variant 2.	ILMN_2682162	NM_177410.2	AW986256; D830018M01Rik; D630044D05Rik; C430015F12Rik; Bcl-2	TRUE
bcl2a1c	1.2	0.0704	-1.1	0.168439	-1.1	0.318315	B-cell leukemia/lymphoma 2 related protein A1c (Bcl2a1c).	ILMN_2936165	NM_007535.2	A1-c	TRUE
bcl2l1	1	0.527742	1.1	0.378502	1	0.716062	BCL2-like 1 (Bcl2l1), nuclear gene encoding mitochondrial protein.	ILMN_2647885	NM_009743.4	Bcl(X)L; BclX; Bcl-Xs; MGC99998; Bcl2l; bcl-x; Bcl-XL; MGC113803	TRUE
bcl2l1	-1.1	0.361	-1.2	0.331952	1	0.815907	BCL2-like 1 (Bcl2l1), nuclear gene encoding mitochondrial protein.	ILMN_2698430	NM_009743.4	Bcl(X)L; BclX; Bcl-Xs; MGC99998; Bcl2l; bcl-x; Bcl-XL; MGC113803	TRUE
bcl2l1	1	0.710476	1	0.932949	1.1	0.494622	BCL2-like 1 (Bcl2l1), nuclear gene encoding mitochondrial protein.	ILMN_2742557	NM_009743.4	Bcl(X)L; BclX; Bcl-Xs; MGC99998; Bcl2l; bcl-x; Bcl-XL; MGC113803	TRUE
bcl2l11	1	0.742	1.1	0.294338	1.1	0.552451	BCL2-like 11 (apoptosis facilitator) (Bcl2l11), transcript variant 1.	ILMN_1229255	NM_207680.2	1500006F24Rik; Bod; Bim	TRUE
bcl2l11	1	0.842	1	0.952457	1.1	0.214898		ILMN_2590638	NM_009754.2		TRUE
bcl2l11	1	0.964	1	0.659442	1.1	0.456996	BCL2-like 11 (apoptosis facilitator) (Bcl2l11), transcript variant 1.	ILMN_3157568	NM_207680.2	1500006F24Rik; Bod; Bim	TRUE
bcl2l12	1	0.857787	1	0.78404	1	0.841178	BCL2-like 12 (proline rich) (Bcl2l12).	ILMN_1236489	NM_029410.2	Bcl-L12; 5430429M05Rik; Bcl2-L12; 2810475P17Rik	TRUE
bcl2l12	1	0.963	1	0.440277	1.1	0.562527	BCL2-like 12 (proline rich) (Bcl2l12).	ILMN_2935909	NM_029410.1	Bcl-L12; 5430429M05Rik; Bcl2-L12; 2810475P17Rik	FALSE
bcl2l13	1	0.72	1.1	0.0452959	1	0.745542	BCL2-like 13 (apoptosis facilitator) (Bcl2l13), nuclear gene encoding mitochondrial protein.	ILMN_1241307	NM_153516.2	Mil-1; MGC38758; BCL-RAMBO; E430016C20Rik; Mil1	TRUE
bcl2l14	1	0.678	1.1	0.268943	1	0.97559	BCL2-like 14 (apoptosis facilitator) (Bcl2l14).	ILMN_2677422	NM_025778.3	Bclg; 4933405K19Rik; AI429211; 9030625M01Rik; 4930452K23Rik	TRUE
bcl2l14	1	0.569	1.1	0.24349	1	0.810126	Bcl2-like 14 (apoptosis facilitator) (Bcl2l14).	ILMN_2890866	NM_025778.1	Bclg; 4933405K19Rik; AI429211; 9030625M01Rik; 4930452K23Rik	TRUE
bcl2l2	1	0.755871	1	0.63134	1	0.838278	BCL2-like 2 (Bcl2l2).	ILMN_2601572	NM_007537.1	c98; Bcl-w; bclw; Gtrosa41; Gtrgal2; AW048834	TRUE
bcl2l2	1	0.977	1	0.954524	1	0.724633	BCL2-like 2 (Bcl2l2).	ILMN_2636443	NM_007537.1	c98; Bcl-w; bclw; Gtrosa41; Gtrgal2; AW048834	TRUE
bcl2l2	1	0.66	-1.1	0.0802205	1	0.821773	BCL2-like 2 (Bcl2l2).	ILMN_2936517	NM_007537.1	c98; Bcl-w; bclw; Gtrosa41; Gtrgal2; AW048834	TRUE
bcl3	1.1	0.379	1	0.390326	1	0.961375	B-cell leukemia/lymphoma 3 (Bcl3).	ILMN_2749717	NM_033601.1	AI528691; Bcl-3	TRUE
bcl6b	1.1	0.449	1.2	0.164091	1.1	0.647221	B-cell CLL/lymphoma 6, member B (Bcl6b).	ILMN_2629764	NM_007528.2	Bazf	TRUE
bcl7a	1	0.901	1	0.752128	1	0.909055	B-cell CLL/lymphoma 7A (Bcl7a).	ILMN_1252601	NM_029850.2	AI448316; 4432415N06Rik	TRUE
bcl9	-1.1	0.46665	1.1	0.36261	1	0.636092	B-cell CLL/lymphoma 9 (Bcl9).	ILMN_2808751	NM_029933.3	8030475K17Rik; Gm130; 2610202E01Rik; A330041G23Rik	TRUE
bcl9l	1.1	0.37857	1.1	0.494414	1	0.690563		ILMN_1250469	NM_030256.1		TRUE
bcl9l	1	0.943	1.1	0.276391	1	0.750618	B-cell CLL/lymphoma 9-like (Bcl9l).	ILMN_3125747	NM_030256.2	B9L; MGC7014; DLNB11; BC003321; BCL9-2	TRUE
bclaf1	1	0.891	1.1	0.126465	1.1	0.621906	BCL2-associated transcription factor 1 (Bclaf1), transcript variant 2.	ILMN_2703720	NM_153787.2	AI450190; 2610102K23Rik; AW556225; Btf; mKIAA0164; 5730534O06Rik; 2700025J07Rik; MGC58035; MGC30519; KIAA0164; 2810454G14Rik	FALSE
bclaf1	-1.1	0.383	1	0.896982	1	0.812922	BCL2-associated transcription factor 1 (Bclaf1), transcript variant 3.	ILMN_3096361	NM_001025393.1	2610102K23Rik; 5730534O06Rik; 2700025J07Rik; MGC30519; 2810454G14Rik; AI450190; AW556225; Btf; mKIAA0164; MGC58035; KIAA0164	TRUE
bcmo1	-1.1	0.16	-1.1	0.408843	1.1	0.619287	beta-carotene 15,15'-monooxygenase (Bcmo1).	ILMN_2713638	NM_021486.2	beta-CD; Bcdo1; Bcdo; betaCMOOX	TRUE
bcor	1.1	0.276	1	0.987158	1.1	0.611713	BCL6 interacting corepressor (Bcor), transcript variant c.	ILMN_1228091	NM_175045.2	8430401K06Rik; 5830466J11Rik; mKIAA1575; BcorR; D930024N20Rik	TRUE
bcor	1.1	0.0691	1.1	0.177661	1	0.805773	Bcl6 interacting corepressor (Bcor), transcript variant a.	ILMN_3096287	NM_029510.1	8430401K06Rik; 5830466J11Rik; mKIAA1575; D930024N20Rik	TRUE
bcs1l	1	0.893	1	0.934356	1	0.602542	BCS1-like (yeast) (Bcs1l).	ILMN_2691345	NM_025784.2	9130022O19Rik	TRUE
bdh1	1.3	0.0885	1	0.857147	1	0.761333	3-hydroxybutyrate dehydrogenase, type 1 (Bdh1).	ILMN_1231553	NM_175177.3	AI327223; Bdh; 2310032J20Rik	TRUE
bdh1	1.1	0.488	1	0.667075	1	0.844038	3-hydroxybutyrate dehydrogenase, type 1 (Bdh1).	ILMN_2708928	NM_175177.3	AI327223; Bdh; 2310032J20Rik	TRUE
[truncated: 11,749 more rows]
