# Supplementary material for: An Ex Vivo Model for Studying Hepatic Schistosomiasis and the Effect of Released Protein from Dying Eggs
Source: PLoS Negl Trop Dis. 2015 May 12;9(5):e0003760. doi: 10.1371/journal.pntd.0003760 (PMC4428699; doi:10.1371/journal.pntd.0003760)
Supplement: S3 Table — The complete summary of the entire analysis, including all canonical pathways (126) identified, upstream regulators, networks, toxicity lists and specific molecules are included. (XLSX) [file pntd.0003760.s003.xlsx]

## Sheet: 54 liver slice All
Supplementary Table 3	Ingenuity Pathway Analysis (IPA) of the 48 genes identified as differentially expressed in the presence of SEA was undertaken. The complete summary of the entire analysis, including all canonical pathways (126) identified, upstream regulators, networks, toxicity lists and specific molecules are included.
Â© 2000-2014 Ingenuity Systems, Inc. All rights reserved.
AnalysisName:liver slice 54 - 2014-06-19 04:35 PM Reference set: Ingenuity Knowledge Base (Genes Only)
Relationship to include: Direct and Indirect
Includes Endogenous Chemicals
Optional Analyses: My Pathways My List
Filter Summary:
Consider only relationships where
confidence = Experimentally Observed
Cutoff:
Canonical Pathways
Ingenuity Canonical Pathways	-log(p-value)	Ratio	Molecules
Granulocyte Adhesion and Diapedesis	8.36	0.044	CXCL3,IL1A,CCL4,FPR2,CCL3L1/CCL3L3,MMP13,IL1B,FPR1
Atherosclerosis Signaling	8.02	0.0504	IL1A,CD40,CSF1,LPL,MMP13,IL1B,S100A8
Role of Macrophages, Fibroblasts and Endothelial Cells in Rheumatoid Arthritis	7.69	0.0263	TLR2,IL1A,CSF1,MMP13,OSM,IL1B,IRAK3,TCF7L2,TRAF1
Communication between Innate and Adaptive Immune Cells	7.29	0.0536	TLR2,IL1A,CCL4,CD40,CCL3L1/CCL3L3,IL1B
Hepatic Fibrosis / Hepatic Stellate Cell Activation	6.19	0.0387	CXCL3,IL1A,CD40,CSF1,MMP13,IL1B
Altered T Cell and B Cell Signaling in Rheumatoid Arthritis	5.87	0.05	TLR2,IL1A,CD40,CSF1,IL1B
NF-ÎºB Signaling	5.64	0.0331	TLR2,IL1A,TNIP1,CD40,IL1B,IRAK3
Agranulocyte Adhesion and Diapedesis	5.47	0.0312	CXCL3,IL1A,CCL4,CCL3L1/CCL3L3,MMP13,IL1B
LXR/RXR Activation	5.13	0.036	IL1A,LPL,IL1B,S100A8,ARG2
Differential Regulation of Cytokine Production in Intestinal Epithelial Cells by IL-17A and IL-17F	4.74	0.13	IL1A,CCL4,IL1B
TREM1 Signaling	4.62	0.0444	TLR2,CXCL3,CD40,IL1B
Role of Osteoblasts, Osteoclasts and Chondrocytes in Rheumatoid Arthritis	3.89	0.02	IL1A,CSF1,MMP13,IL1B,TCF7L2
Role of Hypercytokinemia/hyperchemokinemia in the Pathogenesis of Influenza	3.88	0.0652	IL1A,CCL4,IL1B
Role of IL-17F in Allergic Inflammatory Airway Diseases	3.85	0.0625	CCL4,MMP13,IL1B
Hepatic Cholestasis	3.58	0.0219	IL1A,SLCO3A1,IL1B,IRAK3
Toll-like Receptor Signaling	3.57	0.0469	TLR2,IRAK3,TRAF1
Role of IL-17A in Psoriasis	3.42	0.143	CXCL3,S100A8
IL-10 Signaling	3.32	0.0385	IL1A,IL1B,ARG2
Acute Phase Response Signaling	3.26	0.0221	IL1A,Saa3,OSM,IL1B
Dendritic Cell Maturation	3.17	0.019	TLR2,IL1A,CD40,IL1B
Differential Regulation of Cytokine Production in Macrophages and T Helper Cells by IL-17A and IL-17F	3.13	0.111	CCL4,IL1B
Role of Tissue Factor in Cancer	2.71	0.0231	CSF1,MMP13,IL1B
p38 MAPK Signaling	2.63	0.025	IL1A,IL1B,IRAK3
Oncostatin M Signaling	2.58	0.0571	MMP13,OSM
IL-12 Signaling and Production in Macrophages	2.47	0.0191	TLR2,CD40,S100A8
MSP-RON Signaling Pathway	2.34	0.0392	TLR2,CSF1
Graft-versus-Host Disease Signaling	2.32	0.0392	IL1A,IL1B
Hematopoiesis from Pluripotent Stem Cells	2.23	0.0317	IL1A,CSF1
Role of IL-17A in Arthritis	2.18	0.0312	CXCL3,MMP13
Role of Cytokines in Mediating Communication between Immune Cells	2.17	0.0364	IL1A,IL1B
Production of Nitric Oxide and Reactive Oxygen Species in Macrophages	2.12	0.0142	TLR2,S100A8,ARG2
CD40 Signaling	2.06	0.0282	CD40,TRAF1
Arginine Degradation I (Arginase Pathway)	2.05	0.0769	ARG2
cAMP-mediated signaling	1.88	0.0133	FPR2,ADORA2B,FPR1
Urea Cycle	1.87	0.05	ARG2
Arginine Degradation VI (Arginase 2 Pathway)	1.87	0.0625	ARG2
Systemic Lupus Erythematosus Signaling	1.87	0.0118	IL1A,CD40,IL1B
Allograft Rejection Signaling	1.83	0.0206	CD40,H2-M2
FXR/RXR Activation	1.8	0.0182	IL1A,IL1B
Colorectal Cancer Metastasis Signaling	1.77	0.0112	TLR2,MMP13,TCF7L2
Airway Pathology in Chronic Obstructive Pulmonary Disease	1.75	0.0909	CXCL3
Citrulline Biosynthesis	1.75	0.0385	ARG2
FcÎ³ Receptor-mediated Phagocytosis in Macrophages and Monocytes	1.73	0.0189	PLD4,FYB
IL-1 Signaling	1.73	0.0183	IL1A,IRAK3
PPAR Signaling	1.72	0.0187	IL1A,IL1B
Role of Pattern Recognition Receptors in Recognition of Bacteria and Viruses	1.71	0.0183	TLR2,IL1B
Pathogenesis of Multiple Sclerosis	1.7	0.1	CCL4
G-Protein Coupled Receptor Signaling	1.7	0.0109	FPR2,ADORA2B,FPR1
Cholecystokinin/Gastrin-mediated Signaling	1.67	0.0189	IL1A,IL1B
fMLP Signaling in Neutrophils	1.6	0.0152	FPR2,FPR1
Hematopoiesis from Multipotent Stem Cells	1.58	0.0833	CSF1
IL-6 Signaling	1.55	0.0161	IL1A,IL1B
Choline Biosynthesis III	1.54	0.0455	PLD4
GÎ±i Signaling	1.51	0.0148	FPR2,FPR1
Superpathway of Citrulline Metabolism	1.51	0.0263	ARG2
Aryl Hydrocarbon Receptor Signaling	1.4	0.0117	IL1A,IL1B
Role of JAK family kinases in IL-6-type Cytokine Signaling	1.26	0.0357	OSM
Triacylglycerol Degradation	1.25	0.0303	LPL
PPARÎ±/RXRÎ± Activation	1.22	0.01	LPL,IL1B
TNFR2 Signaling	1.21	0.0294	TRAF1
D-myo-inositol (1,4,5)-Trisphosphate Biosynthesis	1.2	0.025	PLD4
IL-8 Signaling	1.18	0.00889	PLD4,IRAK3
4-1BB Signaling in T Lymphocytes	1.17	0.0278	TRAF1
B Cell Development	1.16	0.0278	CD40
TWEAK Signaling	1.15	0.0256	TRAF1
Retinol Biosynthesis	1.12	0.0222	LPL
April Mediated Signaling	1.09	0.0227	TRAF1
Docosahexaenoic Acid (DHA) Signaling	1.08	0.02	IL1B
Inhibition of Matrix Metalloproteases	1.08	0.025	MMP13
B Cell Activating Factor Signaling	1.07	0.0217	TRAF1
Thyroid Cancer Signaling	1.07	0.0227	TCF7L2
LPS/IL-1 Mediated Inhibition of RXR Function	1.06	0.00816	IL1A,IL1B
iNOS Signaling	1.03	0.0189	IRAK3
Autoimmune Thyroid Disease Signaling	0.999	0.0161	CD40
Primary Immunodeficiency Signaling	0.957	0.0156	CD40
Lymphotoxin Î² Receptor Signaling	0.942	0.0161	TRAF1
Glucocorticoid Receptor Signaling	0.935	0.00669	CXCL3,IL1B
Phospholipases	0.912	0.0147	PLD4
Xenobiotic Metabolism Signaling	0.908	0.00694	IL1A,IL1B
Induction of Apoptosis by HIV1	0.905	0.0149	TRAF1
Activation of IRF by Cytosolic Pattern Recognition Receptors	0.879	0.0137	CD40
Eicosanoid Signaling	0.879	0.0116	FPR2
IL-17A Signaling in Airway Cells	0.872	0.0132	CXCL3
Angiopoietin Signaling	0.866	0.0133	TNIP1
Macropinocytosis Signaling	0.848	0.013	CSF1
T Helper Cell Differentiation	0.842	0.0139	CD40
Chemokine Signaling	0.842	0.0133	CCL4
CCR5 Signaling in Macrophages	0.836	0.0103	CCL4
Small Cell Lung Cancer Signaling	0.831	0.0106	TRAF1
Basal Cell Carcinoma Signaling	0.82	0.0128	TCF7L2
Acute Myeloid Leukemia Signaling	0.798	0.0119	TCF7L2
Role of Wnt/GSK-3Î² Signaling in the Pathogenesis of Influenza	0.788	0.012	TCF7L2
OX40 Signaling Pathway	0.754	0.0103	H2-M2
Factors Promoting Cardiogenesis in Vertebrates	0.741	0.0101	TCF7L2
Bladder Cancer Signaling	0.741	0.0103	MMP13
Crosstalk between Dendritic Cells and Natural Killer Cells	0.736	0.00943	CD40
HMGB1 Signaling	0.724	0.00917	IL1A
Mouse Embryonic Stem Cell Pluripotency	0.715	0.0101	TCF7L2
Antioxidant Action of Vitamin C	0.707	0.00901	PLD4
Nitric Oxide Signaling in the Cardiovascular System	0.691	0.008	ARG2
HIF1Î± Signaling	0.684	0.00893	MMP13
Rac Signaling	0.68	0.00781	TIAM1
Protein Kinase A Signaling	0.675	0.00489	EBI3,TCF7L2
iCOS-iCOSL Signaling in T Helper Cells	0.669	0.00794	CD40
Pancreatic Adenocarcinoma Signaling	0.669	0.00781	PLD4
Type I Diabetes Mellitus Signaling	0.666	0.00826	IL1B
GÎ±s Signaling	0.652	0.008	ADORA2B
PI3K Signaling in B Lymphocytes	0.601	0.00699	CD40
Ovarian Cancer Signaling	0.587	0.00658	TCF7L2
Human Embryonic Stem Cell Pluripotency	0.581	0.00617	TCF7L2
D-myo-inositol-5-phosphate Metabolism	0.568	0.00617	PLD4
Epithelial Adherens Junction Signaling	0.552	0.00649	TCF7L2
GÎ±q Signaling	0.547	0.00585	PLD4
Tight Junction Signaling	0.535	0.00599	TIAM1
Cdc42 Signaling	0.516	0.00538	H2-M2
Wnt/Î²-catenin Signaling	0.495	0.00571	TCF7L2
Endothelin-1 Signaling	0.493	0.00521	PLD4
RAR Activation	0.482	0.00513	TNIP1
Regulation of the Epithelial-Mesenchymal Transition Pathway	0.474	0.0051	TCF7L2
Clathrin-mediated Endocytosis Signaling	0.467	0.00505	S100A8
Superpathway of Inositol Phosphate Compounds	0.457	0.00427	PLD4
mTOR Signaling	0.456	0.00469	PLD4
Leukocyte Extravasation Signaling	0.443	0.00476	MMP13
Actin Cytoskeleton Signaling	0.416	0.00413	TIAM1
Phospholipase C Signaling	0.386	0.00377	PLD4
Axonal Guidance Signaling	0.203	0.00205	MMP13
Upstream Regulators
Upstream Regulator	Molecule Type	p-value of overlap	Target molecules in dataset	Mechanistic Network
lipopolysaccharide	chemical drug	4.36e-25	ADORA2B,ARG2,CCL3L1/CCL3L3,CCL4,CD40,CLEC4E,CSF1,CXCL3,EBI3,FPR1,FPR2,FYB,GPR84,H2-M2,IL1A,IL1B,IRAK3,LPL,MMP13,OSM,PLAGL2,PLD4,S100A8,Saa3,SLC31A2,TCF7L2,TLR2,TNFAIP2,TNIP1,TRAF1	Ap1,IFNG,IL1B,IL4,NFKB1,NFKBIA,NFkB (complex),NR3C1,RELA,SP1,STAT1,STAT6,TNF,TP53,lipopolysaccharide
TNF	cytokine	1.63e-17	ADORA2B,CCL3L1/CCL3L3,CCL4,CD40,CLEC4E,CSF1,CXCL3,EBI3,FPR1,FPR2,GPR84,IL1A,IL1B,IRAK3,LPL,MMP13,OSM,PLAGL2,S100A8,Saa3,TLR2,TNFAIP2,TNIP1,TRAF1	Ap1,CEBPB,IL1B,NFKB1,NFKBIA,NFkB (complex),NR3C1,RELA,SP1,STAT1,TGFB1,TNF,TNFSF11
IFNLR1	transmembrane receptor	8.86e-17	CCL3L1/CCL3L3,CCL4,CLEC4E,CSF1,CXCL3,IL1A,IL1B,TLR2,TNFAIP2	HMGB1,IFNLR1,NFkB (complex),SMAD3,STAT1,STAT3,STAT6
MYD88	other	2.05e-16	CCL3L1/CCL3L3,CCL4,CD40,CXCL3,EBI3,FPR1,FPR2,IL1A,IL1B,S100A8,Saa3,SLCO3A1,TLR2	Ap1,CEBPB,CEBPD,ERK1/2,HMGB1,IL10,IL1B,IRF3,MYD88,NFATC2,NFKB1,NFKBIA,NFkB (complex),NR3C1,RELA,SP1,STAT1,STAT3,TLR4
TNFSF11	cytokine	4.99e-16	ADORA2B,CCL3L1/CCL3L3,CCL4,CD40,CLEC4E,CXCL3,FPR1,IL1A,IL1B,Saa3,TLR2,TNIP1,TRAF1	Ap1,CEBPB,CEBPD,ERK1/2,HMGB1,IL2,NFKB1,NFKBIA,NFkB (complex),NR3C1,RELA,SP1,STAT1,STAT3,TNF,TNFSF11
zymosan	chemical - endogenous non-mammalian	6.56e-16	CCL3L1/CCL3L3,CCL4,CD40,CSF1,CXCL3,FPR2,IL1A,IL1B,TLR2	Ap1,IL10,IL1B,IRF3,LYN,NFKB1,NFKBIA,NFkB (complex),NR3C1,RELA,SP1,STAT1,STAT3,TGFB1,zymosan
IFNG	cytokine	8.08e-16	ADORA2B,ARG2,CCL3L1/CCL3L3,CCL4,CD40,CLEC4E,CSF1,CXCL3,EBI3,FPR2,IL1A,IL1B,LPL,MMP13,OSM,S100A8,Saa3,TCF7L2,TLR2,TNFAIP2,Tug1	Ap1,CEBPB,IFNG,IL1A,IL1B,IL4,IL6,JUN,NFKB1,NFKBIA,NFkB (complex),NR3C1,RELA,SP1,STAT1,STAT3,STAT6,prostaglandin E2
peptidoglycan	chemical - endogenous non-mammalian	2.45e-15	CCL3L1/CCL3L3,CCL4,CD40,CXCL3,FPR2,IL1A,IL1B,MMP13,S100A8,TLR2	Ap1,CEBPB,CEBPD,ERK1/2,HMGB1,IL10,IL1B,IRF3,NFKB1,NFKBIA,NFkB (complex),NR3C1,P38 MAPK,RELA,STAT1,STAT3,peptidoglycan
resiquimod	chemical drug	5.94e-15	CCL3L1/CCL3L3,CCL4,CD40,CLEC4E,CXCL3,EBI3,GPR84,IL1A,IL1B,IRAK3,TLR2	HMGB1,IRF3,MYD88,NFKB1,NFKBIA,NFkB (complex),NR3C1,RELA,SMAD3,STAT1,STAT3,STAT6,TLR7,TLR9,TNF,resiquimod
IFNAR1	transmembrane receptor	7.36e-15	CCL3L1/CCL3L3,CCL4,CD40,CLEC4E,CSF1,CXCL3,IL1A,IL1B,TLR2,TNFAIP2	Ap1,HMGB1,IFNAR1,IFNG,IL10,IL18,IRF3,NFKB1,NFKBIA,NFkB (complex),RELA,SMAD3,SP1,STAT1,STAT3,STAT6,TP53
MALP-2s	chemical reagent	2.5e-14	CCL3L1/CCL3L3,CCL4,CD40,CXCL3,IL1A,IL1B,TLR2	Ap1,CCL2,CEBPB,CEBPD,ERK1/2,HMGB1,Histone h3,MALP-2s,NFKB1,NFKBIA,NFkB (complex),NR3C1,P38 MAPK,RELA,SP1,STAT1,STAT3
IL1B	cytokine	2.61e-14	CCL3L1/CCL3L3,CCL4,CD40,CSF1,CXCL3,EBI3,FPR2,IL1A,IL1B,IRAK3,MMP13,OSM,S100A8,Saa3,TLR2,TNFAIP2,TRAF1	CEBPB,IL1B,IL4,NFKB1,NFKBIA,NFkB (complex),NR3C1,RELA,SP1,STAT1,STAT6,TNF
CSF2	cytokine	4.32e-14	ADORA2B,CCL3L1/CCL3L3,CCL4,CD40,CSF1,FPR2,IL1A,IL1B,IRAK3,OSM,PLA2G15,PLAGL2,Saa3,TLR2	Ap1,CSF2,IL4,NFKB1,NFKBIA,NFkB (complex),NR3C1,RELA,SP1,STAT1,STAT3,STAT6,TGFB1,TNF,zymosan
cycloheximide	chemical reagent	6.42e-14	CCL3L1/CCL3L3,CCL4,CSF1,CXCL3,IL1A,IL1B,LPL,MMP13,OSM,S100A8,TNFAIP2,TNIP1,TRAF1	Ap1,IKBKB,IL1B,NFKB1,NFKBIA,NFkB (complex),NR3C1,RELA,STAT1,STAT3,TNF,TP53,cycloheximide,prostaglandin E2
trinitrobenzenesulfonic acid	chemical reagent	6.73e-14	CCL3L1/CCL3L3,CCL4,CLEC4E,CXCL3,IL1A,IL1B,MMP13,S100A8,Saa3	Ap1,IFNG,NFKB1,NFKBIA,NFkB (complex),NOS2,TP53,trinitrobenzenesulfonic acid
IL1A	cytokine	1.21e-13	ADORA2B,CCL4,CD40,CSF1,CXCL3,IL1A,IL1B,MMP13,S100A8,Saa3,TLR2	Ap1,CEBPB,CEBPD,ERK1/2,IFNG,IL1A,NFKB1,NFKBIA,NFkB (complex),RELA,STAT1,STAT3,TP53,prostaglandin E2
NFKB1	transcription regulator	2.25e-13	CCL3L1/CCL3L3,CCL4,CD40,CSF1,CXCL3,EBI3,IL1B,MMP13,Saa3,TLR2,TRAF1	Ap1,CEBPB,HMGB1,IKBKB,IL2,IL6,NFKB1,NFKBIA,NFkB (complex),NR3C1,RELA,SMAD3,SP1,STAT1,TP53
Tnf (family)	group	4.42e-13	CCL4,CD40,CSF1,CXCL3,IL1A,IL1B,MMP13,Saa3,TLR2,TRAF1	Ap1,CEBPB,CEBPD,ERK1/2,ESR1,HMGB1,IL1,NFKB1,NFKBIA,NFkB (complex),NR3C1,RELA,SP1,STAT1,STAT3,Tnf (family)
TLR9	transmembrane receptor	5e-13	ARG2,CCL3L1/CCL3L3,CCL4,CD40,CXCL3,EBI3,IL1A,IL1B,S100A8,Saa3	Ap1,CEBPB,CEBPD,CpG ODN 1668,CpG ODN 1826,ERK1/2,HMGB1,IL10,IRF3,MYD88,NFKB1,NFKBIA,NFkB (complex),STAT1,STAT3,TLR9
IL10	cytokine	1.34e-12	ARG2,CCL3L1/CCL3L3,CCL4,CD40,CSF1,CXCL3,FPR1,IL1A,IL1B,OSM,S100A8,TLR2	APP,EGR1,HMGB1,IL10,IL2,IL4,Immunoglobulin,NFKB1,NFKBIA,NFkB (complex),NR3C1,RORC,SP1,STAT1,STAT3,STAT6,TP53,zymosan
Fibrinogen	complex	1.73e-12	CCL3L1/CCL3L3,CCL4,CD40,CXCL3,IL1B,TLR2	CEBPB,Ccl2,Fibrinogen,ICAM1,IL6,NFKB1,NFKBIA,NFkB (complex),RELA,SP1,STAT1,STAT3
CpG oligonucleotide	chemical drug	1.84e-12	CCL3L1/CCL3L3,CCL4,CD40,CLEC4E,GPR84,IL1B,MMP13,PLAGL2,TLR2	Ap1,CEBPB,CpG oligonucleotide,ESR1,HMGB1,IL6,JUN,Jnk,NFKB1,NFKBIA,NFkB (complex),NR3C1,RELA,SMAD3,STAT1,STAT3,STAT6,TNF,TP53
IL13	cytokine	2.95e-12	ADORA2B,ARG2,CCL3L1/CCL3L3,CCL4,CD40,CLEC4E,CXCL3,FPR2,IL1B,IRAK3,MMP13,S100A8	Ap1,CCL5,CEBPB,HMGB1,IFNG,IL13,JUNB,NFKB1,NFKBIA,NFkB (complex),SMAD3,STAT1,STAT3,STAT6,TP53,hyaluronic acid
TBK1	kinase	3.01e-12	CCL3L1/CCL3L3,CCL4,CD40,CXCL3,IL1A,IL1B,SLCO3A1,TLR2	HMGB1,IKBKB,Interferon alpha,NFKB1,NFKBIA,NFkB (complex),NR3C1,RELA,SMAD3,SP1,STAT1,STAT3,STAT6,TBK1,TP53
DUSP1	phosphatase	3.17e-12	CCL3L1/CCL3L3,CCL4,CD40,CXCL3,IL1A,IL1B,TLR2	Ap1,CEBPB,CEBPD,DUSP1,ERK1/2,HMGB1,IL10,IRF3,NFKB1,NFKBIA,NFkB (complex),NR3C1,P38 MAPK,RELA,SMAD3,SP1,STAT1,STAT3,STAT6
5-O-mycolyl-beta-araf-(1->2)-5-O-mycolyl-alpha-araf-(1->1')-glycerol	chemical - endogenous non-mammalian	3.67e-12	CCL3L1/CCL3L3,CCL4,CD40,CXCL3,EBI3,IL1A,IL1B,TRAF1	5-O-mycolyl-beta-araf-(1->2)-5-O-mycolyl-alpha-araf-(1->1')-glycerol,IL1B,NFKB1,NFKBIA,NFkB (complex),NR3C1,RELA,SP1,STAT1,TNF
TICAM1	other	4.22e-12	CCL3L1/CCL3L3,CCL4,CD40,CXCL3,FPR1,FPR2,IL1A,IL1B,TLR2	CCL5,HMGB1,NFATC2,NFKB1,NFKBIA,NFkB (complex),RELA,SMAD3,SP1,STAT1,STAT3,STAT6,TBK1,TICAM1,TLR4
TLR4	transmembrane receptor	5.63e-12	CCL3L1/CCL3L3,CCL4,CD40,CXCL3,EBI3,IL1A,IL1B,IRAK3,SLCO3A1,TLR2,TRAF1	Ap1,CEBPB,ESR1,HMGB1,IL1B,MYD88,NFKB1,NFKBIA,NFkB (complex),NR3C1,RELA,SMAD3,SP1,STAT1,TLR4,hyaluronic acid
poly rI:rC-RNA	chemical reagent	6.34e-12	CCL3L1/CCL3L3,CCL4,CD40,CXCL3,EBI3,FPR1,IL1A,IL1B,LPL,TLR2,TNFAIP2,TRAF1	ESR1,HMGB1,IL2,NFKB1,NFKBIA,NFkB (complex),NR3C1,RELA,SP1,STAT1,TBK1,TICAM1,poly rI:rC-RNA
phorbol myristate acetate	chemical drug	7.56e-12	CCL3L1/CCL3L3,CCL4,CSF1,CXCL3,EBI3,IL1A,IL1B,IRAK3,LPL,MMP13,OSM,PLA2G15,S100A8,SPIC,TLR2,TRAF1	APP,Ap1,EGR1,FAS,HMGB1,IL1B,IL2,JUN,NFKB1,NFKBIA,NFkB (complex),NR3C1,RELA,SMAD3,STAT1,TP53,Tgf beta,phorbol myristate acetate
salmonella minnesota R595 lipopolysaccharides	chemical - endogenous non-mammalian	8.38e-12	CCL3L1/CCL3L3,CCL4,CXCL3,FPR1,FPR2,IL1A,IL1B,TLR2	Ap1,CEBPB,CEBPD,ERK1/2,ESR1,HMGB1,NFATC2,NFKB1,NFKBIA,NFkB (complex),NR3C1,P38 MAPK,RELA,SP1,STAT1,STAT3,TLR4,salmonella minnesota R595 lipopolysaccharides
CpG ODN 1668	chemical reagent	1.15e-11	CCL3L1/CCL3L3,CCL4,CD40,CXCL3,IL1A,IL1B,IRAK3	Ap1,CEBPB,CEBPD,CpG ODN 1668,ERK1/2,HMGB1,Histone h4,IL18,NFKB1,NFKBIA,NFkB (complex),RELA,SMAD3,STAT1,STAT3,STAT6,Tlr
hyaluronic acid	chemical - endogenous mammalian	1.39e-11	CCL3L1/CCL3L3,CCL4,CD40,CXCL3,IL1B,IRAK3,MMP13,TLR2	Ap1,CEBPB,CEBPD,ERK1/2,Fibrinogen,HMGB1,IL1B,NFATC2,NFKB1,NFKBIA,NFkB (complex),NR3C1,P38 MAPK,RELA,STAT1,STAT3,TLR4,hyaluronic acid
NFKBIA	transcription regulator	1.7e-11	CCL3L1/CCL3L3,CD40,CSF1,CXCL3,IL1A,IL1B,MMP13,S100A8,Saa3,TLR2,TNFAIP2,TRAF1	Ap1,CEBPB,IKBKB,IL1A,IL1B,JUN,NFKB1,NFKBIA,NFkB (complex),NR3C1,RELA,SMAD3,SP1,STAT1,TP53
NFkB (complex)	complex	2.24e-11	CCL3L1/CCL3L3,CCL4,CD40,CSF1,CXCL3,FPR2,IL1A,IL1B,Saa3,TLR2,TNFAIP2,TNIP1,TRAF1	Ap1,CEBPB,IKBKB,IL1B,NFKB1,NFKBIA,NFkB (complex),NR3C1,RELA,SMAD3,TP53
AGER	transmembrane receptor	2.73e-11	CCL3L1/CCL3L3,CCL4,CSF1,CXCL3,IL1B,LPL,S100A8	AGER,APP,Ap1,CEBPB,EGR1,FOSL1,IRF3,MAP2K1/2,NFKBIA,NFkB (complex),NR3C1,PTGS2,SMAD3,STAT1,STAT3,TLR9,TP53
E. coli B5 lipopolysaccharide	chemical - endogenous non-mammalian	2.89e-11	ADORA2B,CCL3L1/CCL3L3,CCL4,CD40,CXCL3,IL1A,IL1B,IRAK3,MMP13,TLR2	Ap1,CEBPB,CEBPD,E. coli B5 lipopolysaccharide,ERK1/2,HMGB1,IL18,JUN,Jnk,NFKB1,NFKBIA,NFkB (complex),NR3C1,P38 MAPK,RELA,SMAD3,STAT1,STAT3,STAT6,TP53
CCR2	G-protein coupled receptor	3.06e-11	CCL3L1/CCL3L3,CCL4,CD40,CXCL3,IL1A,IL1B,MMP13	Ap1,CCL2,CCR2,CEBPB,CEBPD,ERK1/2,HMGB1,IL2,NFKB1,NFKBIA,NFkB (complex),NR3C1,SMAD3,STAT3,hyaluronic acid
CAMP	other	5.27e-11	CCL4,CSF1,CXCL3,FPR2,IL1A,IL1B,TNFAIP2	Ap1,CAMP,HMGB1,IFNG,IL18,IL1B,IL2,IL4,NFKB1,NFKBIA,NFkB (complex),NR3C1,RELA,SP1,STAT1,STAT3,STAT6,TP53
LYN	kinase	9.62e-11	CCL3L1/CCL3L3,CCL4,CD40,CSF1,IL1A,IL1B,TRAF1	Ap1,CEBPB,CEBPD,ERK1/2,HMGB1,IL2,Ige,JUN,Jnk,LYN,NFKB1,NFKBIA,NFkB (complex),NR3C1,RELA,SP1,STAT1,STAT3,TP53
CD40LG	cytokine	1.08e-10	CCL4,CD207,CD40,CSF1,CXCL3,EBI3,IL1A,IL1B,TNFAIP2,TNIP1,TRAF1	CD40,CD40LG,IL1B,LYN,NFKB1,NFKBIA,NFkB (complex),NR3C1,RELA,SP1,STAT1
CHUK	kinase	1.14e-10	CCL3L1/CCL3L3,CCL4,CSF1,CXCL3,IL1A,MMP13,Saa3,TNFAIP2,TNIP1	CHUK,IKBKB,IKBKG,JUN,NFKB1,NFKBIA,NFkB (complex),NR3C1,RELA,SP1,STAT1,TNF,TP53
prostaglandin E2	chemical - endogenous mammalian	1.21e-10	CCL3L1/CCL3L3,CCL4,CD40,CSF1,CXCL3,IL1A,IL1B,MMP13,OSM,S100A8	Ap1,CEBPB,CEBPD,ERK1/2,HMGB1,IL10,IL1A,IL2,IRF3,JUN,NFKB1,NFKBIA,NFkB (complex),NR3C1,RELA,STAT1,STAT3,prostaglandin E2
IL18	cytokine	1.48e-10	CCL3L1/CCL3L3,CCL4,CD40,CSF1,CXCL3,IL1A,IL1B,MMP13	Ap1,CEBPB,CEBPD,ERK1/2,ESR1,FAS,HMGB1,IL18,IL1A,JUN,Jnk,NFKB1,NFKBIA,NFkB (complex),NR3C1,RELA,STAT3,TP53
TGFB1	growth factor	1.98e-10	ADORA2B,CCL3L1/CCL3L3,CCL4,CD207,CD40,CSF1,CXCL3,FPR2,IL1A,IL1B,IRAK3,LPL,MMP13,OSM,PLAGL2,Saa3,TLR2,TRAF1	CSF2,HMGB1,IL1A,IL1B,IL2,JUN,NFKB1,NFKBIA,NFkB (complex),NR3C1,RELA,TGFB1,TNF
PD98059	chemical - kinase inhibitor	2.16e-10	CCL3L1/CCL3L3,CCL4,CD40,CXCL3,FPR2,IL1A,IL1B,LPL,MMP13,S100A8,TLR2,TRAF1	Ap1,ESR1,IL1B,NCOA2,NFKB1,NFKBIA,NFkB (complex),NR3C1,PD98059,RELA,SP1,STAT1,STAT3,TP53,prostaglandin E2
Immunoglobulin	complex	2.77e-10	CCL4,CSF1,CXCL3,FPR1,IL1A,IL1B,S100A8,TCF7L2,TLR2	ESR1,HMGB1,IL10,IL2,IL4,IRF3,Immunoglobulin,NFKB1,NFKBIA,NFkB (complex),NR3C1,RELA,RORC,SP1,STAT1,STAT3,STAT6
Pam3-Cys-Ser-Lys4	chemical reagent	3.02e-10	CCL3L1/CCL3L3,CCL4,CD40,CXCL3,IL1A,IL1B,TLR2	Ap1,CEBPB,CEBPD,ERK1/2,ESR1,HMGB1,NFKB1,NFKBIA,NFkB (complex),NR3C1,P38 MAPK,Pam3-Cys-Ser-Lys4,RELA,SMAD3,SP1,SP3,STAT1,STAT3,STAT6,TBK1,beta-estradiol
IL4	cytokine	4.71e-10	ARG2,CCL3L1/CCL3L3,CCL4,CD40,CSF1,CXCL3,FPR2,IL1A,IL1B,OSM,S100A8,Saa3,TLR2	APP,Ap1,EGR1,IFNG,IL10,IL1B,IL4,IRF3,NFKB1,NFKBIA,NFkB (complex),NR3C1,RELA,STAT1,STAT3,TP53,zymosan
APOE	transporter	5.16e-10	CCL3L1/CCL3L3,CCL4,CD40,CSF1,CXCL3,IL1B,LPL,S100A8,TIAM1	APOE,APP,CEBPB,Ccl2,EGR1,IL10,IRF3,NFKB1,NFKBIA,NFkB (complex),PTGS2,RELA,STAT1,STAT3,TP53
TLR3	transmembrane receptor	5.56e-10	ARG2,CCL3L1/CCL3L3,CCL4,CD40,CXCL3,IL1A,IL1B,S100A8,Saa3	Ap1,CCL5,CEBPB,CEBPD,ERK1/2,HMGB1,IL10,IRF3,MYD88,NFKB1,NFKBIA,NFkB (complex),SMAD3,STAT1,STAT3,STAT6,TLR3
methotrexate	chemical drug	5.77e-10	CCL3L1/CCL3L3,CCL4,CSF1,FPR1,FPR2,IL1A,IL1B,LPL,SLC31A2
SB203580	chemical - kinase inhibitor	6.49e-10	CCL4,CD40,CXCL3,FPR2,FYB,IL1A,IL1B,MMP13,TLR2,TRAF1	Ap1,ESR1,HMGB1,Histone h4,JUN,Jnk,NCOA2,NFkB (complex),NR3C1,RELA,SB203580,SP1,STAT3,TP53
IKBKB	kinase	6.69e-10	CCL3L1/CCL3L3,CCL4,CSF1,CXCL3,IL1A,IL1B,MMP13,Saa3,TNFAIP2	Ap1,CEBPB,CEBPD,CHUK,ERK1/2,IKBKB,IKBKG,JUN,NFKB1,NFKBIA,NFkB (complex),RELA,SMAD3,STAT1,STAT3,hydrogen peroxide
Ccl2	cytokine	7.87e-10	CCL3L1/CCL3L3,CCL4,CSF1,CXCL3,IL1B,LPL	CCR2,CEBPB,CXCL2,CXCL3,Ccl2,IL10,IL6,IRF3,NFKB1,NFKBIA,NFkB (complex),SMAD3,STAT1,STAT3
CpG ODN 1826	chemical reagent	9.87e-10	CCL3L1/CCL3L3,CCL4,CD40,CXCL3,IL1A,IL1B	Ap1,CEBPB,CEBPD,CpG ODN 1826,ERK1/2,ESR1,HMGB1,IL1B,IL2,NFKB1,NFKBIA,NFkB (complex),NR3C1,P38 MAPK,RELA,SP1,STAT3
Salmonella enterica serotype abortus equi lipopolysaccharide	chemical toxicant	9.92e-10	ADORA2B,CCL3L1/CCL3L3,CCL4,CXCL3,EBI3,IL1A,IL1B,TRAF1	Ccl2,NFKB1,NFKBIA,NFkB (complex),NR3C1,RELA,STAT3,Salmonella enterica serotype abortus equi lipopolysaccharide,TNF
FAS	transmembrane receptor	1.13e-09	CCL3L1/CCL3L3,CCL4,CSF1,CXCL3,FPR1,IL1A,IL1B,MMP13,OSM,TLR2	Ap1,CEBPB,CEBPD,ERK1/2,FAS,HMGB1,IL10,IL1B,IRF3,NFKB1,NFKBIA,NFkB (complex),NR3C1,P38 MAPK,RELA,STAT1,STAT3
TNFRSF1A	transmembrane receptor	1.47e-09	CCL3L1/CCL3L3,CXCL3,IL1A,IL1B,MMP13,Saa3,TRAF1	Ap1,CEBPB,CEBPD,ERK1/2,HMGB1,IKBKB,JUN,MAP3K7,NFKB1,NFKBIA,NFkB (complex),NR3C1,RELA,SMAD3,STAT3,TNFRSF1A,TP53,Tnf (family)
hemozoin	chemical - endogenous non-mammalian	1.52e-09	CCL3L1/CCL3L3,CCL4,CXCL3,IL1B,S100A8	Ap1,CEBPB,CEBPD,ERK1/2,IL10,IL1B,IRF3,NFKB1,NFKBIA,NFkB (complex),NR3C1,RELA,STAT1,STAT3,hemozoin
C5	cytokine	1.67e-09	CCL3L1/CCL3L3,CCL4,CSF1,CXCL3,IL1A,IL1B,TNFAIP2	Ap1,C5,ESR1,GLI2,ICAM1,IL1B,MAP2K1,NCOA2,NFKB1,NFKBIA,NFkB (complex),NR3C1,RELA,SMAD3,SP1,STAT1,STAT3,prostaglandin E2
IL17RA	transmembrane receptor	2.23e-09	CXCL3,IL1A,IL1B,MMP13,S100A8	CCL2,CEBPB,HMGB1,IL17A,IL17RA,IL1B,NFKB1,NFKBIA,NFkB (complex),NR3C1,P38 MAPK,RELA,STAT1,STAT3
KRT17	other	2.67e-09	CCL3L1/CCL3L3,CCL4,CXCL3,IL1B,MMP13
E. coli lipopolysaccharide	chemical - endogenous non-mammalian	2.72e-09	CCL4,CD40,CXCL3,EBI3,IL1B,S100A8	Ap1,CEBPB,E. coli lipopolysaccharide,HMGB1,IL17A,IL1B,NFATC2,NFKB1,NFKBIA,NFkB (complex),NR3C1,RELA,SMAD3,STAT1,STAT3,STAT6,TLR4,prostaglandin E2
TREM1	transmembrane receptor	3.31e-09	ADORA2B,CSF1,CXCL3,EBI3,IL1A,IL1B,LPL,TLR2	IL1A,JUN,NFKB1,NFKBIA,NFkB (complex),NR3C1,RELA,TNF,TREM1
TREM2	transmembrane receptor	3.68e-09	CCL3L1/CCL3L3,CD40,IL1A,IL1B
CORT	other	3.77e-09	CCL3L1/CCL3L3,CCL4,CXCL3,IL1A,IL1B
Nr1h	group	5.28e-09	ARG2,CCL3L1/CCL3L3,CD40,CLEC4E,CSF1,IL1B,LPL
IL37	cytokine	5.52e-09	CSF1,CXCL3,IL1A,IL1B	Ap1,IL10,IL18,IL37,IRF3,NFKB1,NFKBIA,NFkB (complex),STAT1,STAT3
HMGB1	transcription regulator	5.96e-09	CCL4,CD40,CXCL3,IL1A,IL1B,TLR2	CCL2,HMGB1,IL1A,Interferon alpha,JUN,NFATC2,NFKB1,NFKBIA,NFkB (complex),RELA,STAT1,TLR4,Tnf (family)
CXCL2	cytokine	7.96e-09	CCL3L1/CCL3L3,CCL4,CXCL3,IL1B	CXCL2,ICAM1,NFKB1,NFKBIA,NFkB (complex),RELA,SP1,STAT1
cyclomaltodextrin	chemical drug	7.96e-09	CCL3L1/CCL3L3,CXCL3,IL1B,S100A8
TLR5	transmembrane receptor	8.09e-09	CCL4,CD40,CXCL3,IL1A,IL1B	HMGB1,MYD88,NFKB1,NFKBIA,NFkB (complex),NR3C1,P38 MAPK,RELA,SP1,STAT1,TLR5
TNFSF12	cytokine	8.18e-09	CCL3L1/CCL3L3,CLEC4E,CXCL3,IL1B,MMP13,S100A8	Ap1,CEBPB,CEBPD,ERK1/2,HMGB1,MAP3K7,MAPK1,NCOA2,NFKB1,NFKBIA,NFkB (complex),NR3C1,P38 MAPK,RELA,SMAD3,STAT3,TNFSF12
IL1	group	8.73e-09	CCL4,CD40,CSF1,CXCL3,FPR1,IL1B,MMP13,Saa3,TLR2	Ap1,CEBPB,CEBPD,ERK1/2,IL1,IL6,MAP3K7,NFKB1,NFKBIA,NFkB (complex),RELA,SMAD3,STAT3,hyaluronic acid
TLR2	transmembrane receptor	9.21e-09	CCL3L1/CCL3L3,CD40,CXCL3,EBI3,FPR2,IL1B,IRAK3	Ap1,CCL5,HMGB1,IL1B,MYD88,NFKB1,NFKBIA,NFkB (complex),NR3C1,RELA,SMAD3,STAT1,STAT3,STAT6,TLR2,hyaluronic acid
Ap1	complex	1.01e-08	CCL3L1/CCL3L3,CCL4,CD40,IL1A,IL1B,LPL,MMP13	Ap1,ESR1,HMGB1,IL2,NFKB1,NFKBIA,NFkB (complex),NR3C1,SP1
dexamethasone	chemical drug	1.2e-08	ARG2,CCL3L1/CCL3L3,CD40,CSF1,CXCL3,IL1A,IL1B,IRAK3,LPL,MMP13,OSM,S100A8,Saa3,TLR2,TNFAIP2,TRAF1	Ap1,IFNG,IL4,NFKB1,NFKBIA,NFkB (complex),RELA,SP1,STAT1,STAT3,STAT6,TGFB1,TP53,dexamethasone,prostaglandin E2
RELA	transcription regulator	1.36e-08	CD40,CXCL3,IL1A,IL1B,Saa3,TLR2,TNFAIP2,TNIP1,TRAF1	Ap1,CEBPB,ESR1,NCOA2,NFKB1,NFKBIA,NFkB (complex),NR3C1,RELA,SMAD3,SP1,STAT1,TNF,TP53
ICAM1	transmembrane receptor	1.38e-08	CCL3L1/CCL3L3,CCL4,CXCL3,IL1A,IL1B	Ap1,CEBPB,CEBPD,ERK1/2,HMGB1,ICAM1,IL2,IL4,LYN,NFKB1,NFKBIA,NFkB (complex),NR3C1,RELA,SP1,STAT1,STAT3,STAT6
aspirin	chemical drug	1.93e-08	CCL4,CD40,CSF1,IL1A,IL1B,MMP13	Ap1,CEBPB,CEBPD,ERK1/2,ESR1,IL18,JUN,NFKB1,NFKBIA,NFkB (complex),SMAD4,STAT1,STAT3,TP53,aspirin,prostaglandin E2
VIPR1	G-protein coupled receptor	2.02e-08	CCL3L1/CCL3L3,CCL4,CD40,CXCL3	Ap1,HMGB1,NFATC2,NFKB1,NFKBIA,NFkB (complex),RELA,SMAD3,SP1,STAT1,STAT3,STAT6,VIP,VIPR1
IL2	cytokine	2.12e-08	CCL3L1/CCL3L3,CCL4,CD40,CSF1,CXCL3,IL1A,IL1B,OSM,TLR2,TRAF1	IL10,IL1B,IL2,IL4,IRF3,LYN,NFKB1,NFKBIA,NFkB (complex),NR3C1,RELA,SP1,STAT1,STAT3,STAT6
cerotic acid	chemical - endogenous mammalian	2.55e-08	CD40,IL1A,IL1B
ERK1/2	group	3.13e-08	CCL3L1/CCL3L3,CCL4,CD40,CXCL3,IL1A,IL1B,MMP13,Saa3	Ap1,CCR2,CEBPB,DUSP1,ERK1/2,ESR1,JUN,Jnk,NFkB (complex),NR3C1,SMAD3,STAT1,STAT3,TP53
IL6	cytokine	3.52e-08	CCL3L1/CCL3L3,CCL4,CD40,CLEC4E,CSF1,CXCL3,FPR2,LPL,MMP13,Saa3,TLR2	Ap1,CEBPB,IFNG,IL6,NFKB1,NFKBIA,NFkB (complex),NR3C1,RELA,SP1,STAT1,TNF,TP53
IL17A	cytokine	3.72e-08	CCL4,CD40,CXCL3,IL1B,MMP13,S100A8,Saa3	Ap1,CEBPB,CEBPD,ERK1/2,IL17A,MAP3K7,NFKB1,NFKBIA,NFkB (complex),RELA,SMAD3,STAT1,STAT3,prostaglandin E2
E. coli B4 lipopolysaccharide	chemical toxicant	3.72e-08	CCL3L1/CCL3L3,CCL4,CD40,CXCL3,IL1A,IL1B,IRAK3,TLR2	E. coli B4 lipopolysaccharide,ESR1,HMGB1,IL2,NFATC2,NFKB1,NFKBIA,NFkB (complex),NR3C1,RELA,SMAD3,SP1,STAT1,STAT3,STAT6,TBK1,TLR4
rosiglitazone	chemical drug	4e-08	CCL3L1/CCL3L3,CSF1,EBI3,IL1A,IL1B,LPL,PLA2G15,S100A8,Saa3	NFE2L2,PPARG,cholesterol,fatty acid,rosiglitazone
Tlr	group	5.71e-08	CCL4,CD40,CXCL3,FPR2,IL1B,IRAK3	Ap1,HMGB1,IL1B,NFKB1,NFKBIA,NFkB (complex),NR3C1,RELA,SMAD3,STAT1,STAT3,STAT6,TICAM1,TIRAP,Tlr,hyaluronic acid
MAP3K7	kinase	6.72e-08	CCL3L1/CCL3L3,CCL4,CXCL3,IL1B,MMP13,Saa3	Ap1,CEBPB,CEBPD,ERK1/2,IKBKB,MAP3K7,MAPK1,NCOA2,NFKB1,NFKBIA,NFkB (complex),NR3C1,RELA,SMAD3,STAT3,TP53
C3	peptidase	7.56e-08	CCL4,CSF1,CXCL3,IL1A,IL1B	Ap1,C3,C5,IL10,IRF3,LYN,NFKB1,NFKBIA,NFkB (complex),STAT1,STAT3,prostaglandin E2,zymosan
NCOA2	transcription regulator	9.82e-08	CCL3L1/CCL3L3,CCL4,IL1A,IL1B,MMP13	Ap1,ESR1,HMGB1,Histone h4,JUN,NCOA2,NFkB (complex),NR3C1,RELA,SMAD3,SMAD4,SP1,SP3,STAT1,STAT3,STAT6,TP53,beta-estradiol
mir-223	microRNA	1.01e-07	Cd33,CLEC4E,CSF1,IL1A,LPL,MMP13
Fcer1	complex	1.07e-07	CCL3L1/CCL3L3,CCL4,CSF1,CXCL3,IL1B	CCL5,Ccl2,EGR1,FOSL1,Fcer1,IKBKB,MAP2K1/2,NFKB1,NFKBIA,NFkB (complex),NR3C1,SMAD3,STAT1,STAT3,TP53
PF4	cytokine	1.17e-07	CCL4,CXCL3,IL1A,IL1B	Ap1,CEBPB,CEBPD,CXCL2,ERK1/2,IRF3,JUN,Jnk,LDL,NFKB1,NFkB (complex),NR3C1,PF4,STAT3,TP53
CD40	transmembrane receptor	1.18e-07	CCL4,CD40,CSF1,IL1A,IL1B,TLR2,TRAF1	CD40,CD40LG,DUSP1,IgG,LYN,NFKB1,NFKBIA,NFkB (complex),RELA,SP1,STAT1,STAT3
dextran sulfate	chemical drug	1.21e-07	ADORA2B,CCL3L1/CCL3L3,CD40,CXCL3,IL1B,S100A8,Saa3	CEBPB,IL17A,NFKB1,NFKBIA,NFkB (complex),RELA,STAT1,STAT3,dextran sulfate
IKBKG	kinase	1.23e-07	CSF1,CXCL3,IL1A,IL1B,Saa3,TNFAIP2	CHUK,IKBKB,IKBKG,NFKB1,NFKBIA,NFkB (complex),NR3C1,RELA,SP1,STAT1,TP53
N-hexanoylhomoserine lactone	chemical - endogenous non-mammalian	1.27e-07	CSF1,IL1A,IL1B
C6	other	1.27e-07	CCL3L1/CCL3L3,CXCL3,IL1B
P38 MAPK	group	1.48e-07	CCL3L1/CCL3L3,CD40,CXCL3,IL1A,IL1B,MMP13,TLR2,TNIP1	Ap1,CEBPB,CEBPD,DUSP1,ERK1/2,IL18,NFKB1,NFKBIA,NFkB (complex),P38 MAPK,RELA,SMAD3,STAT1,STAT3,hyaluronic acid
hydrocortisone	chemical - endogenous mammalian	1.56e-07	CD40,IL1B,LPL,S100A8,TLR2,TNFAIP2	HMGB1,Histone h3,NFKB1,NFKBIA,NFkB (complex),NR3C1,RELA,SP1,dexamethasone,hydrocortisone
ADAMTS12	peptidase	1.63e-07	CLEC4E,MMP13,S100A8,TNFAIP2
U0126	chemical - kinase inhibitor	1.67e-07	ADORA2B,CCL3L1/CCL3L3,CCL4,CXCL3,IL1A,IL1B,LPL,MMP13,TRAF1	AGT,Ap1,CEBPB,CEBPD,EGR1,ERK1/2,ESR1,NCOA2,NFKB1,NFkB (complex),NR3C1,PTGS2,RELA,SMAD3,STAT1,STAT3,TP53,U0126
MIF	cytokine	2e-07	CCL3L1/CCL3L3,CCL4,CXCL3,IL1B,MMP13	Ap1,CEBPB,CEBPD,ERK1/2,ESR1,Fibrinogen,JUNB,MAPK1,MIF,NCOA2,NFKB1,NFKBIA,NFkB (complex),NR3C1,STAT1,STAT3
belnacasan	chemical drug	2.22e-07	CCL3L1/CCL3L3,CXCL3,IL1B
rabeprazole	chemical drug	2.22e-07	CCL3L1/CCL3L3,CXCL3,IL1B
Tgf beta	group	2.27e-07	CCL3L1/CCL3L3,CCL4,CSF1,IL1A,IL1B,MMP13,TLR2	Ap1,CEBPB,ESR1,JUN,MAPK1,NCOA2,NFKB1,NFKBIA,NFkB (complex),NR3C1,RELA,SMAD4,STAT3,TP53,Tgf beta,glucocorticoid
CCL5	cytokine	2.31e-07	CCL3L1/CCL3L3,CCL4,CD40,CXCL3,IL1B	Ap1,CCL5,CEBPB,CEBPD,ERK1/2,FOSL1,HMGB1,ICAM1,JUNB,MAP2K1/2,NFKB1,NFkB (complex),NR3C1,SMAD3,STAT1,STAT3,STAT6
bardoxolone methyl	chemical drug	2.59e-07	CCL3L1/CCL3L3,CCL4,IL1B,TRAF1	NFKB1,NFKBIA,NFkB (complex),RELA,SP1,STAT1,bardoxolone methyl
enterotoxin B	biologic drug	2.65e-07	CCL3L1/CCL3L3,CCL4,CD40,CXCL3,IL1B
Retnlb	other	2.84e-07	CCL3L1/CCL3L3,IL1B,PLA2G15,Saa3,TLR2
TIRAP	other	2.98e-07	CCL4,CD40,CXCL3,IL1B	Ap1,CEBPB,CEBPD,CXCL2,ERK1/2,HMGB1,JUN,Jnk,NFATC2,NFKB1,NFkB (complex),NR3C1,SMAD3,STAT1,STAT3,STAT6,TIRAP,TLR4,TP53
RPSA	translation regulator	2.98e-07	CXCL3,IL1A,IL1B,TRAF1	NFKB1,NFKBIA,NFkB (complex),NR3C1,RELA,RPSA
bleomycin	chemical drug	3.96e-07	CCL3L1/CCL3L3,IL1A,IL1B,PLA2G15,Saa3,TLR2	Ap1,IL4,JUN,NFKB1,NFKBIA,NFkB (complex),RELA,SMAD3,SP1,STAT1,STAT6,Tgf beta,bleomycin
CEBPD	transcription regulator	4.2e-07	CCL3L1/CCL3L3,CXCL3,IL1B,MMP13,Saa3	CEBPD,NFkB (complex),PTGS2,STAT3
miR-155-5p (miRNAs w/seed UAAUGCU)	mature microRNA	4.28e-07	CCL4,CXCL3,IL1A,IL1B,LPL,TCF7L2
mir-21	microRNA	5.17e-07	CCL3L1/CCL3L3,IL1B,PILRB,TIAM1,TLR2,TRAF1
C8	complex	5.32e-07	CCL3L1/CCL3L3,CXCL3,IL1B	C8,CXCL2,Ccl2,NFkB (complex),STAT3
C9	other	5.32e-07	CCL3L1/CCL3L3,CXCL3,IL1B	C9,CXCL2,Ccl2,NFkB (complex),STAT3
C7	other	5.32e-07	CCL3L1/CCL3L3,CXCL3,IL1B	C7,CXCL2,Ccl2,NFkB (complex),STAT3
uric acid	chemical - endogenous mammalian	5.7e-07	CCL3L1/CCL3L3,CCL4,CXCL3,IL1A,IL1B	Ap1,CEBPB,CEBPD,CXCL2,ERK1/2,ESR1,FOSL1,MAP2K1/2,NFKB1,NFKBIA,NFkB (complex),NR3C1,RELA,SMAD3,SP1,STAT1,STAT3,uric acid
CD44	enzyme	5.77e-07	CCL4,IL1A,IL1B,IRAK3,MMP13,TIAM1	Ap1,CD44,CEBPB,ERK,ESR1,FOSL1,JUN,MAPK1,NCOA2,NFE2L2,NR3C1,SMAD3,SMAD4,SPP1,STAT3,TP53
GNB2	enzyme	7.11e-07	CCL3L1/CCL3L3,CCL4,CXCL3,IL1B	GNB2,NFKB1,NFKBIA,NFkB (complex),RELA,SP1,STAT1
TNNI3	transporter	7.59e-07	CCL3L1/CCL3L3,CCL4,CXCL3
Pam3-Cys	chemical toxicant	7.94e-07	CXCL3,FPR1,IL1B,TLR2	IL10,IRF3,NFKBIA,NFkB (complex),Pam3-Cys,STAT1,STAT3
GLI2	transcription regulator	8.01e-07	CCL3L1/CCL3L3,CCL4,CXCL3,IL1B,MMP13	GLI2,JUN,NR3C1,TP53
APP	other	8.35e-07	CCL3L1/CCL3L3,CCL4,CSF1,CXCL3,IL1A,IL1B,OSM,S100A8,TLR2,TNFAIP2	APP,EGR1,HMGB1,IL1B,Immunoglobulin,NFKB1,NFKBIA,NFkB (complex),NR3C1,RELA,RORC,SP1,STAT1
SPP1	cytokine	8.46e-07	CCL4,CXCL3,IL1A,IL1B,MMP13	Ap1,CD44,CEBPB,CEBPD,ERK1/2,ESR1,JUN,Jnk,NFKB1,NFkB (complex),NR3C1,SMAD3,SPP1,STAT3,TP53,hyaluronic acid
IFNGR1	transmembrane receptor	8.83e-07	CCL3L1/CCL3L3,CXCL3,IL1A,IL1B	APP,EGR1,HMGB1,IFNGR1,NFKB1,NFKBIA,NFkB (complex),NR3C1,P38 MAPK,RELA,SMAD3,SP1,STAT1,STAT3,STAT6,TP53
GNB1	enzyme	8.83e-07	CCL3L1/CCL3L3,CCL4,CXCL3,IL1B	GNB1,IKBKB,NFKB1,NFKBIA,NFkB (complex),NR3C1,RELA,SP1,STAT1,TP53
N-acetylmuramyl-L-alanyl-D-isoglutamine	chemical - endogenous non-mammalian	8.83e-07	CD40,CXCL3,IL1A,IL1B	Ap1,CEBPB,CEBPD,ERK1/2,HMGB1,IL18,N-acetylmuramyl-L-alanyl-D-isoglutamine,NFKB1,NFKBIA,NFkB (complex),NOD2,NR3C1,P38 MAPK,RELA,RIPK2,STAT3
TET2	other	9.8e-07	ADORA2B,IL1B,MMP13,S100A8
LECT2	other	1.04e-06	CCL3L1/CCL3L3,CXCL3,IL1B
phospholipid	chemical - endogenous mammalian	1.04e-06	CCL3L1/CCL3L3,CCL4,CXCL3	APOE,NFKB1,STAT3,phospholipid
STAT3	transcription regulator	1.18e-06	ARG2,CCL3L1/CCL3L3,CCL4,CD40,CXCL3,FLRT3,IL1B,MMP13	Ap1,CCL5,CEBPB,CEBPD,CXCL2,ERK1/2,HMGB1,NFKB1,NFKBIA,NFkB (complex),SMAD3,STAT1,STAT3,STAT6
lipid A	chemical toxicant	1.32e-06	CCL3L1/CCL3L3,CD40,CXCL3,IL1B	Ap1,CCL5,CEBPB,CEBPD,CXCL2,ERK1/2,HMGB1,NFATC2,NFKB1,NFkB (complex),SMAD3,STAT1,STAT3,STAT6,TLR4,lipid A
CX3CR1	G-protein coupled receptor	1.39e-06	CXCL3,IL1A,IL1B
ABCG1	transporter	1.39e-06	CCL3L1/CCL3L3,CXCL3,IL1B	ABCG1,APOE,NFKB1,STAT3
N-(3-oxododecanoyl)-homoserine lactone	chemical reagent	1.39e-06	CSF1,IL1A,IL1B
WNT5A	cytokine	1.41e-06	CCL3L1/CCL3L3,CD40,IL1A,IL1B,MMP13	Ap1,IL1B,JUN,Jnk,MAPK14,NFKB1,NFKBIA,NFkB (complex),NR3C1,RELA,STAT3,TP53,WNT5A
calcitriol	chemical drug	1.47e-06	CD40,CSF1,CXCL3,IL1A,IL1B,LPL,S100A8,TLR2	Ap1,CSF1,ESR1,Histone h4,IL10,IRF3,NFKB1,NFKBIA,NFkB (complex),NR3C1,RELA,SP1,SP3,SPI1,STAT1,STAT3,beta-estradiol,calcitriol,prostaglandin E2
VIP	other	1.48e-06	CCL3L1/CCL3L3,CCL4,CD40,CXCL3,IL1B	Ap1,CEBPB,CEBPD,ERK1/2,HMGB1,JAK1,NFKB1,NFkB (complex),NOS2,SMAD3,STAT1,STAT3,STAT6,VIP,VIPR1
camptothecin	chemical reagent	1.51e-06	CD40,CSF1,CXCL3,FPR1,IL1A,IL1B,OSM,TLR2,TRAF1	CEBPB,ESR1,HMGB1,Histone h3,NFKB1,NFKBIA,NFkB (complex),RELA,SP1,STAT1,camptothecin
pyrrolidine dithiocarbamate	chemical reagent	1.55e-06	CD40,CXCL3,IL1B,MMP13,TLR2	Ap1,CEBPB,HMGB1,IL17A,MAPK14,NFKB1,NFKBIA,NFkB (complex),NR3C1,P38 MAPK,RELA,STAT1,STAT3,pyrrolidine dithiocarbamate
CXCL3	cytokine	1.8e-06	CCL3L1/CCL3L3,CCL4,CXCL3	Ap1,CEBPB,CEBPD,CXCL3,ERK1/2,JUNB,NFKB1,SMAD3,STAT1,STAT3,hydrogen peroxide
PTGER2	G-protein coupled receptor	1.87e-06	CCL3L1/CCL3L3,FPR1,IL1A,IL1B,PILRB
FN1	enzyme	1.87e-06	CCL4,CXCL3,IL1B,MMP13,TNFAIP2,TNIP1	Ap1,CEBPB,CEBPD,ERK,ERK1/2,FN1,FOSL1,MAPK1,NCOA2,NFKB1,NFKBIA,NFkB (complex),NR3C1,RELA,SMAD3,SP1,STAT1,STAT3
Histone h4	group	2.05e-06	CCL4,CD40,CXCL3,IL1A,IL1B	Histone h4,NFKB1,NFKBIA,NFkB (complex),NR3C1,RELA
TLR7	transmembrane receptor	2.05e-06	CCL3L1/CCL3L3,CD40,CXCL3,GPR84,IL1B	CCL5,CEBPB,HMGB1,Interferon alpha,JUNB,NFKB1,NFKBIA,NFkB (complex),RELA,STAT1,STAT3,TLR7,resiquimod
nystatin	chemical drug	2.29e-06	CCL3L1/CCL3L3,CD40,IL1B	Ap1,CEBPB,CEBPD,ERK1/2,HMGB1,LYN,NFKB1,NFKBIA,NFkB (complex),NR3C1,P38 MAPK,RELA,STAT1,STAT3,nystatin
Collagen type II	complex	2.29e-06	CCL3L1/CCL3L3,CXCL3,IL1B	Ap1,CEBPB,CEBPD,Collagen type II,ERK1/2,NFKB1,STAT3
CCL3L1/CCL3L3	cytokine	2.29e-06	CCL4,CD40,IL1B	CCL3L1/CCL3L3,IgG,NFkB (complex)
spermine	chemical - endogenous mammalian	2.29e-06	CCL4,IL1B,TLR2
Ige	complex	2.44e-06	CCL3L1/CCL3L3,CCL4,IL1A,IL1B	Ap1,CEBPB,CEBPD,ERK1/2,ESR1,GLI2,IKBKB,Ige,LYN,MAP2K1,MAPK1,NCOA2,NFKB1,NFKBIA,NFkB (complex),NR3C1,SMAD3,STAT1,STAT3,TP53
Bay 11-7082	chemical - kinase inhibitor	2.64e-06	CCL3L1/CCL3L3,CCL4,CXCL3,FPR2	Ap1,Bay 11-7082,CCL5,CEBPB,IL4,IL6,MIF,NFKB1,NFKBIA,NFkB (complex),RELA,SP1,STAT1,STAT3,STAT6,TP53
salicylic acid	chemical drug	2.64e-06	CCL4,CSF1,IL1A,IL1B	Ap1,CSF1,IKBKB,JUN,Jnk,NFKB1,NFKBIA,NFkB (complex),NR3C1,RELA,SP1,SPI1,STAT1,STAT3,TP53,salicylic acid
NR3C1	ligand-dependent nuclear receptor	2.7e-06	CCL3L1/CCL3L3,CCL4,CXCL3,IL1A,IL1B,MMP13,TLR2,TNFAIP2,TRAF1	Ap1,ESR1,JUN,NCOA2,NFKB1,NFKBIA,NFkB (complex),NR3C1,PTGS2,RELA,SMAD3,SP1,SP3,STAT1,STAT3,Tgf beta,beta-estradiol
SMAD3	transcription regulator	2.71e-06	CCL3L1/CCL3L3,CCL4,CXCL3,FPR2,IL1B,MMP13	Ap1,CEBPB,CEBPD,ERK1/2,JUN,NFKB1,NFKBIA,NFkB (complex),NOS2,SMAD3,SP1,STAT3,TGFB1,Tgf beta
actinomycin D	chemical drug	2.71e-06	FPR1,LPL,OSM,TLR2,TNFAIP2,TRAF1
PTPRJ	phosphatase	2.86e-06	CCL3L1/CCL3L3,CCL4,CXCL3,IL1A	Ap1,CEBPB,CEBPD,ERK1/2,NFKB1,PTPRJ,STAT3
Sod	group	2.86e-06	CCL3L1/CCL3L3,CCL4,CXCL3	Ap1,CEBPB,CEBPD,ERK1/2,IKBKB,IL18,NFKB1,NFKBIA,NFkB (complex),NR3C1,SMAD3,STAT1,STAT3,Sod,TP53,hydrogen peroxide
picryl chloride	chemical toxicant	2.86e-06	CXCL3,IL1A,IL1B
lauric acid	chemical - endogenous mammalian	2.86e-06	CCL3L1/CCL3L3,CD40,IL1A	Ap1,CEBPB,CEBPD,ERK1/2,NFKB1,STAT3,lauric acid
Alpha catenin	group	3.02e-06	IL1B,MMP13,S100A8,Saa3,TNFAIP2
CD14	transmembrane receptor	3.09e-06	CCL3L1/CCL3L3,CCL4,IL1B,TLR2	CD14,CEBPB,EGR1,HMGB1,ICAM1,IL10,IRF3,ITGAM,NFATC2,NFKB1,NFKBIA,NFkB (complex),STAT1,STAT3,TLR4,peptidoglycan
Sb202190	chemical - kinase inhibitor	3.15e-06	EBI3,FPR2,IL1B,MMP13,S100A8	CREB1,IL1B,NFKB1,NFKBIA,NFkB (complex),NR3C1,RELA,Sb202190
SIGIRR	transmembrane receptor	3.51e-06	CCL3L1/CCL3L3,IL1A,IL1B
FCGR1A	transmembrane receptor	3.51e-06	CSF1,CXCL3,IL1B	CEBPB,FCGR1A,HMGB1,IL1,NFKB1,NFKBIA,NFkB (complex)
diaziquone	chemical drug	3.52e-06	CD40,IL1B
epigallocatechin-gallate	chemical drug	3.64e-06	CCL3L1/CCL3L3,CXCL3,IL1A,IL1B,MMP13,TRAF1	Ap1,CEBPB,CEBPD,ERK1/2,HMGB1,IL2,NFKB1,NFKBIA,NFkB (complex),NR3C1,P38 MAPK,PTGS2,RELA,STAT3,epigallocatechin-gallate
GW3965	chemical reagent	3.85e-06	ARG2,CCL4,IL1B,LPL
KITLG	growth factor	4.14e-06	CCL3L1/CCL3L3,CCL4,CSF1,IL1A,IL1B,OSM	Ap1,CEBPB,Ccl2,EGR1,FOSL1,KITLG,LYN,MAP2K1/2,MAPK1,NCOA2,NFkB (complex),NR3C1,SMAD3,STAT1,STAT3
IL-17f dimer	complex	4.26e-06	CCL4,IL1A,IL1B
LBP	transporter	4.26e-06	CXCL3,IL1B,TLR2	HMGB1,LBP,NFKBIA,NFkB (complex),NR3C1,P38 MAPK,RELA
LAMA5	other	4.26e-06	CCL3L1/CCL3L3,CCL4,CXCL3
IL11RA	transmembrane receptor	4.26e-06	CCL3L1/CCL3L3,CCL4,CXCL3	Ap1,CEBPB,IL11RA,JUNB,NFKB1,NFkB (complex),SMAD3,STAT1,STAT3,hyaluronic acid
SCD	enzyme	4.44e-06	CCL3L1/CCL3L3,CXCL3,IL1B,LPL	CCL5,CXCL2,Ccl2,HMGB1,NFKB1,NFkB (complex),NOS2,SCD,SMAD3,STAT1,STAT3,STAT6
LDL	complex	4.7e-06	ARG2,CCL4,CD40,IL1A,IL1B,S100A8	Ap1,CCR2,ESR1,IL10,IRF3,JUN,Jnk,LDL,NFKB1,NFKBIA,NFkB (complex),NR3C1,SMAD3,STAT1,STAT3,TP53,prostaglandin E2
MAP2K1/2	group	4.76e-06	CCL3L1/CCL3L3,CCL4,CXCL3,IL1B	Ap1,CEBPB,CEBPD,Ccl2,ERK1/2,IKBKB,JUNB,MAP2K1/2,NFKB1,NFKBIA,NFkB (complex),NR3C1,SMAD3,STAT1,STAT3,TP53
CCL2	cytokine	5.09e-06	CD40,CXCL3,IL1A,IL1B	Ap1,CCL2,CCR2,CEBPB,CEBPD,ERK1/2,HMGB1,ICAM1,JUN,Jnk,NFKB1,NFKBIA,NFkB (complex),NR3C1,P38 MAPK,RELA,SMAD3,STAT3,TP53
FOSL1	transcription regulator	5.09e-06	CCL3L1/CCL3L3,CCL4,IL1B,MMP13	Ap1,ESR1,FOSL1
IL17R	complex	5.1e-06	CXCL3,MMP13,S100A8
CD200	other	5.1e-06	CCL3L1/CCL3L3,IL1B,TLR2
CEBPB	transcription regulator	6.02e-06	CCL3L1/CCL3L3,CCL4,CLEC4E,CXCL3,IL1B,MMP13,Saa3	CEBPB,IL6,NFKB1,NFkB (complex),PTGS2,STAT3
LIPG	enzyme	7.11e-06	CSF1,IL1B,LPL	APOE,LIPG,NFKB1,STAT3
butaprost	chemical drug	7.11e-06	CCL3L1/CCL3L3,CCL4,IL1B	CEBPB,JUNB,NFKB1,STAT1,STAT3,butaprost
PTGS2	enzyme	7.43e-06	CCL3L1/CCL3L3,CCL4,CXCL3,IL1B,TRAF1	CEBPB,HMGB1,Histone h4,IL2,JUNB,NFKB1,NFKBIA,NFkB (complex),NR3C1,PTGS2,RELA,SP1,STAT1,STAT3,acetaminophen
ATP-gamma-S	chemical reagent	7.46e-06	CCL4,CD40,CSF1,IL1A	ATP-gamma-S,HMGB1,IL10,IL2,IRF3,NFKB1,NFKBIA,NFkB (complex),NR3C1,STAT1,STAT3
FGF7	growth factor	7.46e-06	CSF1,IL1A,MMP13,S100A8
glucocorticoid	chemical drug	8.27e-06	CSF1,IL1A,IL1B,LPL,MMP13,TLR2	Ap1,FAS,HMGB1,IL1A,JUN,MAPK8,NFKB1,NFKBIA,NFkB (complex),NR3C1,RELA,SMAD3,SP1,TGFB1,TP53,Tgf beta,glucocorticoid
C3AR1	G-protein coupled receptor	8.29e-06	CCL4,CD40,IL1B
NR1H2	ligand-dependent nuclear receptor	8.41e-06	CCL4,IL1B,LPL,Saa3	Ccl2,NFE2L2,NFkB (complex),NR1H2,STAT3,cholesterol
IFNB1	cytokine	9.24e-06	CCL4,CD40,CLEC4E,EBI3,IL1B,ZDHHC14
imiquimod	chemical drug	9.44e-06	CCL4,CD40,IL1A,IL1B	Ap1,CEBPB,CEBPD,ERK1/2,HMGB1,NFKB1,NFKBIA,NFkB (complex),RELA,SMAD3,SP1,STAT1,STAT3,STAT6,TBK1,imiquimod
IL-1R	group	9.58e-06	IL1A,IL1B,MMP13	Ap1,CEBPB,CEBPD,ERK1/2,IL-1R,JUN,NFKB1,STAT3,TRAF6
IL10RA	transmembrane receptor	9.58e-06	CD40,IL1A,IL1B
TICAM2	other	9.58e-06	CCL4,IL1B,S100A8
ellipticine	chemical reagent	1.06e-05	CD40,IL1B
CEBPA	transcription regulator	1.06e-05	ARG2,CSF1,LPL,MMP13,S100A8,Saa3,TIAM1
IL17a dimer	complex	1.1e-05	CCL4,IL1A,IL1B
RC3H1	enzyme	1.1e-05	CCL4,IL1A,IL1B
isotretinoin	chemical drug	1.18e-05	MMP13,PLA2G15,TLR2,TNFAIP2
apigenin	chemical - endogenous non-mammalian	1.24e-05	CCL3L1/CCL3L3,CCL4,CXCL3,IL1B	Ap1,CEBPB,CEBPD,ERK1/2,ESR1,ICAM1,NFKB1,NFKBIA,NFkB (complex),RELA,SMAD3,SP1,STAT1,STAT3,apigenin,hyaluronic acid
HSP90B1	other	1.26e-05	CD40,IL1B,TLR2
TRPV4	ion channel	1.26e-05	CCL3L1/CCL3L3,Saa3,TLR2
Ni2+	chemical reagent	1.26e-05	CSF1,CXCL3,IL1A
EGR1	transcription regulator	1.28e-05	CCL3L1/CCL3L3,CCL4,CSF1,CXCL3,IL1B	Ap1,CEBPB,CEBPD,EGR1,ERK1/2,NFKB1,STAT3
LEPR	transmembrane receptor	1.4e-05	CCL3L1/CCL3L3,FYB,LPL,MMP13,TCF7L2
SAA	group	1.43e-05	CSF1,MMP13,TLR2
S100A9	other	1.43e-05	IL1B,MMP13,S100A8
CSF1R	kinase	1.43e-05	CCL3L1/CCL3L3,CSF1,IL1A
alpha-tocopherol	chemical drug	1.43e-05	CXCL3,IL1A,IL1B	Ap1,CEBPB,CEBPD,ERK1/2,IKBKB,NFKB1,NFKBIA,NFkB (complex),NR3C1,STAT3,TP53,alpha-tocopherol
CSF1	cytokine	1.49e-05	CSF1,CXCL3,IL1A,IL1B,TLR2	CSF1,HMGB1,IL10,IL1A,IL2,IRF3,JUN,NFKB1,NFKBIA,NFkB (complex),NR3C1,P38 MAPK,RELA,SP1,STAT1,STAT3
LDLR	transporter	1.61e-05	CD40,IL1A,IL1B,LPL	Ap1,ESR1,IRF3,LDL,LDLR,LEP,NFE2L2,NFKB1,NFKBIA,SP1,STAT3,cholesterol
IGFBP3	other	1.61e-05	CCL3L1/CCL3L3,CCL4,MMP13	Ap1,CEBPB,CEBPD,ERK1/2,IGF1,IGFBP3,JUN,MAPK1,NCOA2,NFKB1,NFkB (complex),NR3C1,SMAD3,STAT3,TP53
S100A8	other	1.61e-05	IL1B,MMP13,S100A8
FCGR2A	transmembrane receptor	1.61e-05	CCL4,CXCL3,IL1B	Ap1,CEBPB,CEBPD,ERK1/2,FCGR2A,NFKB1,STAT3
ozone	chemical toxicant	1.61e-05	CCL3L1/CCL3L3,CXCL3,IL1B	CEBPB,CXCL2,Ccl2,HMGB1,IKBKB,NFKB1,NFKBIA,NFkB (complex),NR3C1,P38 MAPK,RELA,SMAD3,STAT1,STAT3,TP53,hydrogen peroxide,ozone
bryostatin 1	chemical drug	1.61e-05	CD40,IL1B,TRAF1
TAC1	other	1.77e-05	CCL4,CXCL3,IL1A,IL1B	ATP,Ap1,CEBPB,CEBPD,ERK1/2,ESR1,HMGB1,IL1A,IL2,JUN,NFKB1,NFKBIA,NFkB (complex),NR3C1,RELA,SP1,SP3,STAT1,STAT3,TAC1,beta-estradiol
NPM1	transcription regulator	2.02e-05	CCL4,CSF1,CXCL3
PTGER4	G-protein coupled receptor	2.02e-05	IL1B,MMP13,OSM
TRADD	other	2.02e-05	CXCL3,TNFAIP2,TRAF1
NR1H3	ligand-dependent nuclear receptor	2.04e-05	ARG2,CCL4,IL1B,LPL
N-nitro-L-arginine methyl ester	chemical drug	2.04e-05	CSF1,CXCL3,IL1B,TLR2	CEBPB,FAS,HMGB1,IL1,JUN,N-nitro-L-arginine methyl ester,NFKB1,NFKBIA,NFkB (complex),RELA,SP1,STAT1,TP53,Tnf (family)
CCL22	cytokine	2.11e-05	CCL3L1/CCL3L3,CXCL3
ITGAX	transmembrane receptor	2.11e-05	CCL4,IL1B	Ap1,CEBPB,ITGAX,MAPK1,NCOA2,NR3C1,STAT3
ferrous sulfate	chemical drug	2.11e-05	CCL3L1/CCL3L3,CCL4
CD3	complex	2.16e-05	CCL3L1/CCL3L3,CCL4,EBI3,FYB,IL1A,IL1B,TLR2,TRAF1	Ap1,CD3,CEBPB,HMGB1,ICAM1,IL12 (complex),IL2,JUN,NFKB1,NFKBIA,NFkB (complex),NR3C1,RELA,SMAD3,Tgf beta
Jnk	group	2.2e-05	CCL4,CD40,IL1A,IL1B,MMP13	Ap1,CEBPB,CEBPD,ERK1/2,ESR1,HMGB1,JUN,JUNB,Jnk,NFKB1,NFKBIA,NFkB (complex),NR3C1,P38 MAPK,RELA,STAT1,STAT3,Tnf (family)
PRDM1	transcription regulator	2.2e-05	CXCL3,GPR84,IL1A,IL1B,S100A8	HMGB1,Immunoglobulin,PRDM1,RORC
ANXA1	other	2.25e-05	CSF1,FPR2,IL1B
NOS2	enzyme	2.32e-05	CCL3L1/CCL3L3,CCL4,CXCL3,IL1B,Saa3	Ap1,CEBPB,CEBPD,CXCL3,Ccl2,ERK1/2,NFKB1,NFKBIA,NFkB (complex),NOS2,PTGS2,RELA,STAT3
nicotine	chemical drug	2.32e-05	CCL4,CD40,CXCL3,IL1A,IL1B	Ap1,CEBPB,CEBPD,ERK1/2,ESR1,HMGB1,JUN,Jnk,NFKB1,NFKBIA,NFkB (complex),NR3C1,P38 MAPK,RELA,SP1,STAT1,STAT3,TP53,nicotine
cholesterol	chemical - endogenous mammalian	2.32e-05	IL1A,IL1B,LPL,S100A8,Saa3	NFE2L2,cholesterol
MTTP	transporter	2.5e-05	CCL3L1/CCL3L3,CCL4,CXCL3
PTX3	other	2.5e-05	CCL3L1/CCL3L3,IL1B,TLR2
SAMSN1	other	2.67e-05	CCL3L1/CCL3L3,CCL4,CD40,SLCO3A1
IL32	cytokine	2.76e-05	CXCL3,IL1A,IL1B	Ap1,CEBPB,CEBPD,ERK1/2,HMGB1,IL32,NFKB1,NFKBIA,NFkB (complex),NR3C1,P38 MAPK,RELA,STAT3
ABCA1	transporter	2.76e-05	CCL3L1/CCL3L3,CXCL3,IL1B	ABCA1,APOE,Ap1,CCL5,CEBPB,CEBPD,ERK1/2,JUNB,NFKB1,NFkB (complex),STAT1,STAT3
ELANE	peptidase	2.76e-05	CCL3L1/CCL3L3,IL1B,OSM
GFI1	transcription regulator	2.91e-05	CD40,CSF1,IL1A,IL1B	GFI1,IL10,IRF3,NFKB1,NFKBIA,NFkB (complex),RELA,SP1,STAT1,STAT3
PLG	peptidase	3.05e-05	CD40,IL1A,IL1B	Ap1,CEBPB,CEBPD,ERK1/2,HMGB1,IRF3,LDL,NFKB1,NFKBIA,NFkB (complex),NR3C1,P38 MAPK,PLG,RELA,STAT3
N-acetyl-L-cysteine	chemical drug	3.08e-05	ADORA2B,CXCL3,IL1A,IL1B,LPL	CCL2,HIF1A,N-acetyl-L-cysteine,NFE2L2,NFkB (complex),PPARG,SP1,STAT1
HGF	growth factor	3.36e-05	CCL4,CD40,CSF1,FPR2,IL1B,MMP13,TNFAIP2	Ap1,FN1,HGF,IKBKB,JUN,Jnk,MAPK14,NFKB1,NFKBIA,NFkB (complex),NR3C1,RELA,SMAD3,SP1,STAT1,STAT3,TP53
SP600125	chemical - kinase inhibitor	3.49e-05	CCL4,CXCL3,IL1A,IL1B,MMP13	Ap1,CEBPB,CEBPD,ERK1/2,IKBKB,JUN,Jnk,NFKB1,NFKBIA,NFkB (complex),NR3C1,SMAD3,SP600125,STAT1,STAT3,TP53,prostaglandin E2
BPIFA1	other	3.51e-05	CXCL3,IL1B
CASP4	peptidase	3.51e-05	IL1A,IL1B
LILRB3	transmembrane receptor	3.51e-05	CCL3L1/CCL3L3,IL1B
picolinic acid	chemical toxicant	3.51e-05	CCL3L1/CCL3L3,CCL4
tranexamic acid	chemical drug	3.51e-05	IL1A,IL1B	PLG,RELA,tranexamic acid
grepafloxacin	chemical drug	3.51e-05	IL1A,IL1B
ZFA-fmk	chemical toxicant	3.51e-05	IL1A,IL1B
IL12 (complex)	complex	3.57e-05	CCL4,CSF1,EBI3,IL1B,TLR2	CEBPB,FAS,HMGB1,IL12 (complex),IL2,IgG,JUN,NFKB1,NFKBIA,NFkB (complex),NR3C1,RELA,TP53
SELP	transmembrane receptor	3.66e-05	CCL3L1/CCL3L3,CCL4,IL1B
CYP27B1	enzyme	3.66e-05	CCL3L1/CCL3L3,CCL4,TLR2
GW501516	chemical drug	3.72e-05	IL1A,IL1B,LPL,S100A8	GW501516,PPARG,fatty acid
SP1	transcription regulator	3.83e-05	CD40,CXCL3,FPR2,IL1A,IL1B,LPL,TLR2	Ap1,ESR1,NFkB (complex),SP1
simvastatin	chemical drug	3.84e-05	CD40,CXCL3,IL1B,LPL,TLR2	Akt,Ap1,Fibrinogen,HMGB1,Histone h3,NFE2L2,NFKB1,NFKBIA,NFkB (complex),NR3C1,P38 MAPK,PPARG,RELA,SP1,STAT1,simvastatin
5-N-ethylcarboxamido adenosine	chemical reagent	3.87e-05	ADORA2B,ARG2,CCL3L1/CCL3L3,IL1B
ATP	chemical - endogenous mammalian	3.87e-05	CCL4,CXCL3,IL1B,MMP13	ATP,Ap1,CEBPB,CEBPD,ERK1/2,IL18,JUNB,MAP3K7,NFKB1,NFKBIA,NFkB (complex),SMAD3,STAT1,STAT3,TP53,staurosporine
INSIG1	other	4.19e-05	CLEC4E,CXCL3,LPL,S100A8
RNASE2	enzyme	4.36e-05	CCL4,CSF1,OSM
NOD2	other	4.36e-05	CXCL3,IL1A,IL1B	C5,HMGB1,IKBKG,JUN,N-acetylmuramyl-L-alanyl-D-isoglutamine,NFKB1,NFKBIA,NFkB (complex),NOD2,NR3C1,P38 MAPK,RELA
mevalonic acid	chemical - endogenous mammalian	4.36e-05	CD40,IL1B,LPL	Nr1h,mevalonic acid
curcumin	chemical drug	4.47e-05	CXCL3,IL1B,LPL,MMP13,TLR2,TRAF1	ATP,Akt,CEBPB,HMGB1,MAPK8,NFKB1,NFKBIA,NFkB (complex),NR3C1,RELA,SP1,STAT1,STAT3,curcumin
RAF1	kinase	4.52e-05	CXCL3,IL1B,MMP13,TIAM1,TRAF1
IL17C	cytokine	4.74e-05	IL1A,IL1B,S100A8
PPP2CA	phosphatase	4.74e-05	CXCL3,IL1A,Saa3	Ap1,CEBPB,CEBPD,ERK1/2,NFKB1,NFKBIA,NFkB (complex),NR3C1,PPP2CA,RELA,STAT3
TRAF3IP2	other	4.74e-05	CXCL3,S100A8,Saa3
CCR5	G-protein coupled receptor	4.74e-05	CCL3L1/CCL3L3,CCL4,CXCL3	Ap1,CCL5,CCR5,CEBPB,CEBPD,Ccl2,ERK1/2,FOSL1,MAP2K1/2,NFKB1,NFkB (complex),NR3C1,SMAD3,STAT1,STAT3
beta-carotene	chemical - endogenous mammalian	4.74e-05	IL1A,IL1B,LPL
OSM	cytokine	4.97e-05	CXCL3,IL1B,MMP13,OSM,S100A8,TLR2,TNFAIP2	MAPK8,NR3C1,OSM
lysophosphatidylcholine	chemical - other	5.14e-05	CCL3L1/CCL3L3,IL1B,LPL	Ap1,Ccl2,ESR1,NFkB (complex),STAT3,lysophosphatidylcholine
3M-001	chemical drug	5.14e-05	CCL4,CD40,IL1B
NCOR2	transcription regulator	5.14e-05	IL1B,LPL,OSM
JAG2	growth factor	5.14e-05	CXCL3,IL1A,IL1B
carrageenan	chemical - endogenous non-mammalian	5.14e-05	CCL3L1/CCL3L3,CXCL3,IL1B
CTSC	peptidase	5.26e-05	CXCL3,IL1B
Klrb1c (includes others)	other	5.26e-05	CCL3L1/CCL3L3,CCL4
CTSE	peptidase	5.26e-05	CD40,IL1B
TPCA-1	chemical - kinase inhibitor	5.26e-05	IL1B,TRAF1
JAK1	kinase	5.56e-05	CCL3L1/CCL3L3,CD40,IL1B	Ap1,CEBPB,CEBPD,ERK1/2,HMGB1,JAK1,JUNB,NFKB1,NFkB (complex),SMAD3,STAT1,STAT3,STAT6
chloroquine	chemical drug	5.56e-05	CD40,IL1B,MMP13	Ap1,HMGB1,NFKBIA,NFkB (complex),NR3C1,P38 MAPK,RELA,SMAD3,chloroquine,hyaluronic acid
CRP	other	6e-05	CCL3L1/CCL3L3,CD40,LPL	Ap1,CRP,ESR1,LEP,NFKB1,NFKBIA,STAT3
TXN	enzyme	6e-05	CD40,IL1A,IL1B	Ap1,ESR1,HMGB1,JUN,Jnk,NFKBIA,NFkB (complex),NR3C1,P38 MAPK,RELA,STAT3,TP53,TXN
celecoxib	chemical drug	6.03e-05	IL1B,MMP13,TLR2,TRAF1	CEBPB,MAPK8,NFKB1,NFKBIA,NFkB (complex),NR3C1,RELA,celecoxib
STK40	kinase	6.47e-05	CCL3L1/CCL3L3,CCL4,IL1B	Ap1,CEBPB,CEBPD,ERK1/2,NFKB1,STAT3,STK40
LPL	enzyme	6.96e-05	CSF1,IL1B,LPL
BRAF	enzyme	6.96e-05	CSF1,IL1A,IL1B	Ap1,BRAF,JUN,NFKBIA,NFkB (complex),SMAD3,Tgf beta
N-formyl-Met-Leu-Phe	chemical reagent	6.96e-05	CCL4,IL1B,OSM	IRF3,ITGAM,N-formyl-Met-Leu-Phe
triamcinolone hexacetonide	chemical drug	7.35e-05	IL1A,IL1B
ANKRD42	transcription regulator	7.35e-05	CXCL3,IL1B
HSPB1	other	7.35e-05	IL1B,LPL	Akt,HSPB1,SP1
MARCO	transmembrane receptor	7.35e-05	CXCL3,IL1B
MMP8	peptidase	7.35e-05	CCL3L1/CCL3L3,S100A8
TRPA1	transporter	7.35e-05	CXCL3,IL1B
GALP	other	7.35e-05	IL1A,IL1B
ubiquinone 9	chemical - endogenous non-mammalian	7.35e-05	IL1A,IL1B
vinpocetine	chemical drug	7.35e-05	CXCL3,IL1B
NPC1	transporter	7.47e-05	CCL3L1/CCL3L3,LPL,S100A8
LCN2	transporter	7.47e-05	CCL3L1/CCL3L3,IL1A,IL1B	Ap1,CEBPB,CEBPD,ERK1/2,JUN,LCN2,NFE2L2,NFKB1,NFKBIA,STAT3,epigallocatechin-gallate
GPX1	enzyme	7.47e-05	CCL3L1/CCL3L3,CCL4,CXCL3
TLR8	transmembrane receptor	8e-05	CCL4,CD40,IL1B	Ap1,CEBPB,CEBPD,ERK1/2,Histone h4,JUN,Jnk,NFKB1,NFkB (complex),NR3C1,RELA,STAT1,STAT3,TLR8,TP53,imiquimod
RAC2	enzyme	8e-05	CCL3L1/CCL3L3,CCL4,IL1B	Ap1,CEBPB,CEBPD,ERK1/2,MAPK1,NCOA2,NFKB1,NR3C1,RAC2,STAT3
IL1RN	cytokine	8.15e-05	CXCL3,IL1A,IL1B,TCF7L2
indomethacin	chemical drug	8.55e-05	CCL3L1/CCL3L3,IL1A,IL1B,LPL,S100A8	APP,Ap1,EGR1,ESR1,NFE2L2,NFKB1,NFKBIA,NFkB (complex),PPARG,SP1,STAT1,STAT3,TP53,indomethacin,prostaglandin E2
ESR1	ligand-dependent nuclear receptor	8.81e-05	CCL4,CXCL3,IL1A,IL1B,LPL,TNFAIP2	Ap1,Ccl2,ESR1,Histone h4,NFKB1,NFkB (complex),NR3C1,RELA,SP1,SP3,STAT3,beta-estradiol,medroxyprogesterone acetate
IL1R1	transmembrane receptor	9.15e-05	CXCL3,IL1B,TRAF1	IL1R1,NFKB1,NFKBIA,NFkB (complex),NR3C1,RELA
PROC	peptidase	9.15e-05	CXCL3,IL1B,TLR2	ESR1,HMGB1,NFKBIA,NFkB (complex),NR3C1,P38 MAPK,PROC,RELA,SP1
epicatechin	chemical drug	9.15e-05	IL1B,LPL,PLA2G15
stallimycin	chemical drug	9.15e-05	CSF1,IL1A,IL1B	JUN,NR3C1,TP53,stallimycin
IGF1	growth factor	9.72e-05	CCL3L1/CCL3L3,CCL4,CSF1,IL1B,LPL,MMP13	Ap1,CEBPB,ESR1,IGF1,IGFBP3,JUN,MAPK1,NCOA2,NFKB1,NR3C1,SMAD3,STAT1,STAT3,TP53,hydrogen peroxide
bacterial lipopolysaccharides	chemical - other	9.79e-05	IL1B,Saa3
CD244	transmembrane receptor	9.79e-05	CCL3L1/CCL3L3,CCL4	Ap1,CD244,CEBPB,MAPK1,NCOA2,NR3C1,STAT3
LILRB4	other	9.79e-05	IL1A,IL1B
B4GALT1	enzyme	9.79e-05	CCL3L1/CCL3L3,CXCL3
AMBP	transporter	9.79e-05	CXCL3,IL1B
GLPG0634	chemical drug	9.79e-05	IL1B,MMP13
mechlorethamine	chemical drug	9.79e-05	CD40,IL1B
mannan	chemical - endogenous non-mammalian	9.79e-05	IRAK3,TLR2
LEP	growth factor	9.86e-05	CCL3L1/CCL3L3,CD40,IL1B,LPL,MMP13,Saa3	Ap1,CEBPB,CEBPD,CTNNB1,ERK1/2,ESR1,Ins1,JAK1,LEP,MAPK14,NFKB1,STAT1,STAT3
fish oils	chemical drug	0.000104	CCL3L1/CCL3L3,IL1A,IL1B
PTGES	enzyme	0.000104	CXCL3,IL1B,TRAF1
IL7	cytokine	0.000108	CCL4,CSF1,CXCL3,MMP13	CEBPB,FAS,HMGB1,IL1A,IL6,IL7,JUN,NFKB1,NFKBIA,NFkB (complex),RELA,TP53
cyclosporin A	biologic drug	0.00011	ADORA2B,CCL3L1/CCL3L3,CCL4,CD40,IL1A,IL1B	Ap1,CEBPB,CEBPD,ERK1/2,ESR1,JUN,Jnk,LYN,NFKB1,NFkB (complex),NR3C1,STAT1,STAT3,TP53,cyclosporin A
IKBKE	kinase	0.000111	CCL3L1/CCL3L3,IL1A,MMP13	Ap1,CEBPB,CEBPD,CHUK,ERK1/2,IKBKB,IKBKE,JUN,NFKB1,NFKBIA,NFkB (complex),NR3C1,STAT3,TP53
RGS10	other	0.000111	CCL3L1/CCL3L3,IL1A,IL1B
STAT1	transcription regulator	0.000118	CCL3L1/CCL3L3,CCL4,CD40,CXCL3,IL1B	Ap1,CEBPB,CEBPD,ERK1/2,Histone h4,JUNB,NFKB1,NFkB (complex),NOS2,RELA,SMAD3,STAT1,STAT3
OLFM4	other	0.000126	CCL3L1/CCL3L3,IL1B
THBD	transmembrane receptor	0.000126	CXCL3,IL1B	HMGB1,PROC,THBD
ATG16L1	other	0.000126	IL1A,IL1B
PTMA	other	0.000126	CCL3L1/CCL3L3,IL1B
CCL11	cytokine	0.000132	CCL3L1/CCL3L3,CCL4,CXCL3	Ap1,CCL11,CEBPB,CEBPD,CXCL2,CXCL3,ERK1/2,ICAM1,NFKB1,NFkB (complex),STAT3
MAP3K8	kinase	0.000139	CCL4,Cd33,IL1A,IL1B	Ap1,JUN,Jnk,MAP3K8,NR3C1,STAT3,TP53
IL12B	cytokine	0.00014	IL1A,IL1B,S100A8
deferoxamine	chemical drug	0.000147	CCL3L1/CCL3L3,CCL4,LPL,PLAGL2
bromodeoxyuridine	chemical drug	0.000148	CSF1,IL1A,IL1B	JUN,NR3C1,TP53,bromodeoxyuridine
MMP9	peptidase	0.000148	CCL3L1/CCL3L3,IL1A,MMP13	Ap1,CEBPB,CEBPD,ERK1/2,HMGB1,JUN,MMP9,NFKB1,NFKBIA,NFkB (complex),NR3C1,P38 MAPK,RELA,SMAD3,STAT3,Tgf beta
IL12A	cytokine	0.000148	EBI3,IL1A,IL1B
NFKBIB	transcription regulator	0.000148	CD40,IL1B,Saa3	NFKB1,NFKBIA,NFKBIB,NFkB (complex),NR3C1,RELA
diphenyleneiodonium	chemical reagent	0.000148	CXCL3,IL1B,MMP13	Ap1,CEBPB,CEBPD,ERK1/2,HMGB1,IL18,JUNB,NFKB1,NFKBIA,NFkB (complex),NR3C1,P38 MAPK,RELA,SMAD3,STAT1,STAT3,diphenyleneiodonium,hydrogen peroxide
NFATC2	transcription regulator	0.000151	CCL3L1/CCL3L3,CD40,CXCL3,SLCO3A1
hydrogen peroxide	chemical - endogenous mammalian	0.000154	CCL3L1/CCL3L3,CCL4,CSF1,CXCL3,IL1B,MMP13	Ap1,CEBPB,IKBKB,MIF,NFKB1,NFKBIA,NFkB (complex),NR3C1,RELA,SMAD3,STAT1,STAT3,TP53,hydrogen peroxide,prostaglandin E2
RIPK2	kinase	0.000156	CD40,CXCL3,IL1B	HMGB1,NFKB1,NFKBIA,NFkB (complex),NR3C1,P38 MAPK,RELA,RIPK2
ITGB3	transmembrane receptor	0.000156	CD40,CSF1,IL1B
SELE	transmembrane receptor	0.000157	CCL3L1/CCL3L3,IL1B
NCR1	transmembrane receptor	0.000157	CCL3L1/CCL3L3,CCL4	Ap1,CEBPB,MAPK1,NCOA2,NCR1,NR3C1,STAT3
PTAFR	G-protein coupled receptor	0.000157	CCL3L1/CCL3L3,IL1B	Ap1,CEBPB,MAPK1,NCOA2,NR3C1,PTAFR,STAT3
Trolox C	chemical drug	0.000157	CCL3L1/CCL3L3,MMP13
acetaminophen	chemical drug	0.000168	CCL3L1/CCL3L3,CXCL3,IL1A,IL1B	Ap1,CCL5,CEBPB,CEBPD,ERK1/2,HMGB1,NFKB1,NFKBIA,NFkB (complex),PTGS2,SMAD3,STAT1,STAT3,STAT6,acetaminophen,prostaglandin E2
RORC	ligand-dependent nuclear receptor	0.000182	CXCL3,IL1A,IL1B,S100A8
Traj18	other	0.000192	CD40,CXCL3
KLRC4-KLRK1/KLRK1	transmembrane receptor	0.000192	CCL3L1/CCL3L3,CCL4	Ap1,CEBPB,KLRC4-KLRK1/KLRK1,MAPK1,NCOA2,NR3C1,STAT3
S100A7	other	0.000192	IL1A,MMP13
tretinoin	chemical - endogenous mammalian	0.000201	CCL4,EBI3,IL1A,IL1B,MMP13,PLA2G15,S100A8,TLR2,TNFAIP2,TNIP1	Ap1,ESR1,IL12 (complex),JUN,Jnk,NCOA2,NFKB1,NFKBIA,NFkB (complex),NR3C1,RELA,SMAD3,STAT1,STAT3,TP53,Tgf beta,tretinoin
vitamin E	chemical drug	0.000202	IL1A,IL1B,LPL	Ap1,ESR1,vitamin E
IgG	complex	0.000207	CCL4,CD40,CSF1,IL1B	Ap1,CEBPB,HMGB1,IGF1,IL2,IgG,JUN,LYN,NFATC2,NFKB1,NFKBIA,NFkB (complex),NR3C1,SMAD3,STAT1,TP53,VIP,histamine
PLAU	peptidase	0.000223	CXCL3,IL1B,S100A8
azithromycin	chemical drug	0.00023	CXCL3,IL1B
CTSG	peptidase	0.00023	FPR1,IL1B
NLRC4	other	0.00023	CXCL3,IL1B	ATP,HMGB1,NFKB1,NLRC4,NR3C1,STAT1,STAT3
LTB4R	G-protein coupled receptor	0.00023	CCL3L1/CCL3L3,CXCL3
SR 144528	chemical reagent	0.00023	CCL4,IL1B
STAT5B	transcription regulator	0.000233	CCL3L1/CCL3L3,OSM,TLR2,TRAF1	STAT5B,STAT5a/b
IFI16	transcription regulator	0.000234	CCL4,IL1B,LPL
MAP2K1	kinase	0.000239	CCL3L1/CCL3L3,CCL4,CXCL3,IL1A	Ap1,CEBPB,CEBPD,CHUK,ERK1/2,FAS,GLI2,HMGB1,IKBKB,JUN,MAP2K1,NFKB1,NFKBIA,NFkB (complex),NR3C1,STAT3,TP53
lipoteichoic acid	chemical - endogenous non-mammalian	0.000245	EBI3,IL1B,TLR2	IL12 (complex),NFKB1,lipoteichoic acid
IRF3	transcription regulator	0.000257	ARG2,CCL3L1/CCL3L3,CCL4,IL1B	HMGB1,IRF3,NFkB (complex),SMAD3,STAT1,STAT3,STAT6
tributyrin	chemical drug	0.000257	CXCL3,IL1B,MMP13
calphostin C	chemical - kinase inhibitor	0.000257	LPL,MMP13,S100A8
NOD1	other	0.000271	IL1A,IL1B	CCL2,NFkB (complex),NOD1
5-hydroxytryptamine	chemical - endogenous mammalian	0.000281	IL1A,IL1B,MMP13	5-hydroxytryptamine,Ap1,CEBPB,CEBPD,ERK1/2,JUN,Jnk,NFKB1,NR3C1,STAT3,TP53
SPI1	transcription regulator	0.000282	CSF1,IL1B,IRAK3,TLR2
MAP2K3	kinase	0.000293	ARG2,IL1B,MMP13	JUN,MAP2K3,MAPK12
1-methyl-4-phenyl-1,2,3,6-tetrahydropyridine	chemical toxicant	0.000293	IL1A,IL1B,OSM
DOCK8	other	0.000306	CCL4,CD40,SLCO3A1
lymphotoxin-alpha1-beta2	complex	0.000316	IL1A,IL1B
MMP3	peptidase	0.000316	IL1B,MMP13	JUN,MMP3,SMAD4,TP53
zymosan A	chemical - endogenous non-mammalian	0.000316	CD40,IL1B
neuroprotectin D1	chemical - endogenous mammalian	0.000316	IL1B,TNFAIP2
SASH1	other	0.000333	CCL4,CD40,SLCO3A1
Insulin	group	0.000344	ARG2,CCL4,LPL,MMP13,TLR2	ERK,FOSL1,Insulin,NCOA2,SMAD3,STAT3
RORA	ligand-dependent nuclear receptor	0.000359	CCL3L1/CCL3L3,CCL4,S100A8,Saa3	IL4,NFKBIA,NFkB (complex),RORA,SP1,STAT1,STAT6
rottlerin	chemical toxicant	0.000362	CXCL3,LPL,MMP13
monophosphoryl lipid A	chemical reagent	0.000364	IL1A,IL1B
amphotericin B	chemical drug	0.000364	CCL4,IL1B
LGR4	G-protein coupled receptor	0.000364	IL1A,IL1B
AIMP1	cytokine	0.000364	CCL4,IL1B
PRF1	other	0.000364	CCL3L1/CCL3L3,IL1B
TGIF1	transcription regulator	0.000364	CXCL3,IL1B
LRPAP1	transmembrane receptor	0.000364	IL1B,LPL
NT5E	phosphatase	0.000364	IL1B,MMP13	ATP,HMGB1,NFKB1,NR3C1,NT5E,STAT1,STAT3
IL36A	cytokine	0.000364	CXCL3,IL1B
cuprizone	chemical toxicant	0.000364	CCL3L1/CCL3L3,CCL4
SFTPA1	transporter	0.000376	CXCL3,IL1A,IL1B	ESR1,HMGB1,NFKB1,NFKBIA,NFkB (complex),NR3C1,RELA,SFTPA1,SP1
homocysteine	chemical - endogenous mammalian	0.000376	LPL,MMP13,Saa3
progesterone	chemical - endogenous mammalian	0.000381	CD40,CSF1,IL1A,LPL,MMP13,TIAM1
IL3	cytokine	0.000385	CD40,CSF1,IL1B,OSM,TLR2	HMGB1,IL10,IL3,IRF3,Interferon alpha,NFKB1,NFKBIA,NFkB (complex),RELA,STAT1,STAT3
dinoprost	chemical - endogenous mammalian	0.000392	IL1A,IL1B,LPL
TGFBR2	kinase	0.000407	ADORA2B,IL1A,IL1B,MMP13
MET	kinase	0.000407	CCL3L1/CCL3L3,MMP13,SLCO3A1
E. coli serotype 0127B8 lipopolysaccharide	chemical - endogenous non-mammalian	0.000415	CD40,FPR2,IL1B,TLR2	E. coli serotype 0127B8 lipopolysaccharide,IRF1,NFKB1,NFKBIA,NFkB (complex),RELA,SP1,STAT1
COL2A1	other	0.000416	IL1B,MMP13
TEK	kinase	0.000416	IL1A,S100A8
erythromycin	chemical drug	0.000416	IL1B,TLR2
wortmannin	chemical - kinase inhibitor	0.000441	CCL4,CSF1,IL1B,MMP13	ATP,ERK,FOSL1,HMGB1,IKBKB,JUN,NCOA2,NFKB1,NFKBIA,NFkB (complex),NR3C1,SMAD3,SMAD4,STAT1,STAT3,TP53,wortmannin
histamine	chemical - endogenous mammalian	0.000456	CCL4,CD40,IL1B	Ap1,CEBPB,ESR1,HMGB1,IL1,NFKB1,NFKBIA,NFkB (complex),NR3C1,RELA,SP1,histamine
ssRNA40	chemical reagent	0.000471	EBI3,IL1B
Cxcl12	cytokine	0.000471	IL1A,IL1B
BCL2L11	other	0.000471	CCL3L1/CCL3L3,IL1B
IRAK3	kinase	0.000471	CXCL3,GPR84
PD184352	chemical drug	0.000471	CD40,CXCL3
methylprednisolone	chemical drug	0.000481	CCL4,CXCL3,IL1A,IL1B,LPL,TLR2	Ap1,ESR1,HIF1A,HMGB1,IL10,IL2,IRF3,NCOA2,NFKB1,NFKBIA,NFkB (complex),NR3C1,RELA,STAT1,STAT3,TP53,methylprednisolone
eicosapentenoic acid	chemical drug	0.000491	CD40,IL1B,MMP13	Ap1,CEBPB,CEBPD,ERK1/2,ESR1,HMGB1,JUN,Jnk,NFKB1,NFKBIA,NFkB (complex),NR3C1,P38 MAPK,RELA,STAT3,TP53,eicosapentenoic acid
SP3	transcription regulator	0.000506	CD40,IL1A,LPL,TLR2	HMGB1,Histone h3,RELA,SP1,SP3
SMAD4	transcription regulator	0.000506	CSF1,IL1B,IRAK3,MMP13
LIF	cytokine	0.000506	CCL3L1/CCL3L3,IL1B,LPL,MMP13	Ap1,CEBPB,CEBPD,LIF,MAPK1,NCOA2,NR3C1,STAT3
cigarette smoke	chemical toxicant	0.000506	CCL3L1/CCL3L3,CCL4,CXCL3,IL1B	Ap1,CEBPB,CEBPD,CXCL2,EGR1,ERK1/2,HMGB1,NFKB1,NFkB (complex),SMAD3,STAT1,STAT3,STAT6,cigarette smoke
Nfat (family)	group	0.000527	CCL3L1/CCL3L3,CD40,TRAF1
NS-398	chemical reagent	0.000527	IL1A,IL1B,S100A8
3M-002	chemical reagent	0.000529	CD40,IL1B
IL36B	cytokine	0.000529	CD40,IL1B
EGLN1	other	0.000529	IL1A,IL1B	EGLN1,HIF1A
MAPK12	kinase	0.000529	IL1B,MMP13	ATP,HMGB1,JUN,MAPK12,NFKB1,NR3C1,SMAD4,STAT1,STAT3,TP53
NLRC5	transcription regulator	0.000529	CD40,IL1B
hydrochloric acid	chemical - endogenous non-mammalian	0.000529	CXCL3,IL1B
S-(2,3-bispalmitoyloxypropyl)-cysteine-GDPKHPKSF	chemical reagent	0.000529	CCL4,CD40
idarubicin	chemical drug	0.000529	CD40,IL1B
IL15	cytokine	0.00053	CCL4,CD40,CSF1,FYB,TLR2	HMGB1,IL15,IL2,IgG,NFKB1,NFKBIA,NFkB (complex),NR3C1
tetrachlorodibenzodioxin	chemical toxicant	0.000544	IL1B,MMP13,S100A8,Saa3,SLCO3A1
GSK3B	kinase	0.000546	IL1B,TCF7L2,TRAF1	CTNNB1,GSK3B
mycophenolic acid	chemical drug	0.000546	CXCL3,IL1B,MMP13	HMGB1,NFKBIA,NFkB (complex),NR3C1,P38 MAPK,RELA,mycophenolic acid
carbon tetrachloride	chemical toxicant	0.000546	CCL3L1/CCL3L3,CCL4,IL1B,MMP13	Ap1,CEBPB,ESR1,JUN,JUNB,NFKB1,NFKBIA,NFkB (complex),SMAD3,STAT1,STAT3,Tgf beta,carbon tetrachloride
IL22	cytokine	0.000585	IL1A,IL1B,S100A8
CFTR	ion channel	0.000585	CXCL3,S100A8,Saa3
MSR1	transmembrane receptor	0.00059	CXCL3,IL1B
TNFRSF18	transmembrane receptor	0.00059	CCL3L1/CCL3L3,CXCL3
CEP-1347	chemical drug	0.00059	CCL3L1/CCL3L3,CCL4
triflusal	chemical drug	0.00059	CCL4,CSF1
Ifnar	group	0.000605	CD40,IL1B,TLR2
fatty acid	chemical - endogenous mammalian	0.000605	IL1B,LPL,S100A8	NFE2L2,PPARG,SP1,STAT1,cholesterol,fatty acid
puromycin	chemical - endogenous non-mammalian	0.000655	CD40,IL1B	CCL2,NFkB (complex),puromycin
SOCS6	other	0.000655	CXCL3,IL1B
PRMT1	enzyme	0.000655	ARG2,CXCL3
Klra4 (includes others)	transmembrane receptor	0.000655	CCL3L1/CCL3L3,CCL4
CTNNB1	transcription regulator	0.000691	IL1B,LPL,S100A8,Saa3,TCF7L2,TRAF1
PRKCD	kinase	0.000712	IL1B,MMP13,TLR2	HMGB1,MAPK8,NFKBIA,NFkB (complex),NR3C1,P38 MAPK,PRKCD,RELA
STAT6	transcription regulator	0.000717	CCL3L1/CCL3L3,CD40,CXCL3,IL1A	Ap1,CEBPB,CEBPD,ERK1/2,HMGB1,IL10,IL2,IRF3,NFKB1,NFKBIA,NFkB (complex),NR3C1,SMAD3,STAT1,STAT3,STAT6,prostaglandin E2
BTRC	enzyme	0.000723	IL1B,TRAF1
ITGAM	transmembrane receptor	0.000723	CCL4,IL1B	Ap1,CEBPB,IRF3,ITGAM,MAPK1,NCOA2,NFkB (complex),NR3C1,STAT1,STAT3,TIRAP
FABP4	transporter	0.000723	IL1A,IL1B
RNASE1	enzyme	0.000723	CCL4,OSM
TP53	transcription regulator	0.00074	ADORA2B,CCL3L1/CCL3L3,CCL4,CSF1,IL1A,IL1B,MMP13,TCF7L2,TNFAIP2	Ap1,CEBPB,ESR1,FAS,HMGB1,JUN,Jnk,MAPK1,NCOA2,NFKB1,NFKBIA,NFkB (complex),NR3C1,RELA,SMAD4,STAT1,STAT3,TP53
PRKCA	kinase	0.000758	CXCL3,LPL,S100A8
bisindolylmaleimide I	chemical - kinase inhibitor	0.000782	LPL,MMP13,TRAF1
KDM6B	other	0.000794	CCL3L1/CCL3L3,CD40
PGF	growth factor	0.000794	CCL4,IL1B	Ap1,CEBPB,MAPK1,NCOA2,NR3C1,PGF,STAT3
PTH1R	G-protein coupled receptor	0.000794	CSF1,MMP13
LTF	peptidase	0.000794	CXCL3,MMP13	ATP,HMGB1,LTF,NFKB1,NR3C1,STAT1,STAT3
SFTPD	other	0.000794	CXCL3,IL1B
GADD45A	other	0.000794	CXCL3,IL1B	CXCL2,GADD45A,NFkB (complex)
ilomastat	chemical drug	0.000794	CXCL3,IL1B
ERK	group	0.000809	ARG2,CCL4,IL1B,MMP13	ATP,Ap1,CEBPB,ERK,FOSL1,HMGB1,JUN,JUNB,NCOA2,NFKB1,NFkB (complex),NR3C1,SMAD3,STAT1,STAT3
TGM2	enzyme	0.000865	IL1B,S100A8,TNFAIP2,TNIP1	FN1,NFkB (complex),SMAD3,STAT3,TGM2
NfkB-RelA	complex	0.000869	CXCL3,IL1B
BGN	other	0.000869	CXCL3,IL1B
CARD11	kinase	0.000869	CCL3L1/CCL3L3,CCL4	CARD11,Ige,NFkB (complex)
lipoarabinomannan	chemical - endogenous non-mammalian	0.000869	CCL4,IL1B
PPARG	ligand-dependent nuclear receptor	0.000889	CD40,CXCL3,IL1B,LPL,S100A8	ESR1,HMGB1,Histone h4,NFE2L2,NFkB (complex),PPARG,RELA,SCD,SMAD3,SP1,STAT1,STAT3,STAT6
Mapk	group	0.000907	IRAK3,MMP13,S100A8
ZFP36	transcription regulator	0.000947	CCL3L1/CCL3L3,IL1B
UCN	other	0.000947	CXCL3,IL1B
HSPD1	enzyme	0.000947	CXCL3,IL1B	ATP,CCL2,FOSL1,HMGB1,HSPD1,MAP2K1/2,NFKB1,NFkB (complex),NR3C1,SMAD3,STAT1,STAT3
ADCYAP1	other	0.00102	CCL3L1/CCL3L3,CCL4,CD40,CXCL3	ADCYAP1,Ap1,CEBPB,CEBPD,ERK1/2,HMGB1,JUNB,NFATC2,NFKB1,NFkB (complex),SMAD3,STAT1,STAT3,STAT6,VIP
JAK2	kinase	0.00102	IL1B,OSM,Saa3
NCOR-LXR-Oxysterol-RXR-9 cis RA	complex	0.00103	ARG2,LPL
CCL3	cytokine	0.00103	CCL4,IL1B
CXCL10	cytokine	0.00103	IL1A,IL1B
IGHE	other	0.00103	CCL3L1/CCL3L3,IL1B	FOSL1,IGHE,MAP2K1/2,NFkB (complex),NR3C1,SMAD3,STAT3
ADA	enzyme	0.00103	ADORA2B,CXCL3
PLK4	kinase	0.00103	CD40,IL1B	HMGB1,Histone h3,PLG,PLK4,RELA,SP1
ARRB2	other	0.00111	CXCL3,IL1B
PTPRC	phosphatase	0.00111	CCL3L1/CCL3L3,CCL4	Ap1,CEBPB,MAPK1,NCOA2,NR3C1,PTPRC,STAT3
NDRG1	kinase	0.00111	CXCL3,IL1A
PLK2	kinase	0.00111	CD40,IL1B
LRP1	transmembrane receptor	0.00111	CCL3L1/CCL3L3,CCL4	ESR1,GLI2,LRP1,MAP2K1,NCOA2,NFkB (complex),SMAD3
urethane	chemical toxicant	0.00111	CCL3L1/CCL3L3,IL1B	Ap1,CEBPB,MAPK1,NCOA2,NR3C1,STAT3,urethane
chrysotile asbestos	chemical toxicant	0.00111	IL1B,MMP13	ERK,FOSL1,NCOA2,SMAD3,STAT3,chrysotile asbestos
vinblastine	chemical drug	0.00111	CD40,IL1B	Ap1,MAPK14,STAT3,vinblastine
A23187	chemical reagent	0.0012	CD40,MMP13,TLR2	A23187,HMGB1,NFKBIA,NFkB (complex),NR3C1,P38 MAPK,RELA
staurosporine	chemical - kinase inhibitor	0.0012	CCL4,IL1B,MMP13	Ap1,CEBPB,ERK,ESR1,FOSL1,IGF1,JUN,Jnk,MAPK1,NCOA2,NR3C1,SMAD3,STAT3,TP53,staurosporine
SIRT6	enzyme	0.0012	CSF1,IL1A
THBS4	other	0.0012	CD40,MMP13
IL27RA	transmembrane receptor	0.0012	EBI3,IL1B
AGT	growth factor	0.00122	ADORA2B,CCL3L1/CCL3L3,CCL4,CXCL3,IL1B	AGT,CCL5,CXCL2,EGR1,HMGB1,NFkB (complex),PTGS2,SMAD3,STAT1,STAT3,STAT6
FGFR2	kinase	0.00123	FLRT3,IL1A,IL1B
3-methyladenine	chemical toxicant	0.00129	CD40,IL1B
CASP1	peptidase	0.00129	IL1A,IL1B	Ap1,CASP1,TXN
miR-27a-3p (and other miRNAs w/seed UCACAGU)	mature microRNA	0.00129	ADORA2B,MMP13
GJA1	transporter	0.00129	CD40,IL1B	GJA1,IgG,NFkB (complex)
TAB1	enzyme	0.00129	IL1B,MMP13	Ap1,ERK,FOSL1,JUN,MAPK14,MAPK8,NCOA2,NR3C1,SMAD3,SMAD4,STAT3,TAB1,TP53,TRAF6
IL17F	cytokine	0.00129	CXCL3,MMP13
ferulic acid	chemical - endogenous non-mammalian	0.00129	IL1B,MMP13
JUNB	transcription regulator	0.00132	CCL3L1/CCL3L3,CXCL3,MMP13	Ap1,CEBPB,JUNB,NFkB (complex),SMAD3
pirinixic acid	chemical toxicant	0.00136	CXCL3,IL1B,LPL,MMP13,TIAM1	NFE2L2,PPARG,SP1,STAT1,pirinixic acid
SERPINA1	other	0.00138	IL1A,TLR2
B2M	transmembrane receptor	0.00138	CCL3L1/CCL3L3,IL1B
RBPJ	transcription regulator	0.00139	CSF1,IL1B,MMP13
Ifn	group	0.00146	CD40,S100A8,TLR2
morphine	chemical drug	0.00146	CCL3L1/CCL3L3,IL1B,TLR2	HMGB1,NFKBIA,NFkB (complex),NR3C1,P38 MAPK,RELA,morphine
GNAI2	enzyme	0.00148	CCL3L1/CCL3L3,CXCL3
CYBB	enzyme	0.00148	CXCL3,IL1B
VTN	other	0.00148	CXCL3,IL1B	CXCL2,HMGB1,NFkB (complex),PROC,VTN
thalidomide	chemical drug	0.00148	IL1B,TRAF1
naringenin	chemical - endogenous non-mammalian	0.00148	CCL4,TLR2
SOCS1	other	0.00157	CD40,IL1B,MMP13	Ap1,CEBPB,CEBPD,ERK1/2,HMGB1,IL17A,JUN,Jnk,MAPK14,NFKB1,NFKBIA,NFkB (complex),NR3C1,P38 MAPK,RELA,SOCS1,STAT1,STAT3,TP53
medroxyprogesterone acetate	chemical drug	0.00157	CCL4,IL1A,IL1B	Ap1,CEBPB,CEBPD,ERK1/2,ESR1,NCOA2,NFKB1,NFkB (complex),NR3C1,RELA,SP1,SP3,STAT3,TP53,beta-estradiol,medroxyprogesterone acetate
GAB2	other	0.00158	CCL3L1/CCL3L3,CCL4	Ap1,CEBPB,ESR1,GAB2,GLI2,MAP2K1,MAPK1,NCOA2,NFkB (complex),NR3C1,SMAD3,STAT3
IL23A	cytokine	0.00158	IL1B,S100A8
S100A4	other	0.00158	CXCL3,MMP13
ADORA2B	G-protein coupled receptor	0.00158	CXCL3,IL1B	ADORA2B,ATP,HMGB1,NFKB1,NR3C1,STAT1,STAT3
C5AR1	G-protein coupled receptor	0.00158	CD40,IL1B
IL27	cytokine	0.00165	CCL4,IL1A,IL1B	Ap1,CEBPB,CEBPD,ERK1/2,ESR1,IL27,NCOA2,NFKB1,NFkB (complex),NR3C1,RELA,STAT3,TP53
lipoxin A4	chemical - endogenous mammalian	0.00169	FPR2,IL1B
F7	peptidase	0.00169	IL1B,MMP13	Ap1,ERK,F7,FOSL1,MAPK14,MAPK8,NCOA2,NR3C1,SMAD3,STAT3
CGS 21680	chemical reagent	0.00169	CCL3L1/CCL3L3,CCL4
atorvastatin	chemical drug	0.00169	CD40,LPL,TLR2
dimethyl sulfoxide	chemical drug	0.00173	IL1B,LPL,MMP13	Ap1,ESR1,dimethyl sulfoxide
H89	chemical - kinase inhibitor	0.00177	IL1B,MMP13,S100A8
paclitaxel	chemical drug	0.00179	ADORA2B,CD40,IL1B,TRAF1
PP1	chemical - kinase inhibitor	0.00179	IL1A,IL1B	JUN,PP1,SMAD4,TP53
Hsp70	group	0.00179	CD40,IL1B	Ap1,Hsp70,MAPK14,STAT3
SELPLG	other	0.00179	CCL4,IL1B
TNFRSF9	transmembrane receptor	0.00179	CD40,IL1B
erlotinib	chemical drug	0.00179	IL1B,MMP13	ERK,FOSL1,NCOA2,SMAD3,STAT3,erlotinib
IRAK1/4	group	0.0019	IL1B
N-formyl-Nle-Leu-Phe	chemical reagent	0.0019	FPR1
canakinumab	biologic drug	0.0019	IL1B
TMEM123	other	0.0019	CD40
miR-105-5p (and other miRNAs w/seed CAAAUGC)	mature microRNA	0.0019	TLR2
Uox	enzyme	0.0019	IL1B
F12	peptidase	0.0019	IL1B
lipophosphonoglycan	chemical - endogenous non-mammalian	0.0019	IL1B
dexamethasone/tobramycin	chemical drug	0.0019	TLR2
nigericin	chemical drug	0.0019	IL1B
17S-hydroperoxy-docosahexaenoic acid	chemical - endogenous mammalian	0.0019	IL1B
cladribine	chemical drug	0.0019	IL1B
galactosylceramide-alpha	chemical reagent	0.0019	CXCL3,EBI3
3M-011	chemical reagent	0.0019	CCL4,CD40
XDH	enzyme	0.0019	CXCL3,IL1B
BCL2L1	other	0.0019	CXCL3,IL1B
MARK2	kinase	0.0019	CXCL3,SLCO3A1
mir-146	microRNA	0.00201	CD40,IL1B
SYK	kinase	0.00201	CCL4,IL1B	Ap1,CEBPB,ERK,FOSL1,HMGB1,MAPK1,NCOA2,NR3C1,SMAD3,STAT3,SYK,histamine
pentoxifylline	chemical drug	0.00201	CXCL3,IL1B
ADIPOQ	other	0.00202	CXCL3,LPL,MMP13
isoproterenol	chemical drug	0.00202	FPR2,IL1B,LPL
CARM1	transcription regulator	0.00213	CXCL3,MMP13
ibuprofen	chemical drug	0.00213	IL1B,MMP13	Ap1,CEBPB,MAPK1,MAPK14,NCOA2,NR3C1,STAT3,ibuprofen
zVAD-FMK	chemical - protease inhibitor	0.00213	CD40,CXCL3
genistein	chemical drug	0.00214	CXCL3,IL1B,LPL,MMP13	Ap1,CEBPB,ESR1,FN1,NFkB (complex),NR3C1,SMAD3,SP1,SP3,STAT3,beta-estradiol,genistein
vorinostat	chemical drug	0.00219	IL1B,OSM,TRAF1
KLF2	transcription regulator	0.00224	CCL4,CD40,IL1B
ACKR2	G-protein coupled receptor	0.00225	IL1A,IL1B	ACKR2,CCL2,NFkB (complex)
TANK	other	0.00225	CXCL3,IL1A
IRF6	transcription regulator	0.00225	FPR2,IL1B
isobutylmethylxanthine	chemical toxicant	0.00229	IL1B,LPL,MMP13	Ap1,CEBPD,CTNNB1,ESR1,Ins1,isobutylmethylxanthine
CP-55940	chemical reagent	0.00237	CCL4,CSF1
CYLD	transcription regulator	0.00237	CD40,IL1B	BCL3,CYLD,RELB
D-glucose	chemical - endogenous mammalian	0.00244	IL1B,LPL,MMP13,Saa3,TLR2	Akt,Ap1,CEBPB,CEBPD,CTNNB1,D-glucose,HMGB1,IL1,Ins1,LEP,MAPK8,NFKB1,NFKBIA,NFkB (complex),NR3C1,SP1,STAT3
palmitic acid	chemical - endogenous mammalian	0.00248	CCL3L1/CCL3L3,CXCL3,Saa3	Ap1,CEBPB,CEBPD,ERK1/2,IKBKB,NFKB1,NFKBIA,NFkB (complex),NR3C1,STAT3,TP53,palmitic acid
SMAD1	transcription regulator	0.0025	CSF1,CXCL3
GHR	transmembrane receptor	0.0025	IL1B,LPL	Akt,GHR,SP1
BCL3	transcription regulator	0.0025	CD40,IL1B
FCER1G	transmembrane receptor	0.0025	CCL4,IL1B	ATP,Ap1,CEBPB,ERK,FCER1G,FOSL1,HMGB1,MAPK1,NCOA2,NFKB1,NR3C1,SMAD3,STAT1,STAT3,histamine
SB 216763	chemical toxicant	0.0025	CD40,IL1B	Ap1,MAPK14,SB 216763,STAT3
CALR	transcription regulator	0.00262	CXCL3,LPL
MEOX2	transcription regulator	0.00262	CXCL3,TRAF1
Hbb-b2	other	0.00262	IL1B,TLR2
Histone h3	group	0.00263	CD40,IL1A,IL1B,TLR2	ESR1,HMGB1,Histone h3,IL4,LDLR,NFKB1,NFKBIA,NFkB (complex),NR3C1,RELA,SP1,STAT1,STAT6
gefitinib	chemical drug	0.00274	OSM,TLR2,TRAF1
rifampin	chemical drug	0.00274	CSF1,IL1B,TLR2
emodin	chemical drug	0.00276	IL1B,LPL
Ro31-8220	chemical - kinase inhibitor	0.00276	IL1B,TRAF1	CTNNB1,GSK3B,Ro31-8220
MAPK8	kinase	0.00284	IL1B,MMP13,TLR2	Ap1,ESR1,HMGB1,MAPK8,NCOA2,NFKBIA,NFkB (complex),NR3C1,P38 MAPK,RELA,TP53,glucocorticoid
TNFAIP3	enzyme	0.00289	CSF1,IL1B
IRF1	transcription regulator	0.0029	CD40,FPR2,IL1B
FOXO1	transcription regulator	0.00293	CCL4,CD40,LPL,TRAF1
Ins1	other	0.00299	IL1B,LPL,MMP13,Saa3	Ap1,CEBPB,CEBPD,CTNNB1,IGF1,Ins1,JUN,LEP,LIF,NFKB1,NFKBIA,SMAD3,STAT3,TP53
fasudil	chemical drug	0.00303	CD40,IL1B
ITGB2	transmembrane receptor	0.00317	CCL4,CXCL3
HIF1A	transcription regulator	0.00324	ADORA2B,IL1A,IL1B,TLR2
MAPK1	kinase	0.00331	CCL3L1/CCL3L3,CCL4,IL1B,MMP13	Ap1,CEBPB,CEBPD,ERK1/2,ESR1,JUN,JUNB,MAPK1,NCOA2,NFKB1,NR3C1,STAT1,STAT3
APOA1	transporter	0.00331	IL1B,TLR2
herbimycin	chemical - kinase inhibitor	0.00331	IL1B,MMP13	Ap1,CEBPB,CREB1,ERK,FOSL1,MAPK1,MAPK14,MAPK8,NCOA2,NR3C1,SMAD3,STAT3,herbimycin
Interferon alpha	group	0.00335	CD40,CXCL3,IL1B,TLR2	CEBPB,ESR1,HMGB1,IFNAR1,Interferon alpha,NFKB1,NFKBIA,NFkB (complex),NR3C1,P38 MAPK,RELA,SP1,STAT1,STAT6
MAPK14	kinase	0.00341	CD40,IL1B,MMP13	Ap1,CEBPB,ESR1,HMGB1,JUN,JUNB,Jnk,MAPK14,NFKB1,NFKBIA,NFkB (complex),NR3C1,P38 MAPK,RELA,STAT1,STAT3,TAB1,TP53
CD28	transmembrane receptor	0.00342	CCL4,EBI3,FYB,IL1B	CD28,CD3,IL12 (complex),NFKB1,NFkB (complex)
IL11	cytokine	0.00346	CD40,MMP13
IRF7	transcription regulator	0.0036	CD40,S100A8,TRAF1
MOG	other	0.00361	CCL3L1/CCL3L3,CD40
baicalin	chemical - endogenous non-mammalian	0.00361	IL1B,TLR2	Akt,MAPK8,NR3C1,SP1,baicalin
TNFSF13B	cytokine	0.00361	CCL4,CD40	IgG,NFkB (complex),TNFSF13B
trichostatin A	chemical drug	0.00365	CXCL3,IL1B,MMP13,OSM,TLR2	FAS,HMGB1,JUN,NFKB1,NFKBIA,NFkB (complex),NR3C1,P38 MAPK,RELA,TP53,trichostatin A
AGN194204	chemical drug	0.00366	CCL3L1/CCL3L3,CCL4,LPL
CSF3	cytokine	0.00372	CCL3L1/CCL3L3,FPR1,TLR2
15-keto-13,14-dihydroprostaglandin E2	chemical - endogenous non-mammalian	0.00379	OSM
L-ornithine	chemical - endogenous mammalian	0.00379	ARG2
diphosphoryl lipid A	chemical toxicant	0.00379	IL1B
syringin	chemical - endogenous non-mammalian	0.00379	IL1B
GÎ±12/13	group	0.00379	MMP13
Pdgfra-Pdgfrb	complex	0.00379	CSF1
bafilomycin A	chemical reagent	0.00379	CD40
POPDC2	other	0.00379	IL1B
AKNA	other	0.00379	CD40
App	other	0.00379	IL1B
RRAD	enzyme	0.00379	LPL
MEFV	other	0.00379	IL1B
LAMA3	other	0.00379	IL1B
SIGLEC11	other	0.00379	IL1B
MYBPC1	other	0.00379	IL1A
ACP5	phosphatase	0.00379	IL1B
CD8B	other	0.00379	IL1B
COL11A1	other	0.00379	MMP13
NR2F6	ligand-dependent nuclear receptor	0.00379	LPL
trimellitic anhydride	chemical toxicant	0.00379	IL1B
malolactomycin D	chemical - endogenous non-mammalian	0.00379	MMP13
methylprednisolone acetate	chemical drug	0.00379	MMP13
urushiol	chemical - endogenous non-mammalian	0.00379	IL1B
SF 6847	chemical toxicant	0.00379	MMP13
phenol	chemical - endogenous mammalian	0.00379	IL1B
Z-YVAD-FMK	chemical reagent	0.00379	IL1B
oleylamide	chemical - endogenous mammalian	0.00379	LPL
fluorocitric acid	chemical reagent	0.00379	IL1B
nitrofurantoin	chemical drug	0.00385	CCL3L1/CCL3L3,CXCL3,IL1B
HBB	transporter	0.00407	IL1B,TLR2	HBB,HMGB1,Histone h3,RELA,SP1
fingolimod	chemical drug	0.00407	CD40,IL1B
glutathione	chemical - endogenous mammalian	0.00407	CCL3L1/CCL3L3,IL1B	Ap1,CEBPB,MAPK1,NCOA2,NR3C1,STAT3,glutathione
beta-naphthoflavone	chemical toxicant	0.00407	Saa3,SLCO3A1
Gm-csf	group	0.00423	CD40,IL1B	BCL3,Gm-csf,JAK1,STAT1,STAT3
DCN	other	0.00423	IL1B,MMP13	Ap1,CEBPB,DCN,MAPK1,NCOA2,NR3C1,STAT3
Go 6976	chemical - kinase inhibitor	0.00423	CXCL3,TRAF1
colchicine	chemical drug	0.00423	CD40,IL1B	Ap1,MAPK14,STAT3,colchicine
adenosine	chemical - endogenous mammalian	0.0044	IL1B,Saa3
MAPKAPK2	kinase	0.0044	CCL3L1/CCL3L3,IL1B	IRF3,MAPKAPK2,STAT1,ZFP36
TRAF6	enzyme	0.0044	IL1B,MMP13	Ap1,ERK,FOSL1,JUN,MAPK14,MAPK8,NCOA2,NR3C1,SMAD3,SMAD4,STAT3,TAB1,TP53,TRAF6
GHRL	growth factor	0.0044	IL1B,LPL	Akt,CEBPD,CTNNB1,GHRL,Ins1,SP1
capsaicin	chemical drug	0.0044	CXCL3,IL1B	ATP,HMGB1,NFKB1,NFkB (complex),NR3C1,STAT1,STAT3,TAC1,capsaicin
STAT5A	transcription regulator	0.00454	CCL3L1/CCL3L3,OSM,TRAF1	STAT5A,STAT5B,STAT5a/b
15-deoxy-delta-12,14 -PGJ 2	chemical - endogenous non-mammalian	0.00475	IL1A,IL1B,MMP13	15-deoxy-delta-12,14 -PGJ 2,Ap1,CEBPB,CEBPD,ERK1/2,ESR1,JUN,Jnk,NCOA2,NFKB1,NR3C1,SMAD4,STAT1,STAT3,TP53
Pkc(s)	group	0.00483	ARG2,MMP13,S100A8
leukotriene D4	chemical - endogenous mammalian	0.00491	CCL3L1/CCL3L3,CCL4	Ap1,CEBPB,MAPK1,NCOA2,NR3C1,STAT3,leukotriene D4
F2R	G-protein coupled receptor	0.00491	CXCL3,IL1B	ATP,F2R,HMGB1,NFKB1,NR3C1,STAT1,STAT3
NLRP3	other	0.00491	CCL4,IL1B	ATP,HMGB1,NFKB1,NLRP3,NR3C1,STAT1,STAT3
CLEC11A	growth factor	0.00491	CCL4,IL1B	CLEC11A,ERK,FOSL1,IRF3,ITGAM,NCOA2,SMAD3,STAT3
pravastatin	chemical drug	0.00491	CD40,IL1B	LDLR,SP1,pravastatin
SOD1	enzyme	0.00505	ADORA2B,IL1B,LPL
CpG ODN 2006	chemical reagent	0.00508	CD40,IL1B	CpG ODN 2006,HMGB1,IRF1,IgG,Interferon alpha,NFKB1,NFKBIA,NFkB (complex),RELA,STAT1
FOXL2	transcription regulator	0.00526	CCL3L1/CCL3L3,CXCL3
TNFRSF8	transmembrane receptor	0.00526	CCL4,TRAF1
Gsk3	group	0.00544	CD40,IL1B
infliximab	biologic drug	0.00563	IL1B,TRAF1
carbon monoxide	chemical - endogenous mammalian	0.00563	CCL4,IL1B	Ap1,CEBPB,ERK,FOSL1,MAPK1,NCOA2,NR3C1,SMAD3,STAT3,carbon monoxide
galactosylceramide	chemical - endogenous mammalian	0.00569	CD40
FAM132A	other	0.00569	IL1B
Phb	transcription regulator	0.00569	IL1B
irisolidone	chemical - endogenous non-mammalian	0.00569	IL1B
bis(4-hydroxycinnamoyl)methane	chemical - endogenous non-mammalian	0.00569	TLR2
satratoxin G	chemical toxicant	0.00569	IL1B
GLRX	enzyme	0.00569	CXCL3
BAG4	other	0.00569	IL1B
Lyz1/Lyz2	enzyme	0.00569	IL1B
miR-125b-1-3p (miRNAs w/seed CGGGUUA)	mature microRNA	0.00569	IL1B
TIAL1	transcription regulator	0.00569	MMP13
FGA	other	0.00569	IL1B
CARD8	other	0.00569	IL1B
SDC4	other	0.00569	IL1B
AZU1	peptidase	0.00569	IL1B
IL36RN	cytokine	0.00569	IL1B
Defb2	other	0.00569	CD40
GJC1	ion channel	0.00569	IL1B
Icos	other	0.00569	IL1A
CNTFR	transmembrane receptor	0.00569	IL1A
maraviroc	chemical drug	0.00569	CCL4
gabexate	chemical drug	0.00569	CXCL3
triphenyltin	chemical toxicant	0.00569	IL1B
1-heptanol	chemical reagent	0.00569	CD40
diacerein	chemical drug	0.00569	IL1B
adapalene	chemical drug	0.00569	TLR2
nomifensine	chemical drug	0.00569	OSM
Ac-YVAD-CMK	chemical - protease inhibitor	0.00569	IL1B
18-alpha-glycyrrhetinic acid	chemical - endogenous non-mammalian	0.00569	LPL
strychnine	chemical drug	0.00569	IL1B
phosphorothioate oligodeoxynucleotide	chemical - other	0.00569	CCL4
cumene hydroperoxide	chemical toxicant	0.00569	CXCL3
linoleic acid	chemical - endogenous mammalian	0.00582	IL1B,LPL	PPARG,fatty acid,linoleic acid
IL6R	transmembrane receptor	0.00582	CXCL3,MMP13
minocycline	chemical drug	0.00582	IL1A,IL1B	Ige,NFkB (complex),minocycline
CREBBP	transcription regulator	0.00586	CSF1,LPL,TLR2
tacrolimus	chemical drug	0.00594	CCL4,IL1B,TIAM1
IFNA1/IFNA13	cytokine	0.006	CD40,IL1B	Ap1,IFNA1/IFNA13,MAPK14,STAT3
BSCL2	other	0.006	LPL,MMP13
NFE2L2	transcription regulator	0.00619	CXCL3,IL1A,IL1B,LPL
RELB	transcription regulator	0.0062	CD40,IL1B
JUN	transcription regulator	0.00647	CSF1,IL1A,IL1B,MMP13	15-deoxy-delta-12,14 -PGJ 2,Ap1,CEBPB,IGF1,JUN,Jnk,NCOA2,NR3C1,SMAD3,SMAD4,STAT1,STAT3,TP53
heparin	chemical - endogenous mammalian	0.00679	CD40,LPL	Ap1,CRP,heparin
IL33	cytokine	0.00679	CXCL3,IL1B	CCL2,IL33,NFkB (complex)
PIK3R1	kinase	0.00679	CCL4,IL1B	Ap1,CEBPB,ERK,FOSL1,IRF3,ITGAM,MAPK1,NCOA2,NR3C1,PIK3R1,SMAD3,STAT3
streptozocin	chemical drug	0.00701	CCL3L1/CCL3L3,IL1B,LPL	Ap1,CEBPB,IGF1,JUN,LEP,NFKB1,NFKBIA,SMAD3,STAT3,TP53,streptozocin
TGFBR1	kinase	0.0072	CD40,MMP13	Ap1,MAPK14,STAT3,TGFBR1
triamcinolone acetonide	chemical drug	0.00739	MMP13,SLC31A2,TCF7L2
trovafloxacin	chemical drug	0.00741	CXCL3,MMP13
treprostinil	chemical drug	0.00758	IL1B
cloprostenol	chemical drug	0.00758	MMP13
CXCL6	cytokine	0.00758	IL1B
repertaxin	chemical drug	0.00758	IL1B
ITPR	group	0.00758	IL1B
smectite	chemical drug	0.00758	IL1B
LY75	transmembrane receptor	0.00758	CD40
B3GNT2	enzyme	0.00758	IL1B
Cr3	complex	0.00758	CD40
ZNF467	other	0.00758	OSM
GPIIB-IIIA	complex	0.00758	CD40
Muc2	other	0.00758	IL1B
FGG	other	0.00758	IL1B
GNAI3	enzyme	0.00758	CCL3L1/CCL3L3
MEP1A	peptidase	0.00758	IL1B
P2RX4	ion channel	0.00758	IL1B
CLEC4M	other	0.00758	CCL4
CD163	transmembrane receptor	0.00758	IL1B
Fosl2	transcription regulator	0.00758	MMP13
CMA1	peptidase	0.00758	IL1B
SKLB023	chemical reagent	0.00758	IL1B
AIM2	other	0.00758	IL1B
CLEC4E	other	0.00758	CXCL3
IFIT2	other	0.00758	IL1B
LRRC8C	other	0.00758	LPL
ANXA6	other	0.00758	MMP13
methylamine	chemical - endogenous mammalian	0.00758	IL1B
verlukast	chemical drug	0.00758	CCL4
chloramphenicol	chemical drug	0.00758	MMP13
roflumilast	chemical drug	0.00758	IL1B
busulfan	chemical drug	0.00758	IL1A
1-chloro-2,4-dinitrobenzene	chemical drug	0.00758	IL1B
limonene	chemical - endogenous non-mammalian	0.00758	IL1B
perillic acid	chemical - endogenous non-mammalian	0.00758	IL1B
sirolimus	chemical drug	0.00762	CD40,CSF1,FPR1,MMP13
Il3	cytokine	0.00762	CSF1,OSM
PP2/AG1879 tyrosine kinase inhibitor	chemical - kinase inhibitor	0.00784	IL1B,MMP13	ATP,Ap1,CEBPB,ERK,FOSL1,HMGB1,MAPK1,MAPK14,MAPK8,NCOA2,NFKB1,NR3C1,PP2/AG1879 tyrosine kinase inhibitor,SMAD3,STAT1,STAT3
Akt	group	0.00808	IL1B,LPL,TLR2	Akt,Ap1,ESR1,NR3C1,SP1,SP3,beta-estradiol
TO-901317	chemical reagent	0.00818	ARG2,IL1B,LPL	NR1H3,Nr1h,TO-901317
IL8	cytokine	0.00828	CXCL3,IL1B	CCL2,HMGB1,IL8,Interferon alpha,NFKB1,NFKBIA,NFkB (complex),RELA,STAT1
MAP2K6	kinase	0.00828	CD40,MMP13	Ap1,MAP2K6,MAPK14,STAT3
benzo(a)pyrene	chemical toxicant	0.00829	IL1B,Saa3,TNFAIP2
lysophosphatidic acid	chemical - other	0.0085	CCL4,LPL	FOXO1,lysophosphatidic acid
TNFRSF1B	transmembrane receptor	0.0085	MMP13,TRAF1
methamphetamine	chemical drug	0.0085	IL1A,IL1B
nifedipine	chemical drug	0.0085	IL1A,IL1B
fenretinide	chemical drug	0.0085	IL1B,TRAF1
IRAK4	kinase	0.00873	CXCL3,IL1B	CXCL2,HMGB1,IL1R1,IRAK4,Interferon alpha,NFKB1,NFKBIA,NFkB (complex),RELA,STAT1
IFNL1	cytokine	0.00873	CD40,TLR2
SOCS3	phosphatase	0.00873	CD40,IL1B	CCL2,JAK1,NFkB (complex),SOCS3,STAT1,STAT3
epinephrine	chemical - endogenous mammalian	0.00873	LPL,MMP13
TRAF2	enzyme	0.00895	CXCL3,EBI3
cerivastatin	chemical drug	0.00942	CD40,S100A8
beta-estradiol	chemical - endogenous mammalian	0.00946	CCL4,CD40,CXCL3,IL1A,IL1B,LPL,MMP13,TLR2	Ap1,ESR1,Histone h4,IL1A,JUN,Jnk,NFKB1,NFKBIA,NFkB (complex),NR3C1,RELA,SP1,STAT3,TP53,beta-estradiol
eritoran	chemical drug	0.00946	IL1B
beta-glucan	chemical drug	0.00946	IL1B
cortisone acetate	chemical drug	0.00946	IL1A
1-palmitoyl-2-oleoylglycero-3-phosphoglycerol	chemical reagent	0.00946	IL1B
rintatolimod	chemical drug	0.00946	IL1A
IntegrinÎ±	group	0.00946	TLR2
ATPase	group	0.00946	CD40
Wfdc17	other	0.00946	IL1B
TLR10	transmembrane receptor	0.00946	IL1B
HLA-DR	complex	0.00946	IL1B
Tlr12	other	0.00946	IL1B
butyl N-[3-[4-(imidazol-1-ylmethyl)phenyl]-5-(2-methylpropyl)thiophen-2-yl]sulfonylcarbamate	chemical reagent	0.00946	IL1B
collagen	group	0.00946	MMP13
PARG	enzyme	0.00946	IL1B
DCB 3503	chemical reagent	0.00946	IL1B
STX11	transporter	0.00946	IL1B
FGF13	growth factor	0.00946	MMP13
TRPM2	ion channel	0.00946	CXCL3
CRK	other	0.00946	MMP13
STC1	kinase	0.00946	CXCL3
KHSRP	enzyme	0.00946	IL1B
MYBBP1A	transcription regulator	0.00946	MMP13
PILRB	other	0.00946	IL1B
RIPK3	kinase	0.00946	IL1B
FGF18	growth factor	0.00946	CSF1
DVL3	other	0.00946	MMP13
ITGA11	other	0.00946	MMP13
LY379196	chemical - kinase inhibitor	0.00946	LPL
CP 96345	chemical drug	0.00946	CCL4
butylphen	chemical toxicant	0.00946	ADORA2B
tyrphostin 25	chemical - kinase inhibitor	0.00946	MMP13
STAT5a/b	group	0.00966	OSM,TLR2
fulvestrant	chemical drug	0.00981	CSF1,IL1B,LPL	Ap1,CEBPB,IGF1,JUN,SMAD3,TP53,fulvestrant
diethylnitrosamine	chemical toxicant	0.00989	IL1A,LPL
CREB1	transcription regulator	0.00992	EBI3,IL1B,MMP13
IFN alpha/beta	group	0.0101	CD40,TLR2
TNFSF10	cytokine	0.0104	TNFAIP2,TRAF1
RNA polymerase II	complex	0.0106	CD40,CSF1,IL1B
ADAM10	peptidase	0.0106	CCL4,CSF1
cyclophosphamide	chemical drug	0.0106	CXCL3,IL1B
cholecalciferol	chemical - endogenous mammalian	0.0106	CD40,CSF1
MKL2	transcription regulator	0.0109	S100A8,Saa3
fenofibrate	chemical drug	0.011	CD40,LPL,TIAM1
FBXO32	enzyme	0.0111	CXCL3,IL1B
KIT	transmembrane receptor	0.0111	CXCL3,OSM
psychosine	chemical - endogenous mammalian	0.0113	IL1B
triciribine	chemical drug	0.0113	CXCL3
3-deoxy-2-octulosonic acid(2)-lipid A	chemical - endogenous non-mammalian	0.0113	IL1B
roxithromycin	chemical drug	0.0113	IL1B
triamcinolone	chemical drug	0.0113	Saa3
thioinosine	chemical toxicant	0.0113	LPL
(R)-limonene	chemical toxicant	0.0113	IL1B
teichoic acid	chemical - endogenous non-mammalian	0.0113	IL1B
blinatumomab	biologic drug	0.0113	CCL4
3M-003	chemical reagent	0.0113	IL1B
glycitein	chemical drug	0.0113	IL1B
AGPAT9	enzyme	0.0113	LPL
CLEC6A	transmembrane receptor	0.0113	IL1B
catumaxomab	biologic drug	0.0113	CD40
Sfk	group	0.0113	IL1B
HLA-DQ	complex	0.0113	IL1B
SMPD2	enzyme	0.0113	IL1B
UBP1	transcription regulator	0.0113	CD40
PROK2	other	0.0113	IL1B
DVL2	other	0.0113	MMP13
FES	kinase	0.0113	CSF1
PTGIR	G-protein coupled receptor	0.0113	IL1B
PPM1B	phosphatase	0.0113	CCL3L1/CCL3L3
MMP13	peptidase	0.0113	CCL4
DDR2	kinase	0.0113	MMP13
RNF41	enzyme	0.0113	IL1B
PIP5K1B	kinase	0.0113	IL1B
ARF6	transporter	0.0113	IL1B
PIM3	kinase	0.0113	IL1B
glaucocalyxin A	chemical - endogenous non-mammalian	0.0113	IL1B
TNFRSF14	transmembrane receptor	0.0113	MMP13
ST14	peptidase	0.0113	MMP13
ELN	other	0.0113	IL1B
SERPIND1	other	0.0113	IL1B
oligomycin	chemical - endogenous non-mammalian	0.0113	MMP13
itraconazole	chemical drug	0.0113	TLR2
bepafant	chemical reagent	0.0113	IL1A
emricasan	chemical drug	0.0113	CXCL3
10-(6'-ubiquinonyl)decyltriphenylphosphonium	chemical drug	0.0113	IL1B
RWJ 67657	chemical - kinase inhibitor	0.0113	IL1B
AGI-1067	chemical drug	0.0113	IL1B
zofenopril	chemical drug	0.0113	CSF1
proteoglycan	chemical - other	0.0113	EBI3
thioacetamide	chemical toxicant	0.0114	ARG2,IL1B,MMP13
okadaic acid	chemical toxicant	0.0114	IL1A,IL1B
arachidonic acid	chemical - endogenous mammalian	0.0114	CD40,MMP13
PARP1	enzyme	0.0116	CXCL3,IL1B
EIF2AK2	kinase	0.0116	IL1A,IL1B
F2	peptidase	0.0117	CXCL3,IL1B,TRAF1
NRAS	enzyme	0.0119	CCL3L1/CCL3L3,CCL4
TP63	transcription regulator	0.0121	IL1B,MMP13,S100A8
cyclic AMP	chemical - endogenous mammalian	0.0122	ARG2,IL1B,Saa3
BMP6	growth factor	0.0124	IL1A,MMP13
phorbol esters	chemical - other	0.0124	IL1B,OSM
LY294002	chemical - kinase inhibitor	0.0131	CXCL3,IL1B,MMP13,TLR2
16,16-dimethylprostaglandin E2	chemical - endogenous mammalian	0.0132	IL1B
UDP	chemical - endogenous mammalian	0.0132	CCL4
Aldose Reductase	group	0.0132	IL1B
tocilizumab	biologic drug	0.0132	CCL4
tectorigenin	chemical - endogenous non-mammalian	0.0132	IL1B
Tlr11	transmembrane receptor	0.0132	IL1B
borage oil	chemical drug	0.0132	IL1B
nadifloxacin	chemical drug	0.0132	IL1A
parathyroid hormone-related protein	chemical drug	0.0132	MMP13
IgG2a	complex	0.0132	IL1B
LITAF	transcription regulator	0.0132	IL1A
SELL	transmembrane receptor	0.0132	IL1B
TYRO3	kinase	0.0132	IL1B
HNRNPC	other	0.0132	CD40
ULBP2	transmembrane receptor	0.0132	CCL4
SEMA4D	transmembrane receptor	0.0132	CD40
mir-296	microRNA	0.0132	IL1B
TSC22D1	transcription regulator	0.0132	IL1B
Cr1l	other	0.0132	IL1B
EIF2AK1	kinase	0.0132	IL1B
Ceacam1/Ceacam2	other	0.0132	CD40
CLIC4	ion channel	0.0132	IL1B
PPM1A	phosphatase	0.0132	MMP13
IL18RAP	transmembrane receptor	0.0132	IL1A
PPP2R1A	phosphatase	0.0132	FPR2
CCR4	G-protein coupled receptor	0.0132	CXCL3
CACNA1A	ion channel	0.0132	IL1B
NCR3	transmembrane receptor	0.0132	CCL4
manidipine	chemical drug	0.0132	IL1B
murabutide	chemical reagent	0.0132	CD40
HMOX1	enzyme	0.0135	CXCL3,IL1B
CALCA	other	0.0135	CCL4,IL1A
berberine	chemical drug	0.0135	CD40,IL1B
PPIF	enzyme	0.0141	CCL4,CXCL3
FOS	transcription regulator	0.0141	IL1A,LPL,MMP13,S100A8
RUNX1	transcription regulator	0.0143	CSF1,MMP13
APC	enzyme	0.0146	CXCL3,LPL
TRIM24	transcription regulator	0.0146	FLRT3,TLR2
estrogen	chemical drug	0.015	IL1A,IL1B,LPL
ganglioside GM3	chemical - endogenous mammalian	0.0151	CD40
ganglioside GD1a	chemical - endogenous mammalian	0.0151	CD40
Ginkgo biloba	chemical drug	0.0151	IL1B
Pki	group	0.0151	MMP13
ibudilast	chemical drug	0.0151	IL1B
MEDAG	other	0.0151	LPL
HRH3	G-protein coupled receptor	0.0151	CXCL3
Tlr13	other	0.0151	IL1B
IL26	cytokine	0.0151	IL1B
UCP2	transporter	0.0151	IL1B
FANCA	other	0.0151	IL1B
CD8A	other	0.0151	IL1B
U1 snRNP	complex	0.0151	CCL4
S100a7a	other	0.0151	IL1A
ITGA4	transmembrane receptor	0.0151	IL1B
levetiracetam	chemical drug	0.0151	IL1B
ABCB1	transporter	0.0151	IL1B
GHSR	G-protein coupled receptor	0.0151	IL1B
ENTPD1	enzyme	0.0151	CXCL3
XCL1	cytokine	0.0151	CD40
CISH	other	0.0151	OSM
S1PR3	G-protein coupled receptor	0.0151	IL1B
ULBP1	transmembrane receptor	0.0151	CCL4
EFNB2	other	0.0151	TIAM1
SULF1	enzyme	0.0151	MMP13
orlistat	chemical drug	0.0151	CCL3L1/CCL3L3
levofloxacin	chemical drug	0.0151	IL1A
polymyxin B	chemical drug	0.0151	IL1B
palmitoyl-Cys((RS)-2,3-di(palmitoyloxy)-propyl)-Ala-Gly-OH	chemical reagent	0.0151	TLR2
morin	chemical - endogenous non-mammalian	0.0151	MMP13
22(S)-hydroxycholesterol	chemical - endogenous mammalian	0.0151	LPL
THRA	ligand-dependent nuclear receptor	0.0152	CXCL3,LPL
PI3K (complex)	complex	0.0153	CCL4,IL1B,MMP13
caffeic acid phenethyl ester	chemical toxicant	0.0158	IL1B,TLR2
resveratrol	chemical drug	0.0159	CCL3L1/CCL3L3,IL1B,MMP13
dihydrotestosterone	chemical - endogenous mammalian	0.0161	IL1A,LPL,MMP13,SLCO3A1
NR3C2	ligand-dependent nuclear receptor	0.0164	CCL3L1/CCL3L3,IL1B
ganglioside GD3	chemical - endogenous mammalian	0.017	CD40
aflatoxin B1	chemical - endogenous non-mammalian	0.017	CD40
4-nonylphenol	chemical toxicant	0.017	LPL
APC/APC2	group	0.017	TRAF1
(E)-4-hydroxy-3-methyl-but-2-enyl pyrophosphate	chemical - endogenous non-mammalian	0.017	OSM
cytidylyl-3'-5'-guanosine	chemical reagent	0.017	IL1B
HTR7	G-protein coupled receptor	0.017	IL1B
FAT1	other	0.017	IL1B
S100A12	other	0.017	MMP13
SARM1	transmembrane receptor	0.017	CCL3L1/CCL3L3
N(2)-(gamma-D-glutamyl)-meso-2,2'-diaminopimelic acid	chemical reagent	0.017	IL1A
Ferritin	complex	0.017	IL1B
TRG	other	0.017	IL1B
TAC4	other	0.017	IL1B
TNFRSF17	transmembrane receptor	0.017	CD40
Ccl6	cytokine	0.017	CCL3L1/CCL3L3
PRAME	other	0.017	CD40
H2AFY	other	0.017	LPL
CD209	other	0.017	CCL4
LUM	other	0.017	IL1B
Ighg2b	other	0.017	IL1B
KIF3A	enzyme	0.017	MMP13
COCH	other	0.017	IL1B
LAT2	other	0.017	CCL3L1/CCL3L3
PARP2	enzyme	0.017	LPL
ferric ammonium citrate	chemical drug	0.017	MMP13
6-aminonicotinamide	chemical reagent	0.017	Saa3
edaravone	chemical drug	0.017	CXCL3
poloxamer	chemical reagent	0.017	LPL
ammonium trichloro(dioxoethylene-O,O'-)tellurate	chemical drug	0.017	IL1B
domoic acid	chemical toxicant	0.017	IL1B
nickel chloride	chemical toxicant	0.017	IL1B
CA074-methyl ester	chemical reagent	0.017	IL1B
Z-DEVD-FMK	chemical - protease inhibitor	0.017	CXCL3
tyrphostin AG 127	chemical - kinase inhibitor	0.017	IL1B
arachidonyltrifluoromethane	chemical reagent	0.017	CXCL3
N-chlorotaurine	chemical - kinase inhibitor	0.017	MMP13
MKL1	transcription regulator	0.017	S100A8,Saa3
RET	kinase	0.0182	CSF1,IL1B
bucladesine	chemical toxicant	0.0184	IL1B,MMP13,OSM
(+)-catechin	chemical - endogenous non-mammalian	0.0188	IL1B
ANKRD17	other	0.0188	CD40
Shc	group	0.0188	LPL
HSPA1A/HSPA1B	other	0.0188	IL1B
LGALS3BP	transmembrane receptor	0.0188	MMP13
NCF4	enzyme	0.0188	IL1B
HOXC9	transcription regulator	0.0188	MMP13
NFKBIE	transcription regulator	0.0188	CXCL3
hydroquinone	chemical - endogenous mammalian	0.0188	IL1B
polyamines	chemical - other	0.0188	TLR2
mastoparan	chemical toxicant	0.0188	IL1B
perilla alcohol	chemical drug	0.0188	IL1B
irinotecan	chemical drug	0.0188	IL1B
midostaurin	chemical drug	0.0188	MMP13
IFN Beta	group	0.0195	CD40,IL1B
IRF4	transcription regulator	0.0195	CXCL3,IL1B
reactive oxygen species	chemical toxicant	0.0195	IL1B,TLR2
HRAS	enzyme	0.0205	CSF1,IL1B,MMP13,OSM
lovastatin	chemical drug	0.0205	IL1A,IL1B
Tetanospasmin	chemical - endogenous non-mammalian	0.0207	IL1B
teriflunomide	chemical drug	0.0207	IL1B
Ifnz (includes others)	cytokine	0.0207	CD40
Adaptor protein 1	complex	0.0207	MMP13
TLR2/3/4/9	group	0.0207	CD40
FUT8	enzyme	0.0207	MMP13
OSCAR	other	0.0207	CD40
PLA2G2D	enzyme	0.0207	IL1B
ALOX12	enzyme	0.0207	CXCL3
PHLPP1	enzyme	0.0207	CXCL3
PSMB8	peptidase	0.0207	IL1A
LY96	transmembrane receptor	0.0207	CD40
miR-130a-3p (and other miRNAs w/seed AGUGCAA)	mature microRNA	0.0207	CSF1
CSK	kinase	0.0207	IL1B
SAA1	transporter	0.0207	IL1B
CRY2	enzyme	0.0207	IL1B
LNX2	other	0.0207	TCF7L2
GRN	growth factor	0.0207	MMP13
CRY1	enzyme	0.0207	IL1B
FPR2	G-protein coupled receptor	0.0207	CSF1
DSP	other	0.0207	LPL
sevoflurane	chemical drug	0.0207	IL1B
oxophenylarsine	chemical reagent	0.0207	IL1B
monensin	chemical - endogenous non-mammalian	0.0207	LPL
manumycin A	chemical reagent	0.0207	IL1B
putrescine	chemical - endogenous mammalian	0.0207	TLR2
Fe2+	chemical - endogenous mammalian	0.0207	CCL3L1/CCL3L3
IRF8	transcription regulator	0.0212	CD40,IL1B
BMP7	growth factor	0.0212	IL1B,MMP13
AHR	ligand-dependent nuclear receptor	0.0224	ARG2,IL1B,Saa3
interferon beta-1a	biologic drug	0.0225	FPR1,FYB
docosahexaenoic acid	chemical drug	0.0225	CD40,CSF1
clobetasol propionate	chemical drug	0.0226	CD40
BIRC3	enzyme	0.0226	IL1B
NFkB (family)	group	0.0226	LPL
SULF2	enzyme	0.0226	MMP13
STAT1/3/5 dimer	complex	0.0226	MMP13
TNFAIP8L2	other	0.0226	IL1B
astragalin	chemical - endogenous non-mammalian	0.0226	IL1B
RGS2	other	0.0226	LPL
PLA2G10	enzyme	0.0226	CD40
mir-31	microRNA	0.0226	TIAM1
RLN2	other	0.0226	MMP13
MT1H	other	0.0226	LPL
PLA2G4A	enzyme	0.0226	IL1B
CDH5	other	0.0226	TIAM1
PDCD4	other	0.0226	IL1B
APEX1	enzyme	0.0226	IL1A
CXCR2	G-protein coupled receptor	0.0226	CCL3L1/CCL3L3
IL16	cytokine	0.0226	CCL3L1/CCL3L3
ebselen	chemical drug	0.0226	IL1B
coomassie brilliant blue	chemical drug	0.0226	IL1B
sulfasalazine	chemical drug	0.0226	IL1B
nordihydroguaiaretic acid	chemical drug	0.0226	MMP13
epirubicin	chemical drug	0.0226	IL1B
tetrathiomolybdate	chemical drug	0.0226	IL1A
U18666A	chemical reagent	0.0226	S100A8
tripterine	chemical - endogenous non-mammalian	0.0226	IL1B
PDGF BB	complex	0.0229	ARG2,CSF1,IL1B
forskolin	chemical toxicant	0.024	CSF1,EBI3,IL1B,S100A8
leukotriene C4	chemical - endogenous mammalian	0.0244	CCL4
mannosylated lipoarabinomannan	chemical - endogenous non-mammalian	0.0244	IRAK3
LILRA2	other	0.0244	CD40
CHRNA1	transmembrane receptor	0.0244	CD40
vemurafenib	chemical drug	0.0244	IL1B
CFB	peptidase	0.0244	CXCL3
miR-100-5p (and other miRNAs w/seed ACCCGUA)	mature microRNA	0.0244	MMP13
HAVCR2	other	0.0244	IL1B
SP7	transcription regulator	0.0244	MMP13
GAB1	other	0.0244	IL1B
TRIM21	enzyme	0.0244	IL1B
pentylenetetrazol	chemical drug	0.0244	IL1B
Go6983	chemical - kinase inhibitor	0.0244	TRAF1
isopentenyl diphosphate	chemical - endogenous mammalian	0.0244	CCL4
clenbuterol	chemical drug	0.0244	IL1B
ethylenediaminetetraacetic acid	chemical drug	0.0244	IL1B
prostaglandin	chemical drug	0.0244	LPL
copper	chemical - endogenous mammalian	0.0244	SLC31A2
REL	transcription regulator	0.0246	CCL4,CD40
quercetin	chemical drug	0.0253	LPL,MMP13
AR	ligand-dependent nuclear receptor	0.0262	CCL3L1/CCL3L3,SLCO3A1,TNFAIP2
octanoic acid	chemical - endogenous mammalian	0.0263	LPL
clarithromycin	chemical drug	0.0263	IL1B
ADP	chemical - endogenous mammalian	0.0263	CCL4
lonafarnib	chemical drug	0.0263	TRAF1
alpha-amanitin	chemical toxicant	0.0263	Saa3
SIRT3	enzyme	0.0263	IL1B
PSMB10	peptidase	0.0263	IL1A
MDK	growth factor	0.0263	CXCL3
mir-135	microRNA	0.0263	IL1B
GHRHR	G-protein coupled receptor	0.0263	IL1B
TFCP2	transcription regulator	0.0263	Saa3
FCER2	transmembrane receptor	0.0263	CCL4
PIAS4	transcription regulator	0.0263	IL1B
PTPRE	phosphatase	0.0263	CXCL3
GADD45B	other	0.0263	MMP13
SAT1	enzyme	0.0263	LPL
CR2	transmembrane receptor	0.0263	IL1B
EREG	growth factor	0.0263	CXCL3
CD1D	other	0.0263	CD40
PHB	transcription regulator	0.0263	IL1B
NCOA6	transcription regulator	0.0263	LPL
PDE5A	enzyme	0.0263	IL1B
3-aminobenzamide	chemical toxicant	0.0263	IL1B
pyruvaldehyde	chemical - endogenous mammalian	0.0263	ARG2
meclizine	chemical drug	0.0263	IL1A
myricetin	chemical - endogenous non-mammalian	0.0263	MMP13
5,8,11,14-eicosatetraynoic acid	chemical reagent	0.0263	LPL
gambogic acid	chemical - endogenous non-mammalian	0.0263	TRAF1
Cd2+	chemical toxicant	0.0263	CXCL3
FGF2	growth factor	0.0266	CSF1,IL1B,MMP13
Cg	complex	0.027	CXCL3,IL1B,Saa3
ethanol	chemical - endogenous mammalian	0.027	IL1B,MMP13,TLR2
EGR2	transcription regulator	0.0275	IL1A,IL1B
ADRB	group	0.0279	CD40,TRAF1
leukotriene B4	chemical - endogenous mammalian	0.0281	IL1B
sunitinib	chemical drug	0.0281	CXCL3
PPARÎ±-RXRÎ±	complex	0.0281	LPL
MT1E	other	0.0281	LPL
IFNL3	other	0.0281	TLR2
GIP	other	0.0281	LPL
miR-128-3p (and other miRNAs w/seed CACAGUG)	mature microRNA	0.0281	ADORA2B
TNFAIP2	other	0.0281	SLCO3A1
ODC1	enzyme	0.0281	TLR2
IRAK2	kinase	0.0281	IL1B
HNRNPU	transporter	0.0281	IL1B
BCL10	transcription regulator	0.0281	CCL4
CD47	transmembrane receptor	0.0281	IL1B
CNR2	G-protein coupled receptor	0.0281	IL1B
RGS1	other	0.0281	CCL3L1/CCL3L3
antimycin A	chemical - endogenous non-mammalian	0.0281	MMP13
silicon dioxide	chemical drug	0.0281	IL1B
batimastat	chemical - protease inhibitor	0.0281	CXCL3
zearalenone	chemical toxicant	0.0281	IL1B
helenalin	chemical - endogenous non-mammalian	0.0281	CXCL3
reserpine	chemical drug	0.0281	IL1B
alpha-tocopherol succinate	chemical drug	0.0281	IL1A
rebamipide	chemical drug	0.0281	MMP13
creatine	chemical - endogenous mammalian	0.0281	TLR2
cisplatin	chemical drug	0.0282	CSF1,CXCL3,IL1A,IL1B
ERBB2	kinase	0.0299	CCL4,IL1B,MMP13,TRAF1
misoprostol	chemical drug	0.03	IL1B
glycine	chemical - endogenous mammalian	0.03	IL1B
Hmgb1	other	0.03	IL1B
TARDBP	transcription regulator	0.03	IL1B
MMP12	peptidase	0.03	MMP13
ADRB3	G-protein coupled receptor	0.03	IL1B
RPTOR	other	0.03	CD207
CDK5	kinase	0.03	LPL
LGALS9	other	0.03	IL1B
DLX3	transcription regulator	0.03	IL1A
CCR6	G-protein coupled receptor	0.03	CCL3L1/CCL3L3
IL1RL1	transmembrane receptor	0.03	CXCL3
CETP	enzyme	0.03	LPL
D609	chemical reagent	0.03	MMP13
heme	chemical - endogenous mammalian	0.03	SPIC
piperine	chemical drug	0.03	MMP13
leptomycin B	chemical drug	0.03	IL1B
peroxynitrite	chemical toxicant	0.03	MMP13
17-alpha-ethinylestradiol	chemical drug	0.0306	CCL3L1/CCL3L3,CXCL3
ACOX1	enzyme	0.0306	LPL,Saa3
valproic acid	chemical drug	0.031	CD40,IL1A,MMP13
ciprofibrate	chemical drug	0.0314	LPL,Saa3
8-(4-chlorophenylthio)-guanosine-3', 5'-cyclic monophosphate	chemical reagent	0.0318	CCL3L1/CCL3L3
Ren2	peptidase	0.0318	MMP13
Smad2/3-Smad4	complex	0.0318	MMP13
HCAR2	G-protein coupled receptor	0.0318	IL1B
RNASEL	enzyme	0.0318	IL1B
indican	chemical - endogenous mammalian	0.0318	IL1B
IgG1	complex	0.0318	CD40
MAPK13	kinase	0.0318	IL1B
FGFR4	kinase	0.0318	MMP13
TNFSF14	cytokine	0.0318	CD40
S100B	other	0.0318	IL1B
MEIS1	transcription regulator	0.0318	CCL3L1/CCL3L3
LAT	kinase	0.0318	CSF1
P2RX7	ion channel	0.0318	IL1B
PCSK1	peptidase	0.0318	IL1B
TACR1	G-protein coupled receptor	0.0318	IL1B
TLR1	transmembrane receptor	0.0318	IL1B
THY1	other	0.0318	MMP13
S1PR1	G-protein coupled receptor	0.0318	IL1A
BID	other	0.0318	IL1B
PTPN22	phosphatase	0.0318	IL1B
BTG2	transcription regulator	0.0318	CXCL3
SIRPA	phosphatase	0.0318	CCL3L1/CCL3L3
2-mercaptoacetate	chemical - endogenous non-mammalian	0.0318	CXCL3
ellagic acid	chemical - endogenous non-mammalian	0.0318	IL1B
NO 1886	chemical drug	0.0318	LPL
isoliquiritigenin	chemical - endogenous non-mammalian	0.0318	IL1B
hymecromone	chemical drug	0.0318	MMP13
ammonium chloride	chemical drug	0.0318	IL1B
2,4-dinitrofluorobenzene	chemical toxicant	0.0318	IL1B
TGAL copolymer	chemical drug	0.0318	IL1B
1-(carboxymethylthio)tetradecane	chemical drug	0.0318	LPL
MAPK9	kinase	0.0322	IL1B,LPL
Mek	group	0.0326	IL1B,MMP13
etoposide	chemical drug	0.0334	CD40,IL1B
NR4A1	ligand-dependent nuclear receptor	0.0334	CSF1,LPL
CaMKII	complex	0.0337	IL1B
Angiotensin II receptor type 1	group	0.0337	CCL3L1/CCL3L3
IFNW1	cytokine	0.0337	CD40
CHRNA7	transmembrane receptor	0.0337	IL1B
HEXIM1	transcription regulator	0.0337	MMP13
TNFRSF11A	transmembrane receptor	0.0337	CD40
USP18	peptidase	0.0337	CCL3L1/CCL3L3
CCL4	cytokine	0.0337	CD40
SLC16A2	transporter	0.0337	SLCO3A1
PTK2B	kinase	0.0337	MMP13
tranilast	chemical drug	0.0337	CD40
L-carnitine	chemical - endogenous mammalian	0.0337	IL1B
lisinopril	biologic drug	0.0337	IL1B
ceruletide	chemical drug	0.0337	CXCL3
hydroxypropyl-beta-cyclodextrin	chemical drug	0.0337	CCL3L1/CCL3L3
PTH	other	0.0342	CSF1,MMP13
PSEN1	peptidase	0.0344	CCL3L1/CCL3L3,CCL4,IL1B
thapsigargin	chemical toxicant	0.0346	CCL3L1/CCL3L3,TLR2
troglitazone	chemical drug	0.0351	CXCL3,IL1B,LPL
L-tryptophan	chemical - endogenous mammalian	0.0355	CD40
prostaglandin E1	chemical - endogenous mammalian	0.0355	CD40
MED30	transcription regulator	0.0355	LPL
IHH	enzyme	0.0355	MMP13
CASP8	peptidase	0.0355	IL1B
PYCARD	transcription regulator	0.0355	IL1B
ETV1	transcription regulator	0.0355	MMP13
DARC	G-protein coupled receptor	0.0355	TNFAIP2
CTSB	peptidase	0.0355	CXCL3
CD69	transmembrane receptor	0.0355	IL1B
ATG7	enzyme	0.0355	IL1B
TLR6	transmembrane receptor	0.0355	IL1B
RARRES2	transmembrane receptor	0.0355	IL1B
CITED2	transcription regulator	0.0355	MMP13
SSTR2	G-protein coupled receptor	0.0355	LPL
TNFSF15	cytokine	0.0355	CD40
plerixafor	chemical drug	0.0355	MMP13
PS-1145	chemical - kinase inhibitor	0.0355	EBI3
piceatannol	chemical - endogenous non-mammalian	0.0355	IL1B
vitamin K2	chemical drug	0.0355	CSF1
norepinephrine	chemical - endogenous mammalian	0.0358	FPR2,IL1B
nitric oxide	chemical - endogenous mammalian	0.0363	IL1B,MMP13
pioglitazone	chemical drug	0.0363	IL1B,LPL
ESRRA	ligand-dependent nuclear receptor	0.0367	IL1A,LPL
FOXA2	transcription regulator	0.0367	LPL,Saa3
ZC3H12A	other	0.0373	IL1B
ZNF202	transcription regulator	0.0373	LPL
MAP2K2	kinase	0.0373	IL1B
TFAM	transcription regulator	0.0373	IL1B
BACH2	transcription regulator	0.0373	S100A8
carvedilol	chemical drug	0.0373	IL1B
chelerythrine	chemical drug	0.0373	CXCL3
mono-(2-ethylhexyl)phthalate	chemical toxicant	0.0388	IL1B,LPL
GAS6	growth factor	0.0392	IL1B
rimonabant	chemical drug	0.0392	IL1B
bafilomycin A1	chemical drug	0.0392	CD40
alendronic acid	chemical drug	0.0392	IL1B
stearic acid	chemical - endogenous mammalian	0.0392	CCL3L1/CCL3L3
8-bromo-cAMP	chemical reagent	0.041	ARG2,IL1B
ionomycin	chemical reagent	0.041	EBI3,TLR2
bosentan	chemical drug	0.041	MMP13
anakinra	biologic drug	0.041	IL1B
Ikb	group	0.041	CXCL3
CLEC7A	transmembrane receptor	0.041	IL1B
vasoactive intestinal peptide	chemical drug	0.041	CSF1
SUMO1	enzyme	0.041	MMP13
LTB	cytokine	0.041	IL1B
UBE3A	enzyme	0.041	IL1B
ALOX15	enzyme	0.041	IL1B
NOX4	enzyme	0.041	Saa3
desipramine	chemical drug	0.041	IL1B
dicarbethoxydihydrocollidine	chemical toxicant	0.041	IL1B
GLP-1-(7-34)-amide	chemical drug	0.041	LPL
mezerein	chemical - endogenous non-mammalian	0.041	IL1A
GABA	chemical - endogenous mammalian	0.041	IL1B
selenomethylselenocysteine	chemical - endogenous mammalian	0.041	CXCL3
raloxifene	chemical drug	0.0418	CSF1,MMP13
THRB	ligand-dependent nuclear receptor	0.0423	CXCL3,LPL
GSTP1	enzyme	0.0427	IL1B,SPIC
HOXA9	transcription regulator	0.0427	FPR2,S100A8
PDX1	transcription regulator	0.0427	IL1B,TCF7L2
zidovudine	chemical drug	0.0428	IL1B
LHX2	transcription regulator	0.0428	OSM
IFNK	cytokine	0.0428	CD40
TWIST2	transcription regulator	0.0428	IL1B
ICOSLG	other	0.0428	IL1B
ITGA1	other	0.0428	IL1B
MBP	other	0.0428	CD40
Zbtb7b	transcription regulator	0.0428	CCL3L1/CCL3L3
mitoxantrone	chemical drug	0.0428	IL1B
sorafenib	chemical drug	0.0428	IL1B
JAK inhibitor I	chemical - kinase inhibitor	0.0428	CXCL3
paroxetine	chemical drug	0.0428	IL1B
deoxynivalenol	chemical toxicant	0.0428	IL1B
bufalin	chemical reagent	0.0428	TIAM1
SREBF1	transcription regulator	0.0436	IL1B,LPL
bortezomib	chemical drug	0.0436	CCL4,IL1B
dexamethasone phosphate	chemical drug	0.0446	IL1B
JAK	group	0.0446	CD40
oleoyl-estrone	chemical drug	0.0446	LPL
Relaxin	group	0.0446	ARG2
NODAL	growth factor	0.0446	CD40
RAG2	enzyme	0.0446	IL1B
SLPI	other	0.0446	CD40
ARRB1	other	0.0446	LPL
SMAD5	transcription regulator	0.0446	CSF1
MBD1	transcription regulator	0.0446	SLCO3A1
NFIC	transcription regulator	0.0446	CSF1
fibric acid derivative	chemical drug	0.0446	LPL
arotinoid acid	chemical toxicant	0.0446	PLA2G15
geranylgeranyl pyrophosphate	chemical - endogenous mammalian	0.0446	IL1B
NGF	growth factor	0.0459	CCL4,CD40
L-arginine	chemical - endogenous mammalian	0.0464	IL1A
Hmgn1	other	0.0464	H2-M2
TIMP1	other	0.0464	CD40
CCR1	G-protein coupled receptor	0.0464	CCL3L1/CCL3L3
clodronic acid	chemical drug	0.0464	IL1B
UCN-01	chemical drug	0.0464	IL1B
CpG ODN 2216	chemical reagent	0.0482	IL1B
NfkB1-RelA	complex	0.0482	MMP13
xanthohumol	chemical - endogenous non-mammalian	0.0482	IL1B
FCGR2B	transmembrane receptor	0.0482	IL1A
F3	transmembrane receptor	0.0482	IL1B
FOSB	transcription regulator	0.0482	MMP13
PIK3CD	kinase	0.0482	CCL4
diazoxide	chemical drug	0.0482	LPL
nicotinic acid	chemical - endogenous mammalian	0.0482	IL1B
dithiothreitol	chemical reagent	0.0482	TLR2
azoxymethane	chemical toxicant	0.0482	IL1B
bisindolylmaleimide	chemical - kinase inhibitor	0.0482	MMP13
arsenic	chemical toxicant	0.0482	TRAF1
Bio Functions
Category	Diseases or Functions Annotation	p-Value	Molecules	# Molecules
Cell-To-Cell Signaling and Interaction	adhesion of immune cells	1.23e-13	CCL3L1/CCL3L3,CCL4,CD40,CSF1,CXCL3,FPR1,FPR2,FYB,IL1A,IL1B,OSM,S100A8,TLR2,TNIP1	14
Hematological System Development and Function	adhesion of immune cells	1.23e-13	CCL3L1/CCL3L3,CCL4,CD40,CSF1,CXCL3,FPR1,FPR2,FYB,IL1A,IL1B,OSM,S100A8,TLR2,TNIP1	14
Immune Cell Trafficking	adhesion of immune cells	1.23e-13	CCL3L1/CCL3L3,CCL4,CD40,CSF1,CXCL3,FPR1,FPR2,FYB,IL1A,IL1B,OSM,S100A8,TLR2,TNIP1	14
Tissue Development	adhesion of immune cells	1.23e-13	CCL3L1/CCL3L3,CCL4,CD40,CSF1,CXCL3,FPR1,FPR2,FYB,IL1A,IL1B,OSM,S100A8,TLR2,TNIP1	14
Hematological System Development and Function	quantity of neutrophils	5e-12	CCL3L1/CCL3L3,CD40,CLEC4E,CSF1,FPR1,IL1A,IL1B,IRAK3,MMP13,S100A8,TLR2	11
Inflammatory Response	quantity of neutrophils	5e-12	CCL3L1/CCL3L3,CD40,CLEC4E,CSF1,FPR1,IL1A,IL1B,IRAK3,MMP13,S100A8,TLR2	11
Tissue Morphology	quantity of neutrophils	5e-12	CCL3L1/CCL3L3,CD40,CLEC4E,CSF1,FPR1,IL1A,IL1B,IRAK3,MMP13,S100A8,TLR2	11
Inflammatory Disease	chronic inflammatory disorder	7.43e-12	CCL3L1/CCL3L3,CCL4,CD40,CLEC4E,CSF1,CXCL3,EBI3,FPR2,IL1A,IL1B,MMP13,MS4A7,OSM,S100A8,Saa3,TCF7L2,TIAM1,TLR2,TRAF1	19
Hematological System Development and Function	quantity of granulocytes	1.16e-11	CCL3L1/CCL3L3,CD40,CLEC4E,CSF1,FPR1,FPR2,IL1A,IL1B,IRAK3,MMP13,S100A8,TLR2	12
Tissue Morphology	quantity of granulocytes	1.16e-11	CCL3L1/CCL3L3,CD40,CLEC4E,CSF1,FPR1,FPR2,IL1A,IL1B,IRAK3,MMP13,S100A8,TLR2	12
Hematological System Development and Function	quantity of blood cells	1.51e-11	CCL3L1/CCL3L3,Cd33,CD40,CLEC4E,CSF1,EBI3,FPR1,FPR2,FYB,IL1A,IL1B,IRAK3,MMP13,OSM,PLA2G15,S100A8,TLR2,TNIP1,TRAF1	19
Tissue Morphology	quantity of blood cells	1.51e-11	CCL3L1/CCL3L3,Cd33,CD40,CLEC4E,CSF1,EBI3,FPR1,FPR2,FYB,IL1A,IL1B,IRAK3,MMP13,OSM,PLA2G15,S100A8,TLR2,TNIP1,TRAF1	19
Hematological System Development and Function	quantity of leukocytes	1.73e-11	CCL3L1/CCL3L3,CD40,CLEC4E,CSF1,EBI3,FPR1,FPR2,FYB,IL1A,IL1B,IRAK3,MMP13,OSM,PLA2G15,S100A8,TLR2,TNIP1,TRAF1	18
Tissue Morphology	quantity of leukocytes	1.73e-11	CCL3L1/CCL3L3,CD40,CLEC4E,CSF1,EBI3,FPR1,FPR2,FYB,IL1A,IL1B,IRAK3,MMP13,OSM,PLA2G15,S100A8,TLR2,TNIP1,TRAF1	18
Immunological Disease	systemic autoimmune syndrome	1.9e-11	CCL3L1/CCL3L3,CCL4,CD40,CLEC4E,CSF1,CXCL3,FPR2,IL1B,IRAK3,MMP13,MS4A7,OSM,PILRB,PLD4,S100A8,Saa3,TCF7L2,TLR2,TRAF1	19
Inflammatory Response	inflammatory response	2.73e-11	CCL3L1/CCL3L3,CCL4,Cd33,CD40,CLEC4E,CSF1,CXCL3,FPR1,FPR2,IL1A,IL1B,IRAK3,OSM,S100A8,TIAM1,TLR2	16
Hematological System Development and Function	quantity of phagocytes	2.87e-11	CCL3L1/CCL3L3,CD40,CLEC4E,CSF1,FPR1,FPR2,IL1A,IL1B,IRAK3,MMP13,PLA2G15,S100A8,TLR2	13
Inflammatory Response	quantity of phagocytes	2.87e-11	CCL3L1/CCL3L3,CD40,CLEC4E,CSF1,FPR1,FPR2,IL1A,IL1B,IRAK3,MMP13,PLA2G15,S100A8,TLR2	13
Tissue Morphology	quantity of phagocytes	2.87e-11	CCL3L1/CCL3L3,CD40,CLEC4E,CSF1,FPR1,FPR2,IL1A,IL1B,IRAK3,MMP13,PLA2G15,S100A8,TLR2	13
Inflammatory Disease	rheumatoid arthritis	3.29e-11	CCL3L1/CCL3L3,CCL4,CD40,CLEC4E,CSF1,CXCL3,FPR2,IL1B,MMP13,MS4A7,OSM,S100A8,Saa3,TCF7L2,TLR2,TRAF1	16
Immunological Disease	rheumatoid arthritis	3.29e-11	CCL3L1/CCL3L3,CCL4,CD40,CLEC4E,CSF1,CXCL3,FPR2,IL1B,MMP13,MS4A7,OSM,S100A8,Saa3,TCF7L2,TLR2,TRAF1	16
Connective Tissue Disorders	rheumatoid arthritis	3.29e-11	CCL3L1/CCL3L3,CCL4,CD40,CLEC4E,CSF1,CXCL3,FPR2,IL1B,MMP13,MS4A7,OSM,S100A8,Saa3,TCF7L2,TLR2,TRAF1	16
Skeletal and Muscular Disorders	rheumatoid arthritis	3.29e-11	CCL3L1/CCL3L3,CCL4,CD40,CLEC4E,CSF1,CXCL3,FPR2,IL1B,MMP13,MS4A7,OSM,S100A8,Saa3,TCF7L2,TLR2,TRAF1	16
Cell-To-Cell Signaling and Interaction	activation of myeloid cells	3.82e-11	CCL4,CD40,CLEC4E,CSF1,CXCL3,FPR1,FPR2,IL1A,IL1B,S100A8,TLR2	11
Hematological System Development and Function	activation of myeloid cells	3.82e-11	CCL4,CD40,CLEC4E,CSF1,CXCL3,FPR1,FPR2,IL1A,IL1B,S100A8,TLR2	11
Immune Cell Trafficking	activation of myeloid cells	3.82e-11	CCL4,CD40,CLEC4E,CSF1,CXCL3,FPR1,FPR2,IL1A,IL1B,S100A8,TLR2	11
Inflammatory Response	activation of myeloid cells	3.82e-11	CCL4,CD40,CLEC4E,CSF1,CXCL3,FPR1,FPR2,IL1A,IL1B,S100A8,TLR2	11
Hematological System Development and Function	migration of phagocytes	5.84e-11	CCL3L1/CCL3L3,CCL4,CD207,CD40,CSF1,CXCL3,FPR1,FPR2,IL1B,S100A8,TLR2	11
Immune Cell Trafficking	migration of phagocytes	5.84e-11	CCL3L1/CCL3L3,CCL4,CD207,CD40,CSF1,CXCL3,FPR1,FPR2,IL1B,S100A8,TLR2	11
Inflammatory Response	migration of phagocytes	5.84e-11	CCL3L1/CCL3L3,CCL4,CD207,CD40,CSF1,CXCL3,FPR1,FPR2,IL1B,S100A8,TLR2	11
Cellular Movement	migration of phagocytes	5.84e-11	CCL3L1/CCL3L3,CCL4,CD207,CD40,CSF1,CXCL3,FPR1,FPR2,IL1B,S100A8,TLR2	11
Inflammatory Response	inflammation of intestine	6.47e-11	ADORA2B,CCL3L1/CCL3L3,CD40,CXCL3,EBI3,FPR2,IL1A,IL1B,IRAK3,S100A8,TLR2	11
Immune Cell Trafficking	leukocyte migration	6.6e-11	ADORA2B,CCL3L1/CCL3L3,CCL4,CD207,CD40,CLEC4E,CSF1,CXCL3,FPR1,FPR2,FYB,IL1A,IL1B,OSM,S100A8,TIAM1,TLR2	17
Cellular Movement	leukocyte migration	6.6e-11	ADORA2B,CCL3L1/CCL3L3,CCL4,CD207,CD40,CLEC4E,CSF1,CXCL3,FPR1,FPR2,FYB,IL1A,IL1B,OSM,S100A8,TIAM1,TLR2	17
Immunological Disease	Sjogren's syndrome	1.04e-10	CCL3L1/CCL3L3,CCL4,CD40,CSF1,CXCL3,IL1A,OSM,TLR2	8
Gastrointestinal Disease	Sjogren's syndrome	1.04e-10	CCL3L1/CCL3L3,CCL4,CD40,CSF1,CXCL3,IL1A,OSM,TLR2	8
Ophthalmic Disease	Sjogren's syndrome	1.04e-10	CCL3L1/CCL3L3,CCL4,CD40,CSF1,CXCL3,IL1A,OSM,TLR2	8
Cell-To-Cell Signaling and Interaction	recruitment of antigen presenting cells	1.2e-10	CCL4,CD40,CLEC4E,CSF1,CXCL3,IL1B,OSM,TLR2	8
Hematological System Development and Function	recruitment of antigen presenting cells	1.2e-10	CCL4,CD40,CLEC4E,CSF1,CXCL3,IL1B,OSM,TLR2	8
Immune Cell Trafficking	recruitment of antigen presenting cells	1.2e-10	CCL4,CD40,CLEC4E,CSF1,CXCL3,IL1B,OSM,TLR2	8
Cellular Movement	recruitment of antigen presenting cells	1.2e-10	CCL4,CD40,CLEC4E,CSF1,CXCL3,IL1B,OSM,TLR2	8
Hematological System Development and Function	homing of leukocytes	1.31e-10	CCL3L1/CCL3L3,CCL4,CSF1,CXCL3,FPR1,FPR2,FYB,IL1A,IL1B,S100A8,TIAM1,TLR2	12
Immune Cell Trafficking	homing of leukocytes	1.31e-10	CCL3L1/CCL3L3,CCL4,CSF1,CXCL3,FPR1,FPR2,FYB,IL1A,IL1B,S100A8,TIAM1,TLR2	12
Cellular Movement	homing of leukocytes	1.31e-10	CCL3L1/CCL3L3,CCL4,CSF1,CXCL3,FPR1,FPR2,FYB,IL1A,IL1B,S100A8,TIAM1,TLR2	12
Cell-To-Cell Signaling and Interaction	recruitment of phagocytes	2.05e-10	CCL3L1/CCL3L3,CCL4,CD40,CLEC4E,CSF1,CXCL3,IL1A,IL1B,OSM,TLR2	10
Hematological System Development and Function	recruitment of phagocytes	2.05e-10	CCL3L1/CCL3L3,CCL4,CD40,CLEC4E,CSF1,CXCL3,IL1A,IL1B,OSM,TLR2	10
Immune Cell Trafficking	recruitment of phagocytes	2.05e-10	CCL3L1/CCL3L3,CCL4,CD40,CLEC4E,CSF1,CXCL3,IL1A,IL1B,OSM,TLR2	10
Inflammatory Response	recruitment of phagocytes	2.05e-10	CCL3L1/CCL3L3,CCL4,CD40,CLEC4E,CSF1,CXCL3,IL1A,IL1B,OSM,TLR2	10
Cellular Movement	recruitment of phagocytes	2.05e-10	CCL3L1/CCL3L3,CCL4,CD40,CLEC4E,CSF1,CXCL3,IL1A,IL1B,OSM,TLR2	10
Cell-To-Cell Signaling and Interaction	recruitment of leukocytes	2.2e-10	ADORA2B,CCL3L1/CCL3L3,CCL4,CD40,CLEC4E,CSF1,CXCL3,IL1A,IL1B,OSM,TLR2	11
Hematological System Development and Function	recruitment of leukocytes	2.2e-10	ADORA2B,CCL3L1/CCL3L3,CCL4,CD40,CLEC4E,CSF1,CXCL3,IL1A,IL1B,OSM,TLR2	11
Immune Cell Trafficking	recruitment of leukocytes	2.2e-10	ADORA2B,CCL3L1/CCL3L3,CCL4,CD40,CLEC4E,CSF1,CXCL3,IL1A,IL1B,OSM,TLR2	11
Cellular Movement	recruitment of leukocytes	2.2e-10	ADORA2B,CCL3L1/CCL3L3,CCL4,CD40,CLEC4E,CSF1,CXCL3,IL1A,IL1B,OSM,TLR2	11
Cell-To-Cell Signaling and Interaction	activation of phagocytes	2.48e-10	CCL4,CD40,CLEC4E,CSF1,CXCL3,FPR1,FPR2,IL1A,IL1B,OSM,TLR2	11
Hematological System Development and Function	activation of phagocytes	2.48e-10	CCL4,CD40,CLEC4E,CSF1,CXCL3,FPR1,FPR2,IL1A,IL1B,OSM,TLR2	11
Immune Cell Trafficking	activation of phagocytes	2.48e-10	CCL4,CD40,CLEC4E,CSF1,CXCL3,FPR1,FPR2,IL1A,IL1B,OSM,TLR2	11
Inflammatory Response	activation of phagocytes	2.48e-10	CCL4,CD40,CLEC4E,CSF1,CXCL3,FPR1,FPR2,IL1A,IL1B,OSM,TLR2	11
Inflammatory Disease	arthritis	4.08e-10	CCL3L1/CCL3L3,CCL4,CD40,CLEC4E,CSF1,CXCL3,FPR2,IL1A,IL1B,MMP13,MS4A7,OSM,S100A8,Saa3,TCF7L2,TLR2,TRAF1	17
Connective Tissue Disorders	arthritis	4.08e-10	CCL3L1/CCL3L3,CCL4,CD40,CLEC4E,CSF1,CXCL3,FPR2,IL1A,IL1B,MMP13,MS4A7,OSM,S100A8,Saa3,TCF7L2,TLR2,TRAF1	17
Skeletal and Muscular Disorders	arthritis	4.08e-10	CCL3L1/CCL3L3,CCL4,CD40,CLEC4E,CSF1,CXCL3,FPR2,IL1A,IL1B,MMP13,MS4A7,OSM,S100A8,Saa3,TCF7L2,TLR2,TRAF1	17
Hematological System Development and Function	cell movement of leukocytes	9.47e-10	CCL3L1/CCL3L3,CCL4,CD207,CD40,CSF1,CXCL3,FPR1,FPR2,FYB,IL1A,IL1B,OSM,S100A8,TIAM1,TLR2	15
Immune Cell Trafficking	cell movement of leukocytes	9.47e-10	CCL3L1/CCL3L3,CCL4,CD207,CD40,CSF1,CXCL3,FPR1,FPR2,FYB,IL1A,IL1B,OSM,S100A8,TIAM1,TLR2	15
Cellular Movement	cell movement of leukocytes	9.47e-10	CCL3L1/CCL3L3,CCL4,CD207,CD40,CSF1,CXCL3,FPR1,FPR2,FYB,IL1A,IL1B,OSM,S100A8,TIAM1,TLR2	15
Cellular Movement	homing of cells	1.02e-09	CCL3L1/CCL3L3,CCL4,CSF1,CXCL3,FPR1,FPR2,FYB,IL1A,IL1B,OSM,S100A8,TIAM1,TLR2	13
Hematological System Development and Function	chemotaxis of leukocytes	1.03e-09	CCL3L1/CCL3L3,CCL4,CSF1,CXCL3,FPR1,FPR2,IL1A,IL1B,S100A8,TIAM1,TLR2	11
Immune Cell Trafficking	chemotaxis of leukocytes	1.03e-09	CCL3L1/CCL3L3,CCL4,CSF1,CXCL3,FPR1,FPR2,IL1A,IL1B,S100A8,TIAM1,TLR2	11
Inflammatory Response	chemotaxis of leukocytes	1.03e-09	CCL3L1/CCL3L3,CCL4,CSF1,CXCL3,FPR1,FPR2,IL1A,IL1B,S100A8,TIAM1,TLR2	11
Cellular Movement	chemotaxis of leukocytes	1.03e-09	CCL3L1/CCL3L3,CCL4,CSF1,CXCL3,FPR1,FPR2,IL1A,IL1B,S100A8,TIAM1,TLR2	11
Cell-To-Cell Signaling and Interaction	activation of neutrophils	1.03e-09	CCL4,CXCL3,FPR1,FPR2,IL1A,IL1B,TLR2	7
Hematological System Development and Function	activation of neutrophils	1.03e-09	CCL4,CXCL3,FPR1,FPR2,IL1A,IL1B,TLR2	7
Immune Cell Trafficking	activation of neutrophils	1.03e-09	CCL4,CXCL3,FPR1,FPR2,IL1A,IL1B,TLR2	7
Inflammatory Response	activation of neutrophils	1.03e-09	CCL4,CXCL3,FPR1,FPR2,IL1A,IL1B,TLR2	7
Cell-To-Cell Signaling and Interaction	recruitment of granulocytes	1.39e-09	ADORA2B,CCL3L1/CCL3L3,CCL4,CLEC4E,CSF1,CXCL3,IL1A,IL1B,TLR2	9
Hematological System Development and Function	recruitment of granulocytes	1.39e-09	ADORA2B,CCL3L1/CCL3L3,CCL4,CLEC4E,CSF1,CXCL3,IL1A,IL1B,TLR2	9
Immune Cell Trafficking	recruitment of granulocytes	1.39e-09	ADORA2B,CCL3L1/CCL3L3,CCL4,CLEC4E,CSF1,CXCL3,IL1A,IL1B,TLR2	9
Cellular Movement	recruitment of granulocytes	1.39e-09	ADORA2B,CCL3L1/CCL3L3,CCL4,CLEC4E,CSF1,CXCL3,IL1A,IL1B,TLR2	9
Hematological System Development and Function	homing of mononuclear leukocytes	1.62e-09	CCL3L1/CCL3L3,CCL4,CXCL3,FPR1,FPR2,FYB,IL1B,TIAM1,TLR2	9
Immune Cell Trafficking	homing of mononuclear leukocytes	1.62e-09	CCL3L1/CCL3L3,CCL4,CXCL3,FPR1,FPR2,FYB,IL1B,TIAM1,TLR2	9
Cellular Movement	homing of mononuclear leukocytes	1.62e-09	CCL3L1/CCL3L3,CCL4,CXCL3,FPR1,FPR2,FYB,IL1B,TIAM1,TLR2	9
Hematological System Development and Function	chemotaxis of antigen presenting cells	1.74e-09	CCL3L1/CCL3L3,CCL4,CSF1,FPR1,FPR2,IL1A,IL1B,TLR2	8
Immune Cell Trafficking	chemotaxis of antigen presenting cells	1.74e-09	CCL3L1/CCL3L3,CCL4,CSF1,FPR1,FPR2,IL1A,IL1B,TLR2	8
Inflammatory Response	chemotaxis of antigen presenting cells	1.74e-09	CCL3L1/CCL3L3,CCL4,CSF1,FPR1,FPR2,IL1A,IL1B,TLR2	8
Cellular Movement	chemotaxis of antigen presenting cells	1.74e-09	CCL3L1/CCL3L3,CCL4,CSF1,FPR1,FPR2,IL1A,IL1B,TLR2	8
Hematological System Development and Function	cell movement of granulocytes	1.88e-09	CCL3L1/CCL3L3,CCL4,CSF1,CXCL3,FPR1,FPR2,IL1A,IL1B,OSM,S100A8,TLR2	11
Immune Cell Trafficking	cell movement of granulocytes	1.88e-09	CCL3L1/CCL3L3,CCL4,CSF1,CXCL3,FPR1,FPR2,IL1A,IL1B,OSM,S100A8,TLR2	11
Cellular Movement	cell movement of granulocytes	1.88e-09	CCL3L1/CCL3L3,CCL4,CSF1,CXCL3,FPR1,FPR2,IL1A,IL1B,OSM,S100A8,TLR2	11
Hematological System Development and Function	cell movement of neutrophils	2.32e-09	CCL3L1/CCL3L3,CCL4,CSF1,CXCL3,FPR1,FPR2,IL1A,IL1B,S100A8,TLR2	10
Immune Cell Trafficking	cell movement of neutrophils	2.32e-09	CCL3L1/CCL3L3,CCL4,CSF1,CXCL3,FPR1,FPR2,IL1A,IL1B,S100A8,TLR2	10
Inflammatory Response	cell movement of neutrophils	2.32e-09	CCL3L1/CCL3L3,CCL4,CSF1,CXCL3,FPR1,FPR2,IL1A,IL1B,S100A8,TLR2	10
Cellular Movement	cell movement of neutrophils	2.32e-09	CCL3L1/CCL3L3,CCL4,CSF1,CXCL3,FPR1,FPR2,IL1A,IL1B,S100A8,TLR2	10
Hematological System Development and Function	chemotaxis of phagocytes	2.61e-09	CCL3L1/CCL3L3,CCL4,CSF1,CXCL3,FPR1,FPR2,IL1A,IL1B,S100A8,TLR2	10
Immune Cell Trafficking	chemotaxis of phagocytes	2.61e-09	CCL3L1/CCL3L3,CCL4,CSF1,CXCL3,FPR1,FPR2,IL1A,IL1B,S100A8,TLR2	10
Inflammatory Response	chemotaxis of phagocytes	2.61e-09	CCL3L1/CCL3L3,CCL4,CSF1,CXCL3,FPR1,FPR2,IL1A,IL1B,S100A8,TLR2	10
Cellular Movement	chemotaxis of phagocytes	2.61e-09	CCL3L1/CCL3L3,CCL4,CSF1,CXCL3,FPR1,FPR2,IL1A,IL1B,S100A8,TLR2	10
Hematological System Development and Function	cell movement of dendritic cells	3.15e-09	CCL3L1/CCL3L3,CCL4,CD207,CD40,FPR1,FPR2,IL1A,IL1B	8
Immune Cell Trafficking	cell movement of dendritic cells	3.15e-09	CCL3L1/CCL3L3,CCL4,CD207,CD40,FPR1,FPR2,IL1A,IL1B	8
Inflammatory Response	cell movement of dendritic cells	3.15e-09	CCL3L1/CCL3L3,CCL4,CD207,CD40,FPR1,FPR2,IL1A,IL1B	8
Cellular Movement	cell movement of dendritic cells	3.15e-09	CCL3L1/CCL3L3,CCL4,CD207,CD40,FPR1,FPR2,IL1A,IL1B	8
Cell-To-Cell Signaling and Interaction	binding of cells	3.57e-09	CCL3L1/CCL3L3,CCL4,CD40,CSF1,CXCL3,FPR1,FYB,IL1A,IL1B,LPL,OSM,TLR2	12
Hematological System Development and Function	chemotaxis of neutrophils	4.16e-09	CCL3L1/CCL3L3,CCL4,CSF1,CXCL3,FPR1,FPR2,IL1B,S100A8	8
Immune Cell Trafficking	chemotaxis of neutrophils	4.16e-09	CCL3L1/CCL3L3,CCL4,CSF1,CXCL3,FPR1,FPR2,IL1B,S100A8	8
Inflammatory Response	chemotaxis of neutrophils	4.16e-09	CCL3L1/CCL3L3,CCL4,CSF1,CXCL3,FPR1,FPR2,IL1B,S100A8	8
Cellular Movement	chemotaxis of neutrophils	4.16e-09	CCL3L1/CCL3L3,CCL4,CSF1,CXCL3,FPR1,FPR2,IL1B,S100A8	8
Cellular Movement	infiltration of cells	5.68e-09	CCL3L1/CCL3L3,CCL4,CD40,CSF1,CXCL3,FPR2,IL1A,IL1B,OSM,S100A8,TLR2	11
Cellular Movement	chemotaxis of cells	5.72e-09	CCL3L1/CCL3L3,CCL4,CSF1,CXCL3,FPR1,FPR2,IL1A,IL1B,OSM,S100A8,TIAM1,TLR2	12
Hematological System Development and Function	mobilization of myeloid cells	6.12e-09	CCL3L1/CCL3L3,CCL4,CXCL3,FPR1,IL1B	5
Immune Cell Trafficking	mobilization of myeloid cells	6.12e-09	CCL3L1/CCL3L3,CCL4,CXCL3,FPR1,IL1B	5
Cellular Movement	mobilization of myeloid cells	6.12e-09	CCL3L1/CCL3L3,CCL4,CXCL3,FPR1,IL1B	5
Hematological System Development and Function	migration of antigen presenting cells	6.47e-09	CCL3L1/CCL3L3,CCL4,CD207,CD40,CSF1,FPR2,IL1B,TLR2	8
Immune Cell Trafficking	migration of antigen presenting cells	6.47e-09	CCL3L1/CCL3L3,CCL4,CD207,CD40,CSF1,FPR2,IL1B,TLR2	8
Cellular Movement	migration of antigen presenting cells	6.47e-09	CCL3L1/CCL3L3,CCL4,CD207,CD40,CSF1,FPR2,IL1B,TLR2	8
Organismal Injury and Abnormalities	Lesion Formation	6.9e-09	ARG2,CCL3L1/CCL3L3,CD40,CSF1,CXCL3,FPR2,IL1A,IL1B,LPL,PLA2G15,TLR2	11
Cellular Movement	extravasation of cells	7.3e-09	ADORA2B,CCL3L1/CCL3L3,CCL4,CSF1,IL1B,TLR2	6
Cell-To-Cell Signaling and Interaction	recruitment of neutrophils	7.35e-09	CCL3L1/CCL3L3,CCL4,CLEC4E,CSF1,CXCL3,IL1A,IL1B,TLR2	8
Hematological System Development and Function	recruitment of neutrophils	7.35e-09	CCL3L1/CCL3L3,CCL4,CLEC4E,CSF1,CXCL3,IL1A,IL1B,TLR2	8
Immune Cell Trafficking	recruitment of neutrophils	7.35e-09	CCL3L1/CCL3L3,CCL4,CLEC4E,CSF1,CXCL3,IL1A,IL1B,TLR2	8
Inflammatory Response	recruitment of neutrophils	7.35e-09	CCL3L1/CCL3L3,CCL4,CLEC4E,CSF1,CXCL3,IL1A,IL1B,TLR2	8
Cellular Movement	recruitment of neutrophils	7.35e-09	CCL3L1/CCL3L3,CCL4,CLEC4E,CSF1,CXCL3,IL1A,IL1B,TLR2	8
Hematological System Development and Function	influx of leukocytes	9.58e-09	CCL4,CXCL3,IL1B,IRAK3,S100A8,TLR2	6
Immune Cell Trafficking	influx of leukocytes	9.58e-09	CCL4,CXCL3,IL1B,IRAK3,S100A8,TLR2	6
Cellular Movement	influx of leukocytes	9.58e-09	CCL4,CXCL3,IL1B,IRAK3,S100A8,TLR2	6
Hematological System Development and Function	mobilization of blood cells	9.58e-09	CCL3L1/CCL3L3,CCL4,CSF1,CXCL3,FPR1,IL1B	6
Cellular Movement	mobilization of blood cells	9.58e-09	CCL3L1/CCL3L3,CCL4,CSF1,CXCL3,FPR1,IL1B	6
Hematological System Development and Function	chemotaxis of mononuclear leukocytes	9.82e-09	CCL3L1/CCL3L3,CCL4,CXCL3,FPR1,FPR2,IL1B,TIAM1,TLR2	8
Immune Cell Trafficking	chemotaxis of mononuclear leukocytes	9.82e-09	CCL3L1/CCL3L3,CCL4,CXCL3,FPR1,FPR2,IL1B,TIAM1,TLR2	8
Inflammatory Response	chemotaxis of mononuclear leukocytes	9.82e-09	CCL3L1/CCL3L3,CCL4,CXCL3,FPR1,FPR2,IL1B,TIAM1,TLR2	8
Cellular Movement	chemotaxis of mononuclear leukocytes	9.82e-09	CCL3L1/CCL3L3,CCL4,CXCL3,FPR1,FPR2,IL1B,TIAM1,TLR2	8
Cell-To-Cell Signaling and Interaction	induction of cells	1.06e-08	CD40,CLEC4E,CSF1,IL1A,IL1B,OSM,TLR2	7
Cellular Growth and Proliferation	induction of cells	1.06e-08	CD40,CLEC4E,CSF1,IL1A,IL1B,OSM,TLR2	7
Tissue Morphology	quantity of cells	1.09e-08	CCL3L1/CCL3L3,Cd33,CD40,CLEC4E,CSF1,EBI3,FPR1,FPR2,FYB,IL1A,IL1B,IRAK3,MMP13,OSM,PLA2G15,S100A8,TCF7L2,TLR2,TNIP1,TRAF1	20
Hematological System Development and Function	transmigration of leukocytes	1.26e-08	CCL3L1/CCL3L3,CCL4,CD40,CSF1,CXCL3,FPR1,IL1B	7
Immune Cell Trafficking	transmigration of leukocytes	1.26e-08	CCL3L1/CCL3L3,CCL4,CD40,CSF1,CXCL3,FPR1,IL1B	7
Cellular Movement	transmigration of leukocytes	1.26e-08	CCL3L1/CCL3L3,CCL4,CD40,CSF1,CXCL3,FPR1,IL1B	7
Hematological System Development and Function	cell movement of antigen presenting cells	1.32e-08	CCL3L1/CCL3L3,CCL4,CD207,CD40,CSF1,FPR1,FPR2,IL1A,IL1B,TLR2	10
Immune Cell Trafficking	cell movement of antigen presenting cells	1.32e-08	CCL3L1/CCL3L3,CCL4,CD207,CD40,CSF1,FPR1,FPR2,IL1A,IL1B,TLR2	10
Cellular Movement	cell movement of antigen presenting cells	1.32e-08	CCL3L1/CCL3L3,CCL4,CD207,CD40,CSF1,FPR1,FPR2,IL1A,IL1B,TLR2	10
Hematological System Development and Function	cell movement of phagocytes	1.43e-08	CCL3L1/CCL3L3,CCL4,CD207,CD40,CSF1,CXCL3,FPR1,FPR2,IL1A,IL1B,S100A8,TLR2	12
Immune Cell Trafficking	cell movement of phagocytes	1.43e-08	CCL3L1/CCL3L3,CCL4,CD207,CD40,CSF1,CXCL3,FPR1,FPR2,IL1A,IL1B,S100A8,TLR2	12
Inflammatory Response	cell movement of phagocytes	1.43e-08	CCL3L1/CCL3L3,CCL4,CD207,CD40,CSF1,CXCL3,FPR1,FPR2,IL1A,IL1B,S100A8,TLR2	12
Cellular Movement	cell movement of phagocytes	1.43e-08	CCL3L1/CCL3L3,CCL4,CD207,CD40,CSF1,CXCL3,FPR1,FPR2,IL1A,IL1B,S100A8,TLR2	12
Cell Morphology	polarization of mononuclear leukocytes	1.47e-08	CD40,CSF1,EBI3,IL1B,TIAM1,TLR2	6
Cell-To-Cell Signaling and Interaction	attraction of myeloid cells	2.13e-08	CCL3L1/CCL3L3,CCL4,CXCL3,FPR1,IL1B	5
Immune Cell Trafficking	attraction of myeloid cells	2.13e-08	CCL3L1/CCL3L3,CCL4,CXCL3,FPR1,IL1B	5
Cellular Movement	attraction of myeloid cells	2.13e-08	CCL3L1/CCL3L3,CCL4,CXCL3,FPR1,IL1B	5
Hematological System Development and Function	cell movement of mononuclear leukocytes	2.29e-08	CCL3L1/CCL3L3,CCL4,CD40,CXCL3,FPR1,FPR2,FYB,IL1B,OSM,TIAM1,TLR2	11
Immune Cell Trafficking	cell movement of mononuclear leukocytes	2.29e-08	CCL3L1/CCL3L3,CCL4,CD40,CXCL3,FPR1,FPR2,FYB,IL1B,OSM,TIAM1,TLR2	11
Cellular Movement	cell movement of mononuclear leukocytes	2.29e-08	CCL3L1/CCL3L3,CCL4,CD40,CXCL3,FPR1,FPR2,FYB,IL1B,OSM,TIAM1,TLR2	11
Inflammatory Disease	Inflammatory Bowel Disease	2.36e-08	CD40,CXCL3,EBI3,FPR2,IL1A,IL1B,S100A8,TCF7L2,TIAM1,TLR2	10
Gastrointestinal Disease	Inflammatory Bowel Disease	2.36e-08	CD40,CXCL3,EBI3,FPR2,IL1A,IL1B,S100A8,TCF7L2,TIAM1,TLR2	10
Cell-To-Cell Signaling and Interaction	adhesion of phagocytes	3e-08	CCL3L1/CCL3L3,CSF1,CXCL3,IL1A,IL1B,S100A8,TLR2	7
Hematological System Development and Function	adhesion of phagocytes	3e-08	CCL3L1/CCL3L3,CSF1,CXCL3,IL1A,IL1B,S100A8,TLR2	7
Immune Cell Trafficking	adhesion of phagocytes	3e-08	CCL3L1/CCL3L3,CSF1,CXCL3,IL1A,IL1B,S100A8,TLR2	7
Tissue Development	adhesion of phagocytes	3e-08	CCL3L1/CCL3L3,CSF1,CXCL3,IL1A,IL1B,S100A8,TLR2	7
Inflammatory Response	adhesion of phagocytes	3e-08	CCL3L1/CCL3L3,CSF1,CXCL3,IL1A,IL1B,S100A8,TLR2	7
Hematological System Development and Function	chemotaxis of myeloid cells	3.18e-08	CCL3L1/CCL3L3,CCL4,CSF1,CXCL3,FPR1,FPR2,IL1B,S100A8,TLR2	9
Immune Cell Trafficking	chemotaxis of myeloid cells	3.18e-08	CCL3L1/CCL3L3,CCL4,CSF1,CXCL3,FPR1,FPR2,IL1B,S100A8,TLR2	9
Inflammatory Response	chemotaxis of myeloid cells	3.18e-08	CCL3L1/CCL3L3,CCL4,CSF1,CXCL3,FPR1,FPR2,IL1B,S100A8,TLR2	9
Cellular Movement	chemotaxis of myeloid cells	3.18e-08	CCL3L1/CCL3L3,CCL4,CSF1,CXCL3,FPR1,FPR2,IL1B,S100A8,TLR2	9
Cardiovascular Disease	arteriosclerosis	3.25e-08	ADORA2B,ARG2,CCL3L1/CCL3L3,CD40,IL1A,IL1B,LPL,MMP13,PLA2G15,S100A8,TLR2	11
Hematological System Development and Function	infiltration of granulocytes	3.6e-08	CCL4,CSF1,CXCL3,FPR2,IL1A,IL1B,OSM,TLR2	8
Immune Cell Trafficking	infiltration of granulocytes	3.6e-08	CCL4,CSF1,CXCL3,FPR2,IL1A,IL1B,OSM,TLR2	8
Cellular Movement	infiltration of granulocytes	3.6e-08	CCL4,CSF1,CXCL3,FPR2,IL1A,IL1B,OSM,TLR2	8
Inflammatory Disease	polyarticular juvenile rheumatoid arthritis	3.92e-08	CCL3L1/CCL3L3,CCL4,FPR2,IL1B,OSM,S100A8	6
Immunological Disease	polyarticular juvenile rheumatoid arthritis	3.92e-08	CCL3L1/CCL3L3,CCL4,FPR2,IL1B,OSM,S100A8	6
Connective Tissue Disorders	polyarticular juvenile rheumatoid arthritis	3.92e-08	CCL3L1/CCL3L3,CCL4,FPR2,IL1B,OSM,S100A8	6
Skeletal and Muscular Disorders	polyarticular juvenile rheumatoid arthritis	3.92e-08	CCL3L1/CCL3L3,CCL4,FPR2,IL1B,OSM,S100A8	6
Hematological System Development and Function	infiltration of leukocytes	4.33e-08	CCL3L1/CCL3L3,CCL4,CSF1,CXCL3,FPR2,IL1A,IL1B,OSM,S100A8,TLR2	10
Immune Cell Trafficking	infiltration of leukocytes	4.33e-08	CCL3L1/CCL3L3,CCL4,CSF1,CXCL3,FPR2,IL1A,IL1B,OSM,S100A8,TLR2	10
Cellular Movement	infiltration of leukocytes	4.33e-08	CCL3L1/CCL3L3,CCL4,CSF1,CXCL3,FPR2,IL1A,IL1B,OSM,S100A8,TLR2	10
Cell-To-Cell Signaling and Interaction	adhesion of mononuclear leukocytes	4.77e-08	CCL3L1/CCL3L3,CCL4,FYB,IL1A,IL1B,OSM,TLR2	7
Hematological System Development and Function	adhesion of mononuclear leukocytes	4.77e-08	CCL3L1/CCL3L3,CCL4,FYB,IL1A,IL1B,OSM,TLR2	7
Immune Cell Trafficking	adhesion of mononuclear leukocytes	4.77e-08	CCL3L1/CCL3L3,CCL4,FYB,IL1A,IL1B,OSM,TLR2	7
Tissue Development	adhesion of mononuclear leukocytes	4.77e-08	CCL3L1/CCL3L3,CCL4,FYB,IL1A,IL1B,OSM,TLR2	7
Cell-To-Cell Signaling and Interaction	attraction of cells	4.81e-08	CCL3L1/CCL3L3,CCL4,CSF1,CXCL3,FPR1,IL1B	6
Cellular Movement	attraction of cells	4.81e-08	CCL3L1/CCL3L3,CCL4,CSF1,CXCL3,FPR1,IL1B	6
Cell-To-Cell Signaling and Interaction	recruitment of lymphocytes	4.81e-08	CCL4,CD40,CLEC4E,CXCL3,IL1B,OSM	6
Hematological System Development and Function	recruitment of lymphocytes	4.81e-08	CCL4,CD40,CLEC4E,CXCL3,IL1B,OSM	6
Immune Cell Trafficking	recruitment of lymphocytes	4.81e-08	CCL4,CD40,CLEC4E,CXCL3,IL1B,OSM	6
Cellular Movement	recruitment of lymphocytes	4.81e-08	CCL4,CD40,CLEC4E,CXCL3,IL1B,OSM	6
Hematological System Development and Function	chemotaxis of PBMCs	6.57e-08	CCL4,FPR1,FPR2,TLR2	4
Immune Cell Trafficking	chemotaxis of PBMCs	6.57e-08	CCL4,FPR1,FPR2,TLR2	4
Inflammatory Response	chemotaxis of PBMCs	6.57e-08	CCL4,FPR1,FPR2,TLR2	4
Cellular Movement	chemotaxis of PBMCs	6.57e-08	CCL4,FPR1,FPR2,TLR2	4
Cell-To-Cell Signaling and Interaction	recruitment of macrophages	6.65e-08	CCL4,CD40,CLEC4E,CSF1,IL1B,TLR2	6
Hematological System Development and Function	recruitment of macrophages	6.65e-08	CCL4,CD40,CLEC4E,CSF1,IL1B,TLR2	6
Immune Cell Trafficking	recruitment of macrophages	6.65e-08	CCL4,CD40,CLEC4E,CSF1,IL1B,TLR2	6
Inflammatory Response	recruitment of macrophages	6.65e-08	CCL4,CD40,CLEC4E,CSF1,IL1B,TLR2	6
Cellular Movement	recruitment of macrophages	6.65e-08	CCL4,CD40,CLEC4E,CSF1,IL1B,TLR2	6
Cardiovascular Disease	vascular lesion	7.11e-08	ARG2,CCL3L1/CCL3L3,CD40,IL1B,LPL,MMP13,PLA2G15,TLR2	8
Cell-To-Cell Signaling and Interaction	attraction of phagocytes	7.13e-08	CCL3L1/CCL3L3,CCL4,CXCL3,FPR1,IL1B	5
Immune Cell Trafficking	attraction of phagocytes	7.13e-08	CCL3L1/CCL3L3,CCL4,CXCL3,FPR1,IL1B	5
Cellular Movement	attraction of phagocytes	7.13e-08	CCL3L1/CCL3L3,CCL4,CXCL3,FPR1,IL1B	5
Cardiovascular Disease	atherosclerotic lesion	7.36e-08	ARG2,CCL3L1/CCL3L3,CD40,IL1B,LPL,PLA2G15,TLR2	7
Cardiovascular Disease	disorder of artery	7.55e-08	ADORA2B,ARG2,CCL3L1/CCL3L3,CD40,FPR1,FYB,IL1A,IL1B,LPL,MMP13,PLA2G15,S100A8,TLR2	13
Hematological System Development and Function	infiltration by neutrophils	8e-08	CCL4,CSF1,CXCL3,FPR2,IL1A,IL1B,TLR2	7
Immune Cell Trafficking	infiltration by neutrophils	8e-08	CCL4,CSF1,CXCL3,FPR2,IL1A,IL1B,TLR2	7
Inflammatory Response	infiltration by neutrophils	8e-08	CCL4,CSF1,CXCL3,FPR2,IL1A,IL1B,TLR2	7
Cellular Movement	infiltration by neutrophils	8e-08	CCL4,CSF1,CXCL3,FPR2,IL1A,IL1B,TLR2	7
Hematological System Development and Function	chemotaxis of monocytes	8.52e-08	CCL3L1/CCL3L3,CCL4,CXCL3,FPR1,FPR2,IL1B	6
Immune Cell Trafficking	chemotaxis of monocytes	8.52e-08	CCL3L1/CCL3L3,CCL4,CXCL3,FPR1,FPR2,IL1B	6
Inflammatory Response	chemotaxis of monocytes	8.52e-08	CCL3L1/CCL3L3,CCL4,CXCL3,FPR1,FPR2,IL1B	6
Cellular Movement	chemotaxis of monocytes	8.52e-08	CCL3L1/CCL3L3,CCL4,CXCL3,FPR1,FPR2,IL1B	6
Cardiovascular Disease	occlusion of artery	8.74e-08	ADORA2B,ARG2,CCL3L1/CCL3L3,CD40,FPR1,FYB,IL1A,IL1B,LPL,MMP13,PLA2G15,TLR2	12
Hematological System Development and Function	influx of neutrophils	8.8e-08	CCL4,IL1B,IRAK3,S100A8,TLR2	5
Immune Cell Trafficking	influx of neutrophils	8.8e-08	CCL4,IL1B,IRAK3,S100A8,TLR2	5
Inflammatory Response	influx of neutrophils	8.8e-08	CCL4,IL1B,IRAK3,S100A8,TLR2	5
Cellular Movement	influx of neutrophils	8.8e-08	CCL4,IL1B,IRAK3,S100A8,TLR2	5
Cell-To-Cell Signaling and Interaction	priming of phagocytes	1.04e-07	CD40,CSF1,IL1A,IL1B	4
Hematological System Development and Function	priming of phagocytes	1.04e-07	CD40,CSF1,IL1A,IL1B	4
Immune Cell Trafficking	priming of phagocytes	1.04e-07	CD40,CSF1,IL1A,IL1B	4
Inflammatory Response	priming of phagocytes	1.04e-07	CD40,CSF1,IL1A,IL1B	4
Hematological System Development and Function	transmigration of Th1 cells	1.05e-07	CCL3L1/CCL3L3,CCL4,CD40	3
Immune Cell Trafficking	transmigration of Th1 cells	1.05e-07	CCL3L1/CCL3L3,CCL4,CD40	3
Cellular Movement	transmigration of Th1 cells	1.05e-07	CCL3L1/CCL3L3,CCL4,CD40	3
Cell-mediated Immune Response	transmigration of Th1 cells	1.05e-07	CCL3L1/CCL3L3,CCL4,CD40	3
Cellular Movement	cell movement of tumor cell lines	1.05e-07	CCL3L1/CCL3L3,CCL4,CD40,CSF1,CXCL3,EBI3,FPR1,FPR2,IL1A,OSM,S100A8,TIAM1,TLR2	13
Cell-To-Cell Signaling and Interaction	activation of leukocytes	1.34e-07	CCL4,CD40,CLEC4E,CSF1,CXCL3,FPR1,FPR2,IL1A,IL1B,OSM,S100A8,TLR2	12
Hematological System Development and Function	activation of leukocytes	1.34e-07	CCL4,CD40,CLEC4E,CSF1,CXCL3,FPR1,FPR2,IL1A,IL1B,OSM,S100A8,TLR2	12
Immune Cell Trafficking	activation of leukocytes	1.34e-07	CCL4,CD40,CLEC4E,CSF1,CXCL3,FPR1,FPR2,IL1A,IL1B,OSM,S100A8,TLR2	12
Inflammatory Response	activation of leukocytes	1.34e-07	CCL4,CD40,CLEC4E,CSF1,CXCL3,FPR1,FPR2,IL1A,IL1B,OSM,S100A8,TLR2	12
Cellular Development	differentiation of connective tissue cells	1.37e-07	CCL3L1/CCL3L3,CSF1,IL1A,IL1B,IRAK3,MMP13,OSM,PILRB,S100A8,TCF7L2,TLR2	11
Tissue Morphology	size of lesion	1.57e-07	ARG2,CD40,CSF1,CXCL3,IL1A,IL1B,LPL,TLR2	8
Organismal Injury and Abnormalities	size of lesion	1.57e-07	ARG2,CD40,CSF1,CXCL3,IL1A,IL1B,LPL,TLR2	8
Cellular Function and Maintenance	function of antigen presenting cells	1.7e-07	ADORA2B,CD40,CLEC4E,CSF1,FPR2,IL1B,PLA2G15,TLR2	8
Immunological Disease	hypersensitive reaction	1.8e-07	ADORA2B,CCL3L1/CCL3L3,CCL4,CD40,IL1A,IL1B,LPL,OSM,S100A8,TLR2	10
Gastrointestinal Disease	damage of liver	1.8e-07	CD40,EBI3,IL1A,IL1B,OSM,TLR2,TRAF1	7
Organismal Injury and Abnormalities	damage of liver	1.8e-07	CD40,EBI3,IL1A,IL1B,OSM,TLR2,TRAF1	7
Hepatic System Disease	damage of liver	1.8e-07	CD40,EBI3,IL1A,IL1B,OSM,TLR2,TRAF1	7
Hematological System Development and Function	mobilization of granulocytes	1.89e-07	CCL3L1/CCL3L3,CCL4,FPR1,IL1B	4
Immune Cell Trafficking	mobilization of granulocytes	1.89e-07	CCL3L1/CCL3L3,CCL4,FPR1,IL1B	4
Cellular Movement	mobilization of granulocytes	1.89e-07	CCL3L1/CCL3L3,CCL4,FPR1,IL1B	4
Cell-To-Cell Signaling and Interaction	priming of myeloid cells	1.89e-07	CD40,CSF1,IL1A,IL1B	4
Hematological System Development and Function	priming of myeloid cells	1.89e-07	CD40,CSF1,IL1A,IL1B	4
Immune Cell Trafficking	priming of myeloid cells	1.89e-07	CD40,CSF1,IL1A,IL1B	4
Inflammatory Response	priming of myeloid cells	1.89e-07	CD40,CSF1,IL1A,IL1B	4
Cellular Movement	migration of cells	1.91e-07	ADORA2B,CCL3L1/CCL3L3,CCL4,CD207,CD40,CLEC4E,CSF1,CXCL3,EBI3,FPR1,FPR2,FYB,IL1A,IL1B,MMP13,OSM,S100A8,TIAM1,TLR2	19
Cellular Function and Maintenance	function of leukocytes	1.97e-07	ADORA2B,CD40,CLEC4E,CSF1,EBI3,FPR2,FYB,GPR84,IL1B,PLA2G15,TLR2	11
Cardiovascular Disease	vascular disease	2e-07	ADORA2B,ARG2,CCL3L1/CCL3L3,CD40,CXCL3,FPR1,FYB,IL1A,IL1B,LPL,MMP13,PLA2G15,S100A8,TLR2	14
Hematological System Development and Function	proliferation of hematopoietic cells	2.11e-07	CCL3L1/CCL3L3,CCL4,CD40,CSF1,CXCL3,FYB,IL1A,IL1B	8
Cellular Growth and Proliferation	proliferation of hematopoietic cells	2.11e-07	CCL3L1/CCL3L3,CCL4,CD40,CSF1,CXCL3,FYB,IL1A,IL1B	8
Cellular Development	proliferation of hematopoietic cells	2.11e-07	CCL3L1/CCL3L3,CCL4,CD40,CSF1,CXCL3,FYB,IL1A,IL1B	8
Hematopoiesis	proliferation of hematopoietic cells	2.11e-07	CCL3L1/CCL3L3,CCL4,CD40,CSF1,CXCL3,FYB,IL1A,IL1B	8
Cell-To-Cell Signaling and Interaction	recruitment of dendritic cells	2.26e-07	CCL4,CD40,CXCL3,OSM	4
Hematological System Development and Function	recruitment of dendritic cells	2.26e-07	CCL4,CD40,CXCL3,OSM	4
Immune Cell Trafficking	recruitment of dendritic cells	2.26e-07	CCL4,CD40,CXCL3,OSM	4
Inflammatory Response	recruitment of dendritic cells	2.26e-07	CCL4,CD40,CXCL3,OSM	4
Cellular Movement	recruitment of dendritic cells	2.26e-07	CCL4,CD40,CXCL3,OSM	4
Cell-To-Cell Signaling and Interaction	activation of cells	2.4e-07	CCL4,CD40,CLEC4E,CSF1,CXCL3,FPR1,FPR2,IL1A,IL1B,IRAK3,MMP13,OSM,S100A8,TLR2	14
Hematological System Development and Function	migration of dendritic cells	2.55e-07	CCL3L1/CCL3L3,CCL4,CD207,CD40,FPR2,IL1B	6
Immune Cell Trafficking	migration of dendritic cells	2.55e-07	CCL3L1/CCL3L3,CCL4,CD207,CD40,FPR2,IL1B	6
Inflammatory Response	migration of dendritic cells	2.55e-07	CCL3L1/CCL3L3,CCL4,CD207,CD40,FPR2,IL1B	6
Cellular Movement	migration of dendritic cells	2.55e-07	CCL3L1/CCL3L3,CCL4,CD207,CD40,FPR2,IL1B	6
Immunological Disease	infection of leukocytes	2.63e-07	CCL4,CD40,CSF1,FPR1,TLR2	5
Hematological Disease	infection of leukocytes	2.63e-07	CCL4,CD40,CSF1,FPR1,TLR2	5
Infectious Disease	infection of leukocytes	2.63e-07	CCL4,CD40,CSF1,FPR1,TLR2	5
Hematological System Development and Function	cell movement of peritoneal macrophages	2.69e-07	CCL3L1/CCL3L3,CCL4,CSF1,TLR2	4
Immune Cell Trafficking	cell movement of peritoneal macrophages	2.69e-07	CCL3L1/CCL3L3,CCL4,CSF1,TLR2	4
Inflammatory Response	cell movement of peritoneal macrophages	2.69e-07	CCL3L1/CCL3L3,CCL4,CSF1,TLR2	4
Cellular Movement	cell movement of peritoneal macrophages	2.69e-07	CCL3L1/CCL3L3,CCL4,CSF1,TLR2	4
Infectious Disease	infection of mammalia	2.71e-07	CCL3L1/CCL3L3,CD40,CLEC4E,CXCL3,EBI3,FPR1,IL1B,PILRB,TLR2	9
Tissue Development	differentiation of osteoclasts	2.75e-07	CCL3L1/CCL3L3,CSF1,IL1A,IRAK3,PILRB,S100A8,TLR2	7
Cellular Development	differentiation of osteoclasts	2.75e-07	CCL3L1/CCL3L3,CSF1,IL1A,IRAK3,PILRB,S100A8,TLR2	7
Connective Tissue Development and Function	differentiation of osteoclasts	2.75e-07	CCL3L1/CCL3L3,CSF1,IL1A,IRAK3,PILRB,S100A8,TLR2	7
Embryonic Development	differentiation of osteoclasts	2.75e-07	CCL3L1/CCL3L3,CSF1,IL1A,IRAK3,PILRB,S100A8,TLR2	7
Organ Development	differentiation of osteoclasts	2.75e-07	CCL3L1/CCL3L3,CSF1,IL1A,IRAK3,PILRB,S100A8,TLR2	7
Organismal Development	differentiation of osteoclasts	2.75e-07	CCL3L1/CCL3L3,CSF1,IL1A,IRAK3,PILRB,S100A8,TLR2	7
Skeletal and Muscular System Development and Function	differentiation of osteoclasts	2.75e-07	CCL3L1/CCL3L3,CSF1,IL1A,IRAK3,PILRB,S100A8,TLR2	7
Free Radical Scavenging	production of reactive oxygen species	3e-07	CCL4,CD40,CSF1,FPR1,FPR2,IL1B,PLAGL2,S100A8,TLR2	9
Cardiovascular Disease	atherosclerosis	3.06e-07	ADORA2B,ARG2,CCL3L1/CCL3L3,CD40,IL1A,IL1B,LPL,MMP13,PLA2G15,TLR2	10
Gastrointestinal Disease	injury of liver	3.42e-07	CD40,EBI3,IL1A,OSM,TLR2,TRAF1	6
Organismal Injury and Abnormalities	injury of liver	3.42e-07	CD40,EBI3,IL1A,OSM,TLR2,TRAF1	6
Hepatic System Disease	injury of liver	3.42e-07	CD40,EBI3,IL1A,OSM,TLR2,TRAF1	6
Cell-To-Cell Signaling and Interaction	stimulation of synovial cells	3.66e-07	IL1A,IL1B,OSM	3
Cellular Growth and Proliferation	stimulation of synovial cells	3.66e-07	IL1A,IL1B,OSM	3
Connective Tissue Development and Function	stimulation of synovial cells	3.66e-07	IL1A,IL1B,OSM	3
Inflammatory Response	inflammation of organ	3.93e-07	ADORA2B,CCL3L1/CCL3L3,CCL4,CD40,CSF1,CXCL3,EBI3,FPR2,IL1A,IL1B,IRAK3,LPL,OSM,S100A8,TLR2	15
Cell-To-Cell Signaling and Interaction	activation of vascular endothelial cells	4.33e-07	CSF1,FPR2,IL1B,TLR2	4
Cardiovascular System Development and Function	activation of vascular endothelial cells	4.33e-07	CSF1,FPR2,IL1B,TLR2	4
Immunological Disease	infection of mononuclear leukocytes	4.33e-07	CCL4,CD40,FPR1,TLR2	4
Hematological Disease	infection of mononuclear leukocytes	4.33e-07	CCL4,CD40,FPR1,TLR2	4
Infectious Disease	infection of mononuclear leukocytes	4.33e-07	CCL4,CD40,FPR1,TLR2	4
Small Molecule Biochemistry	production of nitrite	4.33e-07	CD40,IL1A,IL1B,TLR2	4
Cellular Function and Maintenance	flux of Ca2+	4.39e-07	CCL3L1/CCL3L3,CCL4,CD40,CXCL3,FPR1,FPR2,IL1B,TLR2	8
Cell Signaling	flux of Ca2+	4.39e-07	CCL3L1/CCL3L3,CCL4,CD40,CXCL3,FPR1,FPR2,IL1B,TLR2	8
Molecular Transport	flux of Ca2+	4.39e-07	CCL3L1/CCL3L3,CCL4,CD40,CXCL3,FPR1,FPR2,IL1B,TLR2	8
Vitamin and Mineral Metabolism	flux of Ca2+	4.39e-07	CCL3L1/CCL3L3,CCL4,CD40,CXCL3,FPR1,FPR2,IL1B,TLR2	8
Cell-To-Cell Signaling and Interaction	chemoattraction of cells	4.86e-07	CCL3L1/CCL3L3,CCL4,CXCL3,FPR1,IL1B	5
Cellular Movement	chemoattraction of cells	4.86e-07	CCL3L1/CCL3L3,CCL4,CXCL3,FPR1,IL1B	5
Cell Morphology	polarization of lymphocytes	5.22e-07	CD40,EBI3,IL1B,TIAM1,TLR2	5
Cell-To-Cell Signaling and Interaction	chemoattraction of myeloid cells	5.77e-07	CCL3L1/CCL3L3,CCL4,CXCL3,FPR1	4
Hematological System Development and Function	chemoattraction of myeloid cells	5.77e-07	CCL3L1/CCL3L3,CCL4,CXCL3,FPR1	4
Immune Cell Trafficking	chemoattraction of myeloid cells	5.77e-07	CCL3L1/CCL3L3,CCL4,CXCL3,FPR1	4
Inflammatory Response	chemoattraction of myeloid cells	5.77e-07	CCL3L1/CCL3L3,CCL4,CXCL3,FPR1	4
Cellular Movement	chemoattraction of myeloid cells	5.77e-07	CCL3L1/CCL3L3,CCL4,CXCL3,FPR1	4
Carbohydrate Metabolism	release of polysaccharide	5.85e-07	IL1A,IL1B,OSM	3
Hematological System Development and Function	chemotaxis of dendritic cells	6e-07	CCL4,FPR1,FPR2,IL1A,IL1B	5
Immune Cell Trafficking	chemotaxis of dendritic cells	6e-07	CCL4,FPR1,FPR2,IL1A,IL1B	5
Inflammatory Response	chemotaxis of dendritic cells	6e-07	CCL4,FPR1,FPR2,IL1A,IL1B	5
Cellular Movement	chemotaxis of dendritic cells	6e-07	CCL4,FPR1,FPR2,IL1A,IL1B	5
Small Molecule Biochemistry	release of Ca2+	6.12e-07	CCL4,CSF1,FPR1,IL1A,IL1B,OSM,TLR2	7
Cell Signaling	release of Ca2+	6.12e-07	CCL4,CSF1,FPR1,IL1A,IL1B,OSM,TLR2	7
Molecular Transport	release of Ca2+	6.12e-07	CCL4,CSF1,FPR1,IL1A,IL1B,OSM,TLR2	7
Vitamin and Mineral Metabolism	release of Ca2+	6.12e-07	CCL4,CSF1,FPR1,IL1A,IL1B,OSM,TLR2	7
Hematological System Development and Function	transmigration of phagocytes	6.43e-07	CCL4,CSF1,CXCL3,FPR1,IL1B	5
Immune Cell Trafficking	transmigration of phagocytes	6.43e-07	CCL4,CSF1,CXCL3,FPR1,IL1B	5
Inflammatory Response	transmigration of phagocytes	6.43e-07	CCL4,CSF1,CXCL3,FPR1,IL1B	5
Cellular Movement	transmigration of phagocytes	6.43e-07	CCL4,CSF1,CXCL3,FPR1,IL1B	5
Cell-To-Cell Signaling and Interaction	stimulation of cells	6.83e-07	CD40,CLEC4E,CSF1,CXCL3,IL1A,IL1B,OSM,TLR2	8
Cellular Growth and Proliferation	stimulation of cells	6.83e-07	CD40,CLEC4E,CSF1,CXCL3,IL1A,IL1B,OSM,TLR2	8
Molecular Transport	quantity of metal	7.16e-07	CCL3L1/CCL3L3,CCL4,CSF1,CXCL3,FPR1,FPR2,IL1B,OSM,S100A8,SPIC	10
Cellular Movement	chemotaxis of tumor cell lines	7.25e-07	CCL3L1/CCL3L3,CCL4,CSF1,CXCL3,FPR1,FPR2	6
Cell-To-Cell Signaling and Interaction	activation of monocytes	7.85e-07	CCL4,CD40,CSF1,IL1B,TLR2	5
Hematological System Development and Function	activation of monocytes	7.85e-07	CCL4,CD40,CSF1,IL1B,TLR2	5
Immune Cell Trafficking	activation of monocytes	7.85e-07	CCL4,CD40,CSF1,IL1B,TLR2	5
Inflammatory Response	activation of monocytes	7.85e-07	CCL4,CD40,CSF1,IL1B,TLR2	5
Hematological System Development and Function	migration of granulocytes	8.19e-07	CCL3L1/CCL3L3,CCL4,CXCL3,FPR1,IL1B,S100A8	6
Immune Cell Trafficking	migration of granulocytes	8.19e-07	CCL3L1/CCL3L3,CCL4,CXCL3,FPR1,IL1B,S100A8	6
Cellular Movement	migration of granulocytes	8.19e-07	CCL3L1/CCL3L3,CCL4,CXCL3,FPR1,IL1B,S100A8	6
Organismal Injury and Abnormalities	atherogenesis	8.37e-07	CCL3L1/CCL3L3,CD40,LPL,PLA2G15,TLR2	5
Cardiovascular Disease	atherogenesis	8.37e-07	CCL3L1/CCL3L3,CD40,LPL,PLA2G15,TLR2	5
Inflammatory Response	degranulation of cells	9.72e-07	ADORA2B,CCL3L1/CCL3L3,CCL4,CXCL3,FPR1,IL1B,TLR2	7
Cellular Compromise	degranulation of cells	9.72e-07	ADORA2B,CCL3L1/CCL3L3,CCL4,CXCL3,FPR1,IL1B,TLR2	7
Cellular Function and Maintenance	function of phagocytes	1.2e-06	ADORA2B,CD40,CLEC4E,CSF1,FPR2,IL1B,PLA2G15,TLR2	8
Inflammatory Response	fever	1.23e-06	CCL3L1/CCL3L3,CCL4,IL1A,IL1B	4
Organismal Functions	fever	1.23e-06	CCL3L1/CCL3L3,CCL4,IL1A,IL1B	4
Inflammatory Response	degranulation of phagocytes	1.26e-06	ADORA2B,CCL3L1/CCL3L3,CCL4,CXCL3,IL1B,TLR2	6
Cellular Compromise	degranulation of phagocytes	1.26e-06	ADORA2B,CCL3L1/CCL3L3,CCL4,CXCL3,IL1B,TLR2	6
Cell-To-Cell Signaling and Interaction	binding of blood cells	1.38e-06	CCL4,CD40,CSF1,FPR1,FYB,IL1A,TLR2	7
Skeletal and Muscular System Development and Function	osteoclastogenesis	1.53e-06	CD40,CSF1,IL1A,IL1B,OSM	5
Carbohydrate Metabolism	synthesis of carbohydrate	1.57e-06	ADORA2B,CD40,CSF1,CXCL3,FPR1,IL1A,IL1B,LPL,TCF7L2	9
Cell-To-Cell Signaling and Interaction	chemoattraction of phagocytes	1.71e-06	CCL3L1/CCL3L3,CCL4,CXCL3,FPR1	4
Hematological System Development and Function	chemoattraction of phagocytes	1.71e-06	CCL3L1/CCL3L3,CCL4,CXCL3,FPR1	4
Immune Cell Trafficking	chemoattraction of phagocytes	1.71e-06	CCL3L1/CCL3L3,CCL4,CXCL3,FPR1	4
Inflammatory Response	chemoattraction of phagocytes	1.71e-06	CCL3L1/CCL3L3,CCL4,CXCL3,FPR1	4
Cellular Movement	chemoattraction of phagocytes	1.71e-06	CCL3L1/CCL3L3,CCL4,CXCL3,FPR1	4
Cell-To-Cell Signaling and Interaction	activation of antigen presenting cells	2.03e-06	CCL4,CD40,CLEC4E,CSF1,IL1B,OSM,TLR2	7
Hematological System Development and Function	activation of antigen presenting cells	2.03e-06	CCL4,CD40,CLEC4E,CSF1,IL1B,OSM,TLR2	7
Immune Cell Trafficking	activation of antigen presenting cells	2.03e-06	CCL4,CD40,CLEC4E,CSF1,IL1B,OSM,TLR2	7
Inflammatory Response	activation of antigen presenting cells	2.03e-06	CCL4,CD40,CLEC4E,CSF1,IL1B,OSM,TLR2	7
Inflammatory Response	colitis	2.03e-06	CD40,CXCL3,EBI3,FPR2,IL1B,S100A8,TLR2	7
Inflammatory Disease	colitis	2.03e-06	CD40,CXCL3,EBI3,FPR2,IL1B,S100A8,TLR2	7
Gastrointestinal Disease	colitis	2.03e-06	CD40,CXCL3,EBI3,FPR2,IL1B,S100A8,TLR2	7
Hematological System Development and Function	proliferation of hematopoietic progenitor cells	2.18e-06	CCL4,CD40,CSF1,CXCL3,FYB,IL1A,IL1B	7
Cellular Growth and Proliferation	proliferation of hematopoietic progenitor cells	2.18e-06	CCL4,CD40,CSF1,CXCL3,FYB,IL1A,IL1B	7
Cellular Development	proliferation of hematopoietic progenitor cells	2.18e-06	CCL4,CD40,CSF1,CXCL3,FYB,IL1A,IL1B	7
Hematopoiesis	proliferation of hematopoietic progenitor cells	2.18e-06	CCL4,CD40,CSF1,CXCL3,FYB,IL1A,IL1B	7
Tissue Morphology	deterioration of connective tissue	2.48e-06	CXCL3,IL1A,IL1B,MMP13,OSM	5
Cellular Growth and Proliferation	formation of osteoclasts	2.6e-06	CCL3L1/CCL3L3,CSF1,IL1A,IL1B,S100A8	5
Connective Tissue Development and Function	formation of osteoclasts	2.6e-06	CCL3L1/CCL3L3,CSF1,IL1A,IL1B,S100A8	5
Skeletal and Muscular System Development and Function	formation of osteoclasts	2.6e-06	CCL3L1/CCL3L3,CSF1,IL1A,IL1B,S100A8	5
Cell-To-Cell Signaling and Interaction	stimulation of leukocytes	2.62e-06	CD40,CLEC4E,CSF1,CXCL3,IL1B,TLR2	6
Hematological System Development and Function	stimulation of leukocytes	2.62e-06	CD40,CLEC4E,CSF1,CXCL3,IL1B,TLR2	6
Cellular Growth and Proliferation	stimulation of leukocytes	2.62e-06	CD40,CLEC4E,CSF1,CXCL3,IL1B,TLR2	6
Cellular Development	differentiation of bone cell	2.67e-06	CCL3L1/CCL3L3,CSF1,IL1A,IRAK3,OSM,PILRB,S100A8,TLR2	8
Cell-To-Cell Signaling and Interaction	activation of macrophages	2.8e-06	CCL4,CD40,CLEC4E,CSF1,IL1B,TLR2	6
Hematological System Development and Function	activation of macrophages	2.8e-06	CCL4,CD40,CLEC4E,CSF1,IL1B,TLR2	6
Immune Cell Trafficking	activation of macrophages	2.8e-06	CCL4,CD40,CLEC4E,CSF1,IL1B,TLR2	6
Inflammatory Response	activation of macrophages	2.8e-06	CCL4,CD40,CLEC4E,CSF1,IL1B,TLR2	6
Cell Signaling	mobilization of Ca2+	2.87e-06	ADORA2B,CCL3L1/CCL3L3,CCL4,CD40,CXCL3,FPR1,FPR2,TLR2	8
Molecular Transport	mobilization of Ca2+	2.87e-06	ADORA2B,CCL3L1/CCL3L3,CCL4,CD40,CXCL3,FPR1,FPR2,TLR2	8
Vitamin and Mineral Metabolism	mobilization of Ca2+	2.87e-06	ADORA2B,CCL3L1/CCL3L3,CCL4,CD40,CXCL3,FPR1,FPR2,TLR2	8
Inflammatory Response	acute phase response	2.96e-06	IL1A,IL1B,OSM	3
Cell-To-Cell Signaling and Interaction	attraction of monocytes	2.96e-06	CCL3L1/CCL3L3,CCL4,IL1B	3
Hematological System Development and Function	attraction of monocytes	2.96e-06	CCL3L1/CCL3L3,CCL4,IL1B	3
Immune Cell Trafficking	attraction of monocytes	2.96e-06	CCL3L1/CCL3L3,CCL4,IL1B	3
Cellular Movement	attraction of monocytes	2.96e-06	CCL3L1/CCL3L3,CCL4,IL1B	3
Hematological System Development and Function	chemotaxis of peripheral blood monocytes	2.96e-06	CCL4,FPR1,FPR2	3
Immune Cell Trafficking	chemotaxis of peripheral blood monocytes	2.96e-06	CCL4,FPR1,FPR2	3
Inflammatory Response	chemotaxis of peripheral blood monocytes	2.96e-06	CCL4,FPR1,FPR2	3
Cellular Movement	chemotaxis of peripheral blood monocytes	2.96e-06	CCL4,FPR1,FPR2	3
Cellular Growth and Proliferation	colony formation of blood cells	3.02e-06	CCL3L1/CCL3L3,CCL4,CSF1,CXCL3,IL1B	5
Inflammatory Response	ulcerative colitis	3.02e-06	CD40,CXCL3,IL1B,S100A8,TLR2	5
Inflammatory Disease	ulcerative colitis	3.02e-06	CD40,CXCL3,IL1B,S100A8,TLR2	5
Gastrointestinal Disease	ulcerative colitis	3.02e-06	CD40,CXCL3,IL1B,S100A8,TLR2	5
Hematological System Development and Function	chemotaxis of macrophages	3.17e-06	CCL3L1/CCL3L3,CCL4,CSF1,FPR2,TLR2	5
Immune Cell Trafficking	chemotaxis of macrophages	3.17e-06	CCL3L1/CCL3L3,CCL4,CSF1,FPR2,TLR2	5
Inflammatory Response	chemotaxis of macrophages	3.17e-06	CCL3L1/CCL3L3,CCL4,CSF1,FPR2,TLR2	5
Cellular Movement	chemotaxis of macrophages	3.17e-06	CCL3L1/CCL3L3,CCL4,CSF1,FPR2,TLR2	5
Hematological System Development and Function	migration of neutrophils	3.33e-06	CCL3L1/CCL3L3,CXCL3,FPR1,IL1B,S100A8	5
Immune Cell Trafficking	migration of neutrophils	3.33e-06	CCL3L1/CCL3L3,CXCL3,FPR1,IL1B,S100A8	5
Inflammatory Response	migration of neutrophils	3.33e-06	CCL3L1/CCL3L3,CXCL3,FPR1,IL1B,S100A8	5
Cellular Movement	migration of neutrophils	3.33e-06	CCL3L1/CCL3L3,CXCL3,FPR1,IL1B,S100A8	5
Cell-To-Cell Signaling and Interaction	stimulation of antigen presenting cells	3.35e-06	CD40,CSF1,IL1B,TLR2	4
Hematological System Development and Function	stimulation of antigen presenting cells	3.35e-06	CD40,CSF1,IL1B,TLR2	4
Cellular Growth and Proliferation	stimulation of antigen presenting cells	3.35e-06	CD40,CSF1,IL1B,TLR2	4
Cell-To-Cell Signaling and Interaction	stimulation of connective tissue cells	3.35e-06	CSF1,IL1A,IL1B,OSM	4
Cellular Growth and Proliferation	stimulation of connective tissue cells	3.35e-06	CSF1,IL1A,IL1B,OSM	4
Connective Tissue Development and Function	stimulation of connective tissue cells	3.35e-06	CSF1,IL1A,IL1B,OSM	4
Hematological System Development and Function	extravasation of leukocytes	3.65e-06	CCL3L1/CCL3L3,CCL4,CSF1,IL1B	4
Cellular Movement	extravasation of leukocytes	3.65e-06	CCL3L1/CCL3L3,CCL4,CSF1,IL1B	4
Small Molecule Biochemistry	loss of proteoglycan	3.77e-06	IL1A,IL1B,MMP13	3
Carbohydrate Metabolism	loss of proteoglycan	3.77e-06	IL1A,IL1B,MMP13	3
Organismal Functions	thermoregulation	3.95e-06	ADORA2B,CCL3L1/CCL3L3,CCL4,IL1A,IL1B,TLR2	6
Hematological System Development and Function	quantity of antigen presenting cells	4e-06	CD40,CSF1,FPR2,IL1A,IL1B,PLA2G15,TLR2	7
Tissue Morphology	quantity of antigen presenting cells	4e-06	CD40,CSF1,FPR2,IL1A,IL1B,PLA2G15,TLR2	7
Cell-To-Cell Signaling and Interaction	adhesion of monocytes	4.33e-06	CCL3L1/CCL3L3,IL1A,IL1B,TLR2	4
Hematological System Development and Function	adhesion of monocytes	4.33e-06	CCL3L1/CCL3L3,IL1A,IL1B,TLR2	4
Immune Cell Trafficking	adhesion of monocytes	4.33e-06	CCL3L1/CCL3L3,IL1A,IL1B,TLR2	4
Tissue Development	adhesion of monocytes	4.33e-06	CCL3L1/CCL3L3,IL1A,IL1B,TLR2	4
Inflammatory Response	adhesion of monocytes	4.33e-06	CCL3L1/CCL3L3,IL1A,IL1B,TLR2	4
Cell-To-Cell Signaling and Interaction	activation of dendritic cells	4.4e-06	CCL4,CD40,IL1B,OSM,TLR2	5
Hematological System Development and Function	activation of dendritic cells	4.4e-06	CCL4,CD40,IL1B,OSM,TLR2	5
Immune Cell Trafficking	activation of dendritic cells	4.4e-06	CCL4,CD40,IL1B,OSM,TLR2	5
Inflammatory Response	activation of dendritic cells	4.4e-06	CCL4,CD40,IL1B,OSM,TLR2	5
Hematological System Development and Function	proliferation of myeloid cells	4.4e-06	CD40,CSF1,CXCL3,IL1B,TLR2	5
Cellular Growth and Proliferation	proliferation of myeloid cells	4.4e-06	CD40,CSF1,CXCL3,IL1B,TLR2	5
Cellular Development	proliferation of myeloid cells	4.4e-06	CD40,CSF1,CXCL3,IL1B,TLR2	5
Carbohydrate Metabolism	metabolism of carbohydrate	4.61e-06	ADORA2B,CD40,CSF1,CXCL3,FPR1,IL1A,IL1B,LPL,PLA2G15,TCF7L2	10
Hematological System Development and Function	mobilization of neutrophils	4.7e-06	CCL4,FPR1,IL1B	3
Immune Cell Trafficking	mobilization of neutrophils	4.7e-06	CCL4,FPR1,IL1B	3
Inflammatory Response	mobilization of neutrophils	4.7e-06	CCL4,FPR1,IL1B	3
Cellular Movement	mobilization of neutrophils	4.7e-06	CCL4,FPR1,IL1B	3
Hematological System Development and Function	function of macrophages	4.72e-06	ADORA2B,CLEC4E,CSF1,IL1B,PLA2G15,TLR2	6
Cellular Function and Maintenance	function of macrophages	4.72e-06	ADORA2B,CLEC4E,CSF1,IL1B,PLA2G15,TLR2	6
Hematological System Development and Function	cell movement of eosinophils	4.81e-06	CCL3L1/CCL3L3,CCL4,FPR1,IL1B,OSM	5
Immune Cell Trafficking	cell movement of eosinophils	4.81e-06	CCL3L1/CCL3L3,CCL4,FPR1,IL1B,OSM	5
Cellular Movement	cell movement of eosinophils	4.81e-06	CCL3L1/CCL3L3,CCL4,FPR1,IL1B,OSM	5
Hypersensitivity Response	cell movement of eosinophils	4.81e-06	CCL3L1/CCL3L3,CCL4,FPR1,IL1B,OSM	5
Tissue Development	activation of cartilage tissue	4.92e-06	IL1A,IL1B	2
Connective Tissue Development and Function	activation of cartilage tissue	4.92e-06	IL1A,IL1B	2
Skeletal and Muscular System Development and Function	activation of cartilage tissue	4.92e-06	IL1A,IL1B	2
Skeletal and Muscular Disorders	erosion of ankle joint	4.92e-06	IL1A,IL1B	2
Cell Death and Survival	apoptosis of blood cells	4.97e-06	CCL3L1/CCL3L3,CCL4,CD40,CSF1,IL1B,IRAK3,OSM,TLR2,TRAF1	9
Small Molecule Biochemistry	synthesis of nitric oxide	4.97e-06	ADORA2B,ARG2,CD40,CSF1,IL1A,IL1B,TLR2	7
Cell Signaling	synthesis of nitric oxide	4.97e-06	ADORA2B,ARG2,CD40,CSF1,IL1A,IL1B,TLR2	7
Cell-To-Cell Signaling and Interaction	binding of leukocytes	5.94e-06	CCL4,CD40,CSF1,FPR1,FYB,IL1A	6
Hematological System Development and Function	binding of leukocytes	5.94e-06	CCL4,CD40,CSF1,FPR1,FYB,IL1A	6
Hematological System Development and Function	cell movement of lymphocytes	6.23e-06	CCL3L1/CCL3L3,CCL4,CD40,CXCL3,FYB,IL1B,OSM,TIAM1	8
Immune Cell Trafficking	cell movement of lymphocytes	6.23e-06	CCL3L1/CCL3L3,CCL4,CD40,CXCL3,FYB,IL1B,OSM,TIAM1	8
Cellular Movement	cell movement of lymphocytes	6.23e-06	CCL3L1/CCL3L3,CCL4,CD40,CXCL3,FYB,IL1B,OSM,TIAM1	8
Lymphoid Tissue Structure and Development	growth of lymphatic system component	7.08e-06	CD40,CSF1,CXCL3,FYB,IL1A,IL1B,TLR2	7
Cell-To-Cell Signaling and Interaction	activation of osteoclasts	7.42e-06	CSF1,IL1A,IL1B,IRAK3	4
Tissue Development	activation of osteoclasts	7.42e-06	CSF1,IL1A,IL1B,IRAK3	4
Connective Tissue Development and Function	activation of osteoclasts	7.42e-06	CSF1,IL1A,IL1B,IRAK3	4
Embryonic Development	activation of osteoclasts	7.42e-06	CSF1,IL1A,IL1B,IRAK3	4
Organ Development	activation of osteoclasts	7.42e-06	CSF1,IL1A,IL1B,IRAK3	4
Organismal Development	activation of osteoclasts	7.42e-06	CSF1,IL1A,IL1B,IRAK3	4
Skeletal and Muscular System Development and Function	activation of osteoclasts	7.42e-06	CSF1,IL1A,IL1B,IRAK3	4
Small Molecule Biochemistry	concentration of cholesterol	7.82e-06	CSF1,IL1B,LPL,PLA2G15,PLAGL2,TCF7L2,TLR2	7
Molecular Transport	concentration of cholesterol	7.82e-06	CSF1,IL1B,LPL,PLA2G15,PLAGL2,TCF7L2,TLR2	7
Lipid Metabolism	concentration of cholesterol	7.82e-06	CSF1,IL1B,LPL,PLA2G15,PLAGL2,TCF7L2,TLR2	7
Infectious Disease	replication of HIV-1	7.95e-06	CCL3L1/CCL3L3,CCL4,IL1B,S100A8,TLR2	5
Free Radical Scavenging	production of superoxide	8.27e-06	CSF1,FPR1,IL1B,PLAGL2,TLR2	5
Cell-To-Cell Signaling and Interaction	stimulation of phagocytes	9.14e-06	CD40,CSF1,IL1B,TLR2	4
Hematological System Development and Function	stimulation of phagocytes	9.14e-06	CD40,CSF1,IL1B,TLR2	4
Inflammatory Response	stimulation of phagocytes	9.14e-06	CD40,CSF1,IL1B,TLR2	4
Cellular Growth and Proliferation	stimulation of phagocytes	9.14e-06	CD40,CSF1,IL1B,TLR2	4
Molecular Transport	secretion of molecule	9.36e-06	ADORA2B,CD40,CLEC4E,FPR1,FPR2,IL1A,IL1B,OSM,TLR2	9
Connective Tissue Development and Function	survival of osteoclasts	9.95e-06	CSF1,IL1A,IL1B	3
Skeletal and Muscular System Development and Function	survival of osteoclasts	9.95e-06	CSF1,IL1A,IL1B	3
Cell Death and Survival	survival of osteoclasts	9.95e-06	CSF1,IL1A,IL1B	3
Infectious Disease	Bacterial Infection	1.03e-05	CCL3L1/CCL3L3,CCL4,CD40,EBI3,FPR1,IL1B,PILRB,TLR2	8
Cardiovascular Disease	Infarction	1.05e-05	ADORA2B,CCL3L1/CCL3L3,CD40,CSF1,IL1A,IL1B,TLR2	7
Cell-To-Cell Signaling and Interaction	immune response of leukocytes	1.06e-05	CD40,CXCL3,FPR1,IL1B,OSM,SPIC,TLR2	7
Inflammatory Response	immune response of leukocytes	1.06e-05	CD40,CXCL3,FPR1,IL1B,OSM,SPIC,TLR2	7
Immunological Disease	allergy	1.07e-05	ADORA2B,CD40,IL1A,IL1B,LPL,OSM,S100A8,TLR2	8
Cell Signaling	quantity of Ca2+	1.11e-05	CCL3L1/CCL3L3,CCL4,CSF1,CXCL3,FPR1,FPR2,IL1B,S100A8	8
Molecular Transport	quantity of Ca2+	1.11e-05	CCL3L1/CCL3L3,CCL4,CSF1,CXCL3,FPR1,FPR2,IL1B,S100A8	8
Vitamin and Mineral Metabolism	quantity of Ca2+	1.11e-05	CCL3L1/CCL3L3,CCL4,CSF1,CXCL3,FPR1,FPR2,IL1B,S100A8	8
Cell-To-Cell Signaling and Interaction	binding of antigen presenting cells	1.19e-05	CD40,CSF1,FPR1,FYB	4
Hematological System Development and Function	binding of antigen presenting cells	1.19e-05	CD40,CSF1,FPR1,FYB	4
Immune Cell Trafficking	binding of antigen presenting cells	1.19e-05	CD40,CSF1,FPR1,FYB	4
Tissue Development	binding of antigen presenting cells	1.19e-05	CD40,CSF1,FPR1,FYB	4
Cancer	growth of melanoma	1.19e-05	CD40,CXCL3,IL1B,OSM	4
Cellular Movement	chemotaxis of leukemia cell lines	1.27e-05	CCL4,CSF1,FPR1,FPR2	4
Gastrointestinal Disease	diabetes mellitus	1.29e-05	ADORA2B,CCL3L1/CCL3L3,CCL4,CD40,IL1A,IL1B,IRAK3,LPL,PILRB,PLD4,TCF7L2,TLR2	12
Endocrine System Disorders	diabetes mellitus	1.29e-05	ADORA2B,CCL3L1/CCL3L3,CCL4,CD40,IL1A,IL1B,IRAK3,LPL,PILRB,PLD4,TCF7L2,TLR2	12
Metabolic Disease	diabetes mellitus	1.29e-05	ADORA2B,CCL3L1/CCL3L3,CCL4,CD40,IL1A,IL1B,IRAK3,LPL,PILRB,PLD4,TCF7L2,TLR2	12
Cellular Development	maturation of antigen presenting cells	1.3e-05	CD40,CSF1,IL1A,IL1B,TLR2	5
Hematopoiesis	maturation of antigen presenting cells	1.3e-05	CD40,CSF1,IL1A,IL1B,TLR2	5
Cell Death and Survival	cell viability of connective tissue cells	1.34e-05	CSF1,IL1A,IL1B,MMP13,OSM	5
Cell-To-Cell Signaling and Interaction	stimulation of fibroblasts	1.36e-05	IL1A,IL1B,OSM	3
Cellular Growth and Proliferation	stimulation of fibroblasts	1.36e-05	IL1A,IL1B,OSM	3
Connective Tissue Development and Function	stimulation of fibroblasts	1.36e-05	IL1A,IL1B,OSM	3
Cellular Growth and Proliferation	proliferation of blood cells	1.38e-05	CCL3L1/CCL3L3,CCL4,CD40,CSF1,CXCL3,EBI3,FYB,IL1A,IL1B,TLR2,TRAF1	11
Cellular Development	proliferation of blood cells	1.38e-05	CCL3L1/CCL3L3,CCL4,CD40,CSF1,CXCL3,EBI3,FYB,IL1A,IL1B,TLR2,TRAF1	11
Small Molecule Biochemistry	fatty acid metabolism	1.44e-05	CD40,FPR1,IL1A,IL1B,LPL,OSM,PLA2G15,SLCO3A1,TLR2	9
Lipid Metabolism	fatty acid metabolism	1.44e-05	CD40,FPR1,IL1A,IL1B,LPL,OSM,PLA2G15,SLCO3A1,TLR2	9
Cell-To-Cell Signaling and Interaction	activation of connective tissue cells	1.44e-05	CSF1,IL1A,IL1B,IRAK3,MMP13	5
Gastrointestinal Disease	oral cancer	1.46e-05	CXCL3,FLRT3,IL1A,IL1B,S100A8,TIAM1	6
Cancer	oral cancer	1.46e-05	CXCL3,FLRT3,IL1A,IL1B,S100A8,TIAM1	6
Organismal Development	development of blood vessel	1.47e-05	ADORA2B,CD40,CSF1,FPR2,IL1A,IL1B,MMP13,OSM,S100A8,TCF7L2,TLR2	11
Cardiovascular System Development and Function	development of blood vessel	1.47e-05	ADORA2B,CD40,CSF1,FPR2,IL1A,IL1B,MMP13,OSM,S100A8,TCF7L2,TLR2	11
Small Molecule Biochemistry	conversion of prostaglandin E2	1.47e-05	CD40,IL1B	2
Lipid Metabolism	conversion of prostaglandin E2	1.47e-05	CD40,IL1B	2
Drug Metabolism	conversion of prostaglandin E2	1.47e-05	CD40,IL1B	2
Connective Tissue Disorders	destruction of alveolar bone	1.47e-05	CXCL3,IL1B	2
Skeletal and Muscular Disorders	destruction of alveolar bone	1.47e-05	CXCL3,IL1B	2
Skeletal and Muscular Disorders	erosion of knee	1.47e-05	IL1A,IL1B	2
Skeletal and Muscular Disorders	hyperplasia of synovial joint	1.47e-05	IL1B,OSM	2
Cancer	hyperplasia of synovial joint	1.47e-05	IL1B,OSM	2
Cell Morphology	polarization of Th3 cells	1.47e-05	IL1B,TLR2	2
Free Radical Scavenging	secretion of superoxide	1.47e-05	FPR1,FPR2	2
Molecular Transport	secretion of superoxide	1.47e-05	FPR1,FPR2	2
Connective Tissue Development and Function	survival of osteoclast-like cells	1.47e-05	IL1A,IL1B	2
Skeletal and Muscular System Development and Function	survival of osteoclast-like cells	1.47e-05	IL1A,IL1B	2
Cell Death and Survival	survival of osteoclast-like cells	1.47e-05	IL1A,IL1B	2
Molecular Transport	secretion of protein	1.49e-05	CD40,CLEC4E,IL1A,IL1B,TLR2	5
Protein Trafficking	secretion of protein	1.49e-05	CD40,CLEC4E,IL1A,IL1B,TLR2	5
Cell-To-Cell Signaling and Interaction	recruitment of T lymphocytes	1.52e-05	CCL4,CD40,CXCL3,OSM	4
Hematological System Development and Function	recruitment of T lymphocytes	1.52e-05	CCL4,CD40,CXCL3,OSM	4
Immune Cell Trafficking	recruitment of T lymphocytes	1.52e-05	CCL4,CD40,CXCL3,OSM	4
Cellular Movement	recruitment of T lymphocytes	1.52e-05	CCL4,CD40,CXCL3,OSM	4
Cell-mediated Immune Response	recruitment of T lymphocytes	1.52e-05	CCL4,CD40,CXCL3,OSM	4
Immunological Disease	infection of lymphocytes	1.57e-05	CCL4,CD40,TLR2	3
Hematological Disease	infection of lymphocytes	1.57e-05	CCL4,CD40,TLR2	3
Infectious Disease	infection of lymphocytes	1.57e-05	CCL4,CD40,TLR2	3
Hematological System Development and Function	transmigration of antigen presenting cells	1.57e-05	CCL4,CSF1,IL1B	3
Immune Cell Trafficking	transmigration of antigen presenting cells	1.57e-05	CCL4,CSF1,IL1B	3
Cellular Movement	transmigration of antigen presenting cells	1.57e-05	CCL4,CSF1,IL1B	3
Cell-To-Cell Signaling and Interaction	activation of peripheral blood leukocytes	1.81e-05	CD40,CSF1,IL1B	3
Hematological System Development and Function	activation of peripheral blood leukocytes	1.81e-05	CD40,CSF1,IL1B	3
Immune Cell Trafficking	activation of peripheral blood leukocytes	1.81e-05	CD40,CSF1,IL1B	3
Inflammatory Response	activation of peripheral blood leukocytes	1.81e-05	CD40,CSF1,IL1B	3
Cell-To-Cell Signaling and Interaction	adhesion of endothelial cells	1.83e-05	CCL3L1/CCL3L3,CCL4,IL1A,IL1B,TLR2	5
Tissue Development	adhesion of endothelial cells	1.83e-05	CCL3L1/CCL3L3,CCL4,IL1A,IL1B,TLR2	5
Cardiovascular System Development and Function	adhesion of endothelial cells	1.83e-05	CCL3L1/CCL3L3,CCL4,IL1A,IL1B,TLR2	5
Cellular Growth and Proliferation	proliferation of sarcoma cells	1.91e-05	CD40,IL1A,IL1B,OSM	4
Cellular Development	proliferation of sarcoma cells	1.91e-05	CD40,IL1A,IL1B,OSM	4
Cancer	proliferation of sarcoma cells	1.91e-05	CD40,IL1A,IL1B,OSM	4
Tumor Morphology	proliferation of sarcoma cells	1.91e-05	CD40,IL1A,IL1B,OSM	4
Organismal Survival	mortality	2.02e-05	CXCL3,IL1B,IRAK3,LPL,TLR2	5
Cardiovascular System Development and Function	development of cardiovascular system	2.02e-05	ADORA2B,CD40,CSF1,CXCL3,FPR2,IL1A,IL1B,MMP13,OSM,S100A8,TCF7L2,TLR2	12
Hematological System Development and Function	Lymphocyte migration	2.06e-05	CCL3L1/CCL3L3,CCL4,CD40,CXCL3,FYB,IL1B,OSM	7
Immune Cell Trafficking	Lymphocyte migration	2.06e-05	CCL3L1/CCL3L3,CCL4,CD40,CXCL3,FYB,IL1B,OSM	7
[truncated: 2,277 more rows]
[truncated: 6 more columns]
